# Supplementary material for: Functional insights into the photoactive yellow protein family from homologs, multidomain proteins, and inferred pyp operons
Source: J Bacteriol. 2025 Dec 10;208(1):e00216-25. doi: 10.1128/jb.00216-25 (PMC12826048; doi:10.1128/jb.00216-25)
Supplement: Data Set S1 — Multidomain structures. [file jb.00216-25-s0001.xlsx]

## Sheet: RAW
#Batch CD-search tool	NIH/NLM/NCBI
#cdsid	QM3-qcdsearch-34B6C987266D0B6E-2FAF575D5B64D00B
#datatype	hitsConcise Results(Superfamily only)
#status	0
#Start time	2024-09-10T21:24:28	Run time	0:00:00:31
#status	success
Query	Hit type	PSSM-ID	From	To	E-Value	Bitscore	Accession	Short name	Incomplete	Superfamily
Q#1 - >1NWZ_1|Chain_A|Photoactive_yellow_protein|Halorhodospira_halophila_(1053)	superfamily	395786	17	125	2.45559e-15	65.1313	cl38023	PAS superfamily	-	-
Q#2 - >WP_151703208.1_photoactive_yellow_protein_[Nitrincola_alkalilacustris]	superfamily	481250	184	355	1.22762e-40	142.572	cl46910	MCP_signal superfamily	-	-
Q#2 - >WP_151703208.1_photoactive_yellow_protein_[Nitrincola_alkalilacustris]	superfamily	395786	420	511	0.000312709	38.5525	cl38023	PAS superfamily	-	-
Q#2 - >WP_151703208.1_photoactive_yellow_protein_[Nitrincola_alkalilacustris]	superfamily	459898	59	103	0.00519195	33.3669	cl47584	HAMP superfamily	-	-
Q#3 - >PSQ76027.1_phosphonate_transporter_[Bacteroidetes_bacterium_QH_7_62_13]	superfamily	395786	101	196	1.30037e-06	43.9453	cl38023	PAS superfamily	-	-
Q#4 - >gb|QQO55736.1|_EAL_domain-containing_protein_[Thiohalocapsa_sp._PB-PSB1]	superfamily	453023	901	1127	1.42626e-57	196.769	cl29561	EAL superfamily	-	-
Q#4 - >gb|QQO55736.1|_EAL_domain-containing_protein_[Thiohalocapsa_sp._PB-PSB1]	superfamily	448371	683	870	5.7751e-45	157.8	cl11967	Nucleotidyl_cyc_III superfamily	-	-
Q#4 - >gb|QQO55736.1|_EAL_domain-containing_protein_[Thiohalocapsa_sp._PB-PSB1]	superfamily	473894	509	665	2.14305e-15	73.4567	cl21515	GAF_2 superfamily	-	-
Q#4 - >gb|QQO55736.1|_EAL_domain-containing_protein_[Thiohalocapsa_sp._PB-PSB1]	superfamily	400652	163	271	1.04005e-12	63.8138	cl20158	PAS_2 superfamily	-	-
Q#4 - >gb|QQO55736.1|_EAL_domain-containing_protein_[Thiohalocapsa_sp._PB-PSB1]	superfamily	460259	302	479	0.000384051	39.7696	cl47684	GAF superfamily	-	-
Q#4 - >gb|QQO55736.1|_EAL_domain-containing_protein_[Thiohalocapsa_sp._PB-PSB1]	superfamily	395786	31	122	0.00308453	36.6265	cl38023	PAS superfamily	-	-
Q#5 - >gb|MBL9024863.1|_PAS_domain-containing_protein_[Myxococcales_bacterium]	superfamily	395786	115	218	3.06887e-10	53.9605	cl38023	PAS superfamily	-	-
Q#6 - >TKC72832.1_PAS_domain-containing_protein_[Polyangium_sp._SDU3-1]	superfamily	395786	135	196	6.84241e-06	43.1749	cl38023	PAS superfamily	C	-
Q#7 - >ref|WP_202682128.1|_ATP-binding_protein_[Skermanella_mucosa]	superfamily	460579	386	496	7.72562e-27	103.217	cl47742	HATPase_c superfamily	-	-
Q#7 - >ref|WP_202682128.1|_ATP-binding_protein_[Skermanella_mucosa]	superfamily	459839	271	340	2.08275e-17	74.9403	cl47561	HisKA superfamily	-	-
Q#7 - >ref|WP_202682128.1|_ATP-binding_protein_[Skermanella_mucosa]	superfamily	312075	23	139	2.03831e-07	47.794	cl37777	PAS_4 superfamily	-	-
Q#7 - >ref|WP_202682128.1|_ATP-binding_protein_[Skermanella_mucosa]	superfamily	473914	167	245	3.76542e-06	43.4814	cl21578	PAS superfamily	-	-
Q#7 - >ref|WP_202682128.1|_ATP-binding_protein_[Skermanella_mucosa]	superfamily	395786	538	624	0.000127338	40.0933	cl38023	PAS superfamily	-	-
Q#8 - >ref|WP_202828845.1|_PAS_domain-containing_protein_[Belnapia_mucosa]	superfamily	400652	164	274	3.49975e-19	79.9922	cl20158	PAS_2 superfamily	-	-
Q#8 - >ref|WP_202828845.1|_PAS_domain-containing_protein_[Belnapia_mucosa]	superfamily	395786	26	130	4.68407e-10	54.7309	cl38023	PAS superfamily	-	-
Q#9 - >ref|WP_203099593.1|_ATP-binding_protein_[Skermanella_rosea]	superfamily	460579	385	495	1.1724e-26	102.832	cl47742	HATPase_c superfamily	-	-
Q#9 - >ref|WP_203099593.1|_ATP-binding_protein_[Skermanella_rosea]	superfamily	459839	270	339	2.65331e-17	74.5551	cl47561	HisKA superfamily	-	-
Q#9 - >ref|WP_203099593.1|_ATP-binding_protein_[Skermanella_rosea]	superfamily	312075	24	138	1.74065e-09	53.9572	cl37777	PAS_4 superfamily	-	-
Q#9 - >ref|WP_203099593.1|_ATP-binding_protein_[Skermanella_rosea]	superfamily	473914	166	244	1.19838e-06	45.0222	cl21578	PAS superfamily	-	-
Q#9 - >ref|WP_203099593.1|_ATP-binding_protein_[Skermanella_rosea]	superfamily	395786	537	623	0.00425976	35.4709	cl38023	PAS superfamily	-	-
Q#10 - >gb|MBL8684606.1|_PAS_domain-containing_protein_[Myxococcales_bacterium]	superfamily	395786	108	183	1.66491e-05	40.8637	cl38023	PAS superfamily	C	-
Q#12 - >ref|WP_201073308.1|_ATP-binding_protein_[Skermanella_sp._TT6]	superfamily	460579	385	495	1.46692e-27	105.143	cl47742	HATPase_c superfamily	-	-
Q#12 - >ref|WP_201073308.1|_ATP-binding_protein_[Skermanella_sp._TT6]	superfamily	459839	270	339	2.86853e-17	74.5551	cl47561	HisKA superfamily	-	-
Q#12 - >ref|WP_201073308.1|_ATP-binding_protein_[Skermanella_sp._TT6]	superfamily	312075	24	138	2.03169e-10	56.2684	cl37777	PAS_4 superfamily	-	-
Q#12 - >ref|WP_201073308.1|_ATP-binding_protein_[Skermanella_sp._TT6]	superfamily	473914	166	244	2.30622e-06	44.2518	cl21578	PAS superfamily	-	-
Q#12 - >ref|WP_201073308.1|_ATP-binding_protein_[Skermanella_sp._TT6]	superfamily	395786	540	623	0.00521791	35.4709	cl38023	PAS superfamily	-	-
Q#13 - >gb|MBC7690301.1|_PAS_domain-containing_protein_[Methylotenera_sp.]	superfamily	395786	110	207	0.000380168	37.0117	cl38023	PAS superfamily	-	-
Q#14 - >tpg|HBL28536.1|_hypothetical_protein_[Acidobacteria_bacterium]	superfamily	312075	14	106	2.6653e-05	40.8605	cl37777	PAS_4 superfamily	C	-
Q#15 - >ref|WP_225890079.1|_GAF_domain-containing_protein_[Indioceanicola_profundi]	superfamily	473894	470	646	7.92701e-48	165.905	cl21515	GAF_2 superfamily	-	-
Q#15 - >ref|WP_225890079.1|_GAF_domain-containing_protein_[Indioceanicola_profundi]	superfamily	447025	683	754	6.41589e-25	96.817	cl06527	HWE_HK superfamily	-	-
Q#15 - >ref|WP_225890079.1|_GAF_domain-containing_protein_[Indioceanicola_profundi]	superfamily	400652	155	261	4.6234e-18	78.4514	cl20158	PAS_2 superfamily	-	-
Q#15 - >ref|WP_225890079.1|_GAF_domain-containing_protein_[Indioceanicola_profundi]	superfamily	460579	778	870	1.88101e-12	62.7708	cl47742	HATPase_c superfamily	-	-
Q#15 - >ref|WP_225890079.1|_GAF_domain-containing_protein_[Indioceanicola_profundi]	superfamily	460259	289	453	4.53227e-08	50.9404	cl47684	GAF superfamily	-	-
Q#15 - >ref|WP_225890079.1|_GAF_domain-containing_protein_[Indioceanicola_profundi]	superfamily	395786	25	126	3.39416e-07	47.7973	cl38023	PAS superfamily	-	-
Q#16 - >gb|MBC7608890.1|_hypothetical_protein_[Polaromonas_sp.]	superfamily	395786	26	97	0.00425597	33.9301	cl38023	PAS superfamily	C	-
Q#17 - >ref|WP_158044185.1|_ATP-binding_protein_[Skermanella_pratensis]	superfamily	460579	386	496	3.27398e-27	104.372	cl47742	HATPase_c superfamily	-	-
Q#17 - >ref|WP_158044185.1|_ATP-binding_protein_[Skermanella_pratensis]	superfamily	459839	271	340	1.68071e-17	74.9403	cl47561	HisKA superfamily	-	-
Q#17 - >ref|WP_158044185.1|_ATP-binding_protein_[Skermanella_pratensis]	superfamily	312075	23	139	5.59679e-09	52.4164	cl37777	PAS_4 superfamily	-	-
Q#17 - >ref|WP_158044185.1|_ATP-binding_protein_[Skermanella_pratensis]	superfamily	473914	188	245	4.37768e-05	40.785	cl21578	PAS superfamily	N	-
Q#17 - >ref|WP_158044185.1|_ATP-binding_protein_[Skermanella_pratensis]	superfamily	395786	538	624	0.00915182	34.7005	cl38023	PAS superfamily	-	-
Q#18 - >ref|WP_201218657.1|_EAL_domain-containing_protein_[Halochromatium_roseum]	superfamily	453023	922	1146	1.51663e-62	211.022	cl29561	EAL superfamily	-	-
Q#18 - >ref|WP_201218657.1|_EAL_domain-containing_protein_[Halochromatium_roseum]	superfamily	448371	736	891	1.01509e-54	185.534	cl11967	Nucleotidyl_cyc_III superfamily	-	-
Q#18 - >ref|WP_201218657.1|_EAL_domain-containing_protein_[Halochromatium_roseum]	superfamily	473894	541	704	2.80109e-19	84.6275	cl21515	GAF_2 superfamily	-	-
Q#18 - >ref|WP_201218657.1|_EAL_domain-containing_protein_[Halochromatium_roseum]	superfamily	400652	161	211	6.07989e-11	58.421	cl20158	PAS_2 superfamily	C	-
Q#18 - >ref|WP_201218657.1|_EAL_domain-containing_protein_[Halochromatium_roseum]	superfamily	395786	23	124	3.50004e-05	42.4045	cl38023	PAS superfamily	-	-
Q#18 - >ref|WP_201218657.1|_EAL_domain-containing_protein_[Halochromatium_roseum]	superfamily	460259	350	488	0.000291859	40.1548	cl47684	GAF superfamily	-	-
Q#19 - >gb|NEX18428.1|_diguanylate_cyclase_[Halochromatium_sp.]	superfamily	453023	887	1127	5.83786e-62	209.481	cl29561	EAL superfamily	-	-
Q#19 - >gb|NEX18428.1|_diguanylate_cyclase_[Halochromatium_sp.]	superfamily	448371	709	872	4.03222e-51	175.519	cl11967	Nucleotidyl_cyc_III superfamily	-	-
Q#19 - >gb|NEX18428.1|_diguanylate_cyclase_[Halochromatium_sp.]	superfamily	473894	514	677	2.40344e-24	99.2651	cl21515	GAF_2 superfamily	-	-
Q#19 - >gb|NEX18428.1|_diguanylate_cyclase_[Halochromatium_sp.]	superfamily	400652	161	212	8.09767e-10	55.3394	cl20158	PAS_2 superfamily	C	-
Q#19 - >gb|NEX18428.1|_diguanylate_cyclase_[Halochromatium_sp.]	superfamily	395786	20	110	3.87139e-09	53.5753	cl38023	PAS superfamily	-	-
Q#20 - >gb|MBS4045224.1|_PAS_domain_S-box_protein_[Alphaproteobacteria_bacterium]	superfamily	460579	261	373	5.22393e-27	103.217	cl47742	HATPase_c superfamily	-	-
Q#20 - >gb|MBS4045224.1|_PAS_domain_S-box_protein_[Alphaproteobacteria_bacterium]	superfamily	463873	34	126	2.15771e-18	78.2722	cl38410	PAS_9 superfamily	-	-
Q#20 - >gb|MBS4045224.1|_PAS_domain_S-box_protein_[Alphaproteobacteria_bacterium]	superfamily	459839	147	216	6.67564e-18	76.0959	cl47561	HisKA superfamily	-	-
Q#20 - >gb|MBS4045224.1|_PAS_domain_S-box_protein_[Alphaproteobacteria_bacterium]	superfamily	395786	408	507	7.20492e-05	40.4785	cl38023	PAS superfamily	-	-
Q#21 - >gb|MBL8685758.1|_hypothetical_protein_[Myxococcales_bacterium]	superfamily	449524	265	329	2.30684e-06	42.662	cl15268	V4R superfamily	-	-
Q#22 - >gb|MBC8069757.1|_hypothetical_protein_[Deltaproteobacteria_bacterium]	superfamily	449524	258	317	1.3989e-07	46.1288	cl15268	V4R superfamily	-	-
Q#23 - >gb|MCA9598540.1|_PAS_domain-containing_protein_[Myxococcales_bacterium]	superfamily	449524	269	329	3.63447e-09	50.7512	cl15268	V4R superfamily	-	-
Q#23 - >gb|MCA9598540.1|_PAS_domain-containing_protein_[Myxococcales_bacterium]	superfamily	312075	34	92	0.000705125	37.0085	cl37777	PAS_4 superfamily	C	-
Q#24 - >gb|NOU29083.1|_PAS_domain-containing_protein_[Polyangiaceae_bacterium]	superfamily	395786	29	131	8.52272e-05	39.7081	cl38023	PAS superfamily	-	-
Q#25 - >gb|QJE74512.1|_photoactive_yellow_protein_[Rhodospirillaceae_bacterium_B3]	superfamily	473894	480	655	6.79528e-48	166.29	cl21515	GAF_2 superfamily	-	-
Q#25 - >gb|QJE74512.1|_photoactive_yellow_protein_[Rhodospirillaceae_bacterium_B3]	superfamily	460579	789	898	6.70181e-33	120.936	cl47742	HATPase_c superfamily	-	-
Q#25 - >gb|QJE74512.1|_photoactive_yellow_protein_[Rhodospirillaceae_bacterium_B3]	superfamily	400652	161	267	4.53954e-26	101.563	cl20158	PAS_2 superfamily	-	-
Q#25 - >gb|QJE74512.1|_photoactive_yellow_protein_[Rhodospirillaceae_bacterium_B3]	superfamily	459839	675	743	9.37952e-22	87.6519	cl47561	HisKA superfamily	-	-
Q#25 - >gb|QJE74512.1|_photoactive_yellow_protein_[Rhodospirillaceae_bacterium_B3]	superfamily	460259	297	465	1.96224e-05	43.2364	cl47684	GAF superfamily	-	-
Q#25 - >gb|QJE74512.1|_photoactive_yellow_protein_[Rhodospirillaceae_bacterium_B3]	superfamily	395786	29	125	0.000680006	38.1673	cl38023	PAS superfamily	-	-
Q#26 - >gb|MBC7538241.1|_PAS_domain-containing_protein_[Bacteriovorax_sp.]	superfamily	395786	110	207	0.00499711	33.9301	cl38023	PAS superfamily	-	-
Q#27 - >gb|TVQ90020.1|_PAS_domain-containing_protein_[Deltaproteobacteria_bacterium]	superfamily	395786	130	226	6.9307e-10	53.1901	cl38023	PAS superfamily	-	-
Q#28 - >gb|MCB9743980.1|_PAS_domain-containing_protein_[Alphaproteobacteria_bacterium]	superfamily	395786	107	204	8.28775e-06	41.6341	cl38023	PAS superfamily	-	-
Q#29 - >gb|MBX2811747.1|_helix-turn-helix_domain-containing_protein_[Myxococcales_bacterium]	superfamily	463684	31	75	1.97415e-11	55.1593	cl48142	HTH_17 superfamily	-	-
Q#29 - >gb|MBX2811747.1|_helix-turn-helix_domain-containing_protein_[Myxococcales_bacterium]	superfamily	395786	99	157	0.000169072	37.7821	cl38023	PAS superfamily	C	-
Q#30 - >gb|TNE86484.1|_PAS_domain-containing_protein_[Deltaproteobacteria_bacterium]	superfamily	395786	126	221	1.12823e-06	44.3305	cl38023	PAS superfamily	-	-
Q#32 - >gb|MBX3468847.1|_response_regulator_[Planctomycetes_bacterium]	superfamily	473134	18	126	6.44178e-16	69.8729	cl19078	REC superfamily	-	-
Q#32 - >gb|MBX3468847.1|_response_regulator_[Planctomycetes_bacterium]	superfamily	312075	161	250	2.84676e-06	43.1716	cl37777	PAS_4 superfamily	-	-
Q#33 - >gb|NOU26994.1|_PAS_domain-containing_protein_[Polyangiaceae_bacterium]	superfamily	395786	139	236	2.95712e-06	43.1749	cl38023	PAS superfamily	-	-
Q#34 - >gb|NRA63220.1|_transposase_zinc-binding_domain-containing_protein_[Pseudobacteriovorax_sp.]	superfamily	464134	16	83	7.37964e-14	63.3497	cl20515	Zn_Tnp_IS91 superfamily	C	-
Q#35 - >gb|MCB1054312.1|_PAS_domain-containing_protein_[Acidobacteria_bacterium]	superfamily	449524	235	295	8.02021e-07	43.8176	cl15268	V4R superfamily	-	-
Q#35 - >gb|MCB1054312.1|_PAS_domain-containing_protein_[Acidobacteria_bacterium]	superfamily	395786	11	117	9.29496e-06	42.4045	cl38023	PAS superfamily	-	-
Q#36 - >gb|MBK9370240.1|_PAS_domain-containing_protein_[Deltaproteobacteria_bacterium]	superfamily	395786	145	247	8.29541e-07	44.7157	cl38023	PAS superfamily	-	-
Q#37 - >gb|MBK9646427.1|_PAS_domain-containing_protein_[Deltaproteobacteria_bacterium]	superfamily	395786	145	247	1.09274e-06	44.3305	cl38023	PAS superfamily	-	-
Q#38 - >ref|WP_125182752.1|_PAS_domain-containing_protein_[Minwuia_thermotolerans]	superfamily	460579	267	380	1.33976e-24	96.2831	cl47742	HATPase_c superfamily	-	-
Q#38 - >ref|WP_125182752.1|_PAS_domain-containing_protein_[Minwuia_thermotolerans]	superfamily	459839	152	221	1.36286e-18	78.0219	cl47561	HisKA superfamily	-	-
Q#38 - >ref|WP_125182752.1|_PAS_domain-containing_protein_[Minwuia_thermotolerans]	superfamily	312075	23	134	1.55512e-12	62.0464	cl37777	PAS_4 superfamily	-	-
Q#38 - >ref|WP_125182752.1|_PAS_domain-containing_protein_[Minwuia_thermotolerans]	superfamily	395786	414	518	6.0664e-05	40.4785	cl38023	PAS superfamily	-	-
Q#39 - >ref|WP_200820668.1|_PAS_domain-containing_protein_[Pseudobacteriovorax_antillogorgiicola]	superfamily	395786	98	203	0.00174606	35.0857	cl38023	PAS superfamily	-	-
Q#40 - >gb|MBL8196026.1|_PAS_domain-containing_protein_[Blastocatellia_bacterium]	superfamily	395786	135	232	4.46152e-06	42.7897	cl38023	PAS superfamily	-	-
Q#41 - >gb|MBN8723476.1|_PAS_domain-containing_protein_[Acidobacteria_bacterium]	superfamily	395786	135	232	8.36164e-06	42.0193	cl38023	PAS superfamily	-	-
Q#42 - >gb|MBS2012933.1|_PAS_domain-containing_protein_[Deltaproteobacteria_bacterium]	superfamily	395786	136	231	2.31361e-06	43.5601	cl38023	PAS superfamily	-	-
Q#43 - >gb|MRG73123.1|_PAS_domain-containing_protein_[Alphaproteobacteria_bacterium_HT1-32]	superfamily	460579	269	381	1.03276e-22	91.2756	cl47742	HATPase_c superfamily	-	-
Q#43 - >gb|MRG73123.1|_PAS_domain-containing_protein_[Alphaproteobacteria_bacterium_HT1-32]	superfamily	459839	153	222	1.53586e-18	77.6367	cl47561	HisKA superfamily	-	-
Q#43 - >gb|MRG73123.1|_PAS_domain-containing_protein_[Alphaproteobacteria_bacterium_HT1-32]	superfamily	312075	23	135	1.20376e-07	48.1792	cl37777	PAS_4 superfamily	-	-
Q#44 - >gb|MBK7993014.1|_PAS_domain-containing_protein_[Blastocatellia_bacterium]	superfamily	395786	135	218	6.41587e-06	42.4045	cl38023	PAS superfamily	C	-
Q#45 - >ref|WP_141200387.1|_PAS_domain-containing_protein_[Persicimonas_caeni]	superfamily	395786	160	262	2.38219e-07	46.2565	cl38023	PAS superfamily	-	-
Q#46 - >gb|EJF07069.1|_Methyl-accepting_chemotaxis_protein_with_PAS_sensing_domain_Mcp10_[Thiovulum_sp._ES]	superfamily	481250	232	368	6.21104e-29	110.6	cl46910	MCP_signal superfamily	-	-
Q#46 - >gb|EJF07069.1|_Methyl-accepting_chemotaxis_protein_with_PAS_sensing_domain_Mcp10_[Thiovulum_sp._ES]	superfamily	395786	405	455	1.74886e-05	42.0193	cl38023	PAS superfamily	C	-
Q#47 - >gb|ANK81133.1|_hypothetical_protein_TEF_10245_[Rhizobiales_bacterium_NRL2]	superfamily	460579	262	375	2.14585e-24	95.8979	cl47742	HATPase_c superfamily	-	-
Q#47 - >gb|ANK81133.1|_hypothetical_protein_TEF_10245_[Rhizobiales_bacterium_NRL2]	superfamily	459839	147	216	5.48134e-19	79.1775	cl47561	HisKA superfamily	-	-
Q#47 - >gb|ANK81133.1|_hypothetical_protein_TEF_10245_[Rhizobiales_bacterium_NRL2]	superfamily	312075	18	129	2.03664e-13	64.7428	cl37777	PAS_4 superfamily	-	-
Q#47 - >gb|ANK81133.1|_hypothetical_protein_TEF_10245_[Rhizobiales_bacterium_NRL2]	superfamily	312075	414	481	0.00609871	34.6973	cl37777	PAS_4 superfamily	C	-
Q#48 - >gb|MBK9368434.1|_PAS_domain-containing_protein_[Deltaproteobacteria_bacterium]	superfamily	395786	132	201	3.64311e-06	42.7897	cl38023	PAS superfamily	C	-
Q#49 - >ref|WP_136929069.1|_PAS_domain-containing_protein_[Polyangium_fumosum]	superfamily	395786	31	113	0.00113706	36.2413	cl38023	PAS superfamily	C	-
Q#50 - >gb|MAQ18920.1|_hypothetical_protein_[Sandaracinus_sp.]	superfamily	460579	863	964	1.36715e-21	88.9644	cl47742	HATPase_c superfamily	-	-
Q#50 - >gb|MAQ18920.1|_hypothetical_protein_[Sandaracinus_sp.]	superfamily	473134	986	1092	3.69776e-18	79.1176	cl19078	REC superfamily	-	-
Q#50 - >gb|MAQ18920.1|_hypothetical_protein_[Sandaracinus_sp.]	superfamily	400652	167	271	1.84311e-15	71.5178	cl20158	PAS_2 superfamily	-	-
Q#50 - >gb|MAQ18920.1|_hypothetical_protein_[Sandaracinus_sp.]	superfamily	395786	34	133	2.33182e-08	51.2641	cl38023	PAS superfamily	-	-
Q#50 - >gb|MAQ18920.1|_hypothetical_protein_[Sandaracinus_sp.]	superfamily	459839	755	813	1.17309e-05	42.1983	cl47561	HisKA superfamily	-	-
Q#50 - >gb|MAQ18920.1|_hypothetical_protein_[Sandaracinus_sp.]	superfamily	463802	642	694	0.000122238	39.4547	cl48163	PAS_8 superfamily	-	-
Q#50 - >gb|MAQ18920.1|_hypothetical_protein_[Sandaracinus_sp.]	superfamily	460259	380	463	0.00319106	37.0732	cl47684	GAF superfamily	N	-
Q#51 - >ref|WP_202835889.1|_GAF_domain-containing_protein_[Belnapia_arida]	superfamily	473894	439	614	9.70984e-32	120.066	cl21515	GAF_2 superfamily	-	-
Q#51 - >ref|WP_202835889.1|_GAF_domain-containing_protein_[Belnapia_arida]	superfamily	447025	655	726	2.26982e-25	98.3578	cl06527	HWE_HK superfamily	-	-
Q#51 - >ref|WP_202835889.1|_GAF_domain-containing_protein_[Belnapia_arida]	superfamily	400652	120	230	6.24693e-19	81.1478	cl20158	PAS_2 superfamily	-	-
Q#51 - >ref|WP_202835889.1|_GAF_domain-containing_protein_[Belnapia_arida]	superfamily	460579	752	847	1.53233e-13	65.8524	cl47742	HATPase_c superfamily	-	-
Q#51 - >ref|WP_202835889.1|_GAF_domain-containing_protein_[Belnapia_arida]	superfamily	460259	259	423	5.13369e-06	44.7772	cl47684	GAF superfamily	-	-
Q#52 - >gb|TVP75962.1|_hypothetical_protein_EA352_06855_[Gemmatimonadales_bacterium]	superfamily	312075	109	199	5.30755e-05	39.3197	cl37777	PAS_4 superfamily	C	-
Q#53 - >ref|WP_061610016.1|_PAS_domain-containing_protein_[Sorangium_cellulosum]	superfamily	395786	27	125	3.88861e-05	40.4785	cl38023	PAS superfamily	-	-
Q#54 - >ref|WP_198383801.1|_GAF_domain-containing_protein_[Roseomonas_sp._KE2513]	superfamily	473894	472	640	1.32191e-39	142.793	cl21515	GAF_2 superfamily	-	-
Q#54 - >ref|WP_198383801.1|_GAF_domain-containing_protein_[Roseomonas_sp._KE2513]	superfamily	447025	684	755	1.12309e-25	99.1282	cl06527	HWE_HK superfamily	-	-
Q#54 - >ref|WP_198383801.1|_GAF_domain-containing_protein_[Roseomonas_sp._KE2513]	superfamily	400652	157	265	1.40062e-16	74.2142	cl20158	PAS_2 superfamily	-	-
Q#54 - >ref|WP_198383801.1|_GAF_domain-containing_protein_[Roseomonas_sp._KE2513]	superfamily	460579	779	878	4.12295e-13	64.6968	cl47742	HATPase_c superfamily	-	-
Q#54 - >ref|WP_198383801.1|_GAF_domain-containing_protein_[Roseomonas_sp._KE2513]	superfamily	395786	22	124	1.33168e-06	46.2565	cl38023	PAS superfamily	-	-
Q#54 - >ref|WP_198383801.1|_GAF_domain-containing_protein_[Roseomonas_sp._KE2513]	superfamily	460259	302	457	3.88145e-06	45.1624	cl47684	GAF superfamily	-	-
Q#55 - >gb|MBA2731661.1|_PAS_domain-containing_protein_[Acidobacteria_bacterium]	superfamily	395786	18	116	3.34538e-11	57.0421	cl38023	PAS superfamily	-	-
Q#55 - >gb|MBA2731661.1|_PAS_domain-containing_protein_[Acidobacteria_bacterium]	superfamily	459839	144	204	2.05955e-05	39.8871	cl47561	HisKA superfamily	-	-
Q#56 - >gb|KYF75070.1|_hypothetical_protein_BE17_34560_[Sorangium_cellulosum]	superfamily	395786	33	95	2.31208e-06	43.9453	cl38023	PAS superfamily	C	-
Q#57 - >ref|WP_020739385.1|_PAS_domain-containing_protein_[Sorangium_cellulosum]	superfamily	395786	27	95	0.000254737	38.1673	cl38023	PAS superfamily	C	-
Q#58 - >ref|WP_129578630.1|_PAS_domain-containing_protein_[Sorangium_cellulosum]	superfamily	395786	27	95	0.000231225	38.1673	cl38023	PAS superfamily	C	-
Q#59 - >ref|WP_052215130.1|_GAF_domain-containing_protein_[Belnapia_sp._F-4-1]	superfamily	473894	483	669	1.06378e-32	123.147	cl21515	GAF_2 superfamily	-	-
Q#59 - >ref|WP_052215130.1|_GAF_domain-containing_protein_[Belnapia_sp._F-4-1]	superfamily	447025	699	770	1.5582e-25	98.743	cl06527	HWE_HK superfamily	-	-
Q#59 - >ref|WP_052215130.1|_GAF_domain-containing_protein_[Belnapia_sp._F-4-1]	superfamily	400652	164	274	9.22787e-15	69.2066	cl20158	PAS_2 superfamily	-	-
Q#59 - >ref|WP_052215130.1|_GAF_domain-containing_protein_[Belnapia_sp._F-4-1]	superfamily	460579	796	893	1.78494e-12	62.7708	cl47742	HATPase_c superfamily	-	-
Q#59 - >ref|WP_052215130.1|_GAF_domain-containing_protein_[Belnapia_sp._F-4-1]	superfamily	395786	29	114	9.70016e-06	43.5601	cl38023	PAS superfamily	-	-
Q#59 - >ref|WP_052215130.1|_GAF_domain-containing_protein_[Belnapia_sp._F-4-1]	superfamily	460259	311	467	1.96684e-05	43.2364	cl47684	GAF superfamily	-	-
Q#60 - >ref|WP_146983002.1|_PAS_domain-containing_protein_[Lujinxingia_vulgaris]	superfamily	395786	13	125	5.95373e-09	51.6493	cl38023	PAS superfamily	-	-
Q#61 - >gb|MBA3767897.1|_PAS_domain-containing_protein_[Acidobacteria_bacterium]	superfamily	460579	260	367	1.532e-23	92.046	cl47742	HATPase_c superfamily	-	-
Q#61 - >gb|MBA3767897.1|_PAS_domain-containing_protein_[Acidobacteria_bacterium]	superfamily	395786	18	116	1.28358e-10	56.2717	cl38023	PAS superfamily	-	-
Q#61 - >gb|MBA3767897.1|_PAS_domain-containing_protein_[Acidobacteria_bacterium]	superfamily	459839	144	200	3.70127e-05	39.5019	cl47561	HisKA superfamily	-	-
Q#62 - >gb|KYF78221.1|_hypothetical_protein_BE18_20420_[Sorangium_cellulosum]	superfamily	395786	27	95	7.02343e-05	39.7081	cl38023	PAS superfamily	C	-
Q#63 - >ref|WP_104984322.1|_PAS_domain-containing_protein_[Sorangium_cellulosum]	superfamily	395786	27	95	7.85759e-06	42.4045	cl38023	PAS superfamily	C	-
Q#64 - >ref|WP_014148153.1|_photoactive_yellow_protein_[Methylotuvimicrobium_alcaliphilum]	superfamily	481250	168	322	1.59522e-38	136.409	cl46910	MCP_signal superfamily	-	-
Q#64 - >ref|WP_014148153.1|_photoactive_yellow_protein_[Methylotuvimicrobium_alcaliphilum]	superfamily	395786	383	482	5.30588e-09	52.0345	cl38023	PAS superfamily	-	-
Q#64 - >ref|WP_014148153.1|_photoactive_yellow_protein_[Methylotuvimicrobium_alcaliphilum]	superfamily	459898	25	76	0.00820942	32.9817	cl47584	HAMP superfamily	-	-
Q#65 - >gb|MBV5307805.1|_EAL_domain-containing_protein_[Chromatium_okenii]	superfamily	453023	873	1097	6.81669e-67	222.963	cl29561	EAL superfamily	-	-
Q#65 - >gb|MBV5307805.1|_EAL_domain-containing_protein_[Chromatium_okenii]	superfamily	448371	687	842	8.72899e-50	171.667	cl11967	Nucleotidyl_cyc_III superfamily	-	-
Q#65 - >gb|MBV5307805.1|_EAL_domain-containing_protein_[Chromatium_okenii]	superfamily	473894	491	655	2.24373e-21	90.7907	cl21515	GAF_2 superfamily	-	-
Q#65 - >gb|MBV5307805.1|_EAL_domain-containing_protein_[Chromatium_okenii]	superfamily	400652	161	269	1.49268e-18	80.3774	cl20158	PAS_2 superfamily	-	-
Q#65 - >gb|MBV5307805.1|_EAL_domain-containing_protein_[Chromatium_okenii]	superfamily	460259	296	461	7.98148e-05	41.6956	cl47684	GAF superfamily	-	-
Q#65 - >gb|MBV5307805.1|_EAL_domain-containing_protein_[Chromatium_okenii]	superfamily	395786	20	122	0.000264772	39.7081	cl38023	PAS superfamily	-	-
Q#66 - >gb|MBA3804919.1|_PAS_domain-containing_protein_[Acidobacteria_bacterium]	superfamily	460579	260	367	1.0388e-24	95.1275	cl47742	HATPase_c superfamily	-	-
Q#66 - >gb|MBA3804919.1|_PAS_domain-containing_protein_[Acidobacteria_bacterium]	superfamily	395786	18	116	1.77008e-11	58.5829	cl38023	PAS superfamily	-	-
Q#66 - >gb|MBA3804919.1|_PAS_domain-containing_protein_[Acidobacteria_bacterium]	superfamily	459839	144	200	4.63994e-05	39.1167	cl47561	HisKA superfamily	-	-
Q#67 - >gb|KYF75223.1|_hypothetical_protein_BE11_25105_[Sorangium_cellulosum]	superfamily	395786	33	95	2.07074e-05	41.2489	cl38023	PAS superfamily	C	-
Q#68 - >ref|WP_141197667.1|_PAS_domain-containing_protein_[Persicimonas_caeni]	superfamily	395786	14	120	1.94543e-07	47.0269	cl38023	PAS superfamily	-	-
Q#69 - >gb|MBV9494521.1|_PAS_domain-containing_protein_[Acidobacteria_bacterium]	superfamily	460579	256	358	9.82542e-23	89.7348	cl47742	HATPase_c superfamily	-	-
Q#69 - >gb|MBV9494521.1|_PAS_domain-containing_protein_[Acidobacteria_bacterium]	superfamily	395786	15	119	7.51379e-08	48.5677	cl38023	PAS superfamily	-	-
Q#71 - >gb|MCB9743538.1|_PAS_domain-containing_protein_[Alphaproteobacteria_bacterium]	superfamily	395786	146	214	0.000108085	38.9377	cl38023	PAS superfamily	C	-
Q#72 - >gb|NBC23343.1|_PAS_domain-containing_protein_[Gammaproteobacteria_bacterium]	superfamily	460579	123	234	1.50283e-26	100.52	cl47742	HATPase_c superfamily	-	-
Q#72 - >gb|NBC23343.1|_PAS_domain-containing_protein_[Gammaproteobacteria_bacterium]	superfamily	459839	9	60	2.37916e-10	54.1395	cl47561	HisKA superfamily	C	-
Q#72 - >gb|NBC23343.1|_PAS_domain-containing_protein_[Gammaproteobacteria_bacterium]	superfamily	312075	279	378	8.91785e-06	42.4012	cl37777	PAS_4 superfamily	-	-
Q#73 - >gb|MBZ0233329.1|_response_regulator_[Deltaproteobacteria_bacterium]	superfamily	473134	9	117	5.3456e-14	64.8653	cl19078	REC superfamily	-	-
Q#74 - >gb|MCB9742287.1|_PAS_domain-containing_protein_[Alphaproteobacteria_bacterium]	superfamily	395786	144	210	0.000336763	37.3969	cl38023	PAS superfamily	C	-
Q#75 - >gb|MCA3249647.1|_hypothetical_protein_[Rhodospirillaceae_bacterium]	superfamily	481250	175	321	4.35698e-16	74.3916	cl46910	MCP_signal superfamily	-	-
Q#76 - >gb|MBX3214396.1|_response_regulator_[Labilithrix_sp.]	superfamily	473134	5	113	1.79197e-16	71.0285	cl19078	REC superfamily	-	-
Q#76 - >gb|MBX3214396.1|_response_regulator_[Labilithrix_sp.]	superfamily	312075	148	247	0.000968864	36.2381	cl37777	PAS_4 superfamily	-	-
Q#77 - >gb|MBX3262700.1|_response_regulator_[Labilithrix_sp.]	superfamily	473134	59	167	3.7119e-16	71.0285	cl19078	REC superfamily	-	-
Q#77 - >gb|MBX3262700.1|_response_regulator_[Labilithrix_sp.]	superfamily	312075	203	301	0.000796233	36.6233	cl37777	PAS_4 superfamily	-	-
Q#78 - >gb|TAK28792.1|_HAMP_domain-containing_histidine_kinase_[Myxococcaceae_bacterium]	superfamily	460579	241	349	1.0759e-22	89.3496	cl47742	HATPase_c superfamily	-	-
Q#78 - >gb|TAK28792.1|_HAMP_domain-containing_histidine_kinase_[Myxococcaceae_bacterium]	superfamily	459839	137	195	1.26679e-07	46.4355	cl47561	HisKA superfamily	-	-
Q#78 - >gb|TAK28792.1|_HAMP_domain-containing_histidine_kinase_[Myxococcaceae_bacterium]	superfamily	395786	6	65	0.000296965	38.1673	cl38023	PAS superfamily	C	-
Q#79 - >gb|MBD5636120.1|_EAL_domain-containing_protein_[Candidatus_Eremiobacteraeota_bacterium]	superfamily	453023	397	546	8.2967e-33	123.582	cl29561	EAL superfamily	C	-
Q#79 - >gb|MBD5636120.1|_EAL_domain-containing_protein_[Candidatus_Eremiobacteraeota_bacterium]	superfamily	448371	221	377	9.92077e-26	101.561	cl11967	Nucleotidyl_cyc_III superfamily	-	-
Q#79 - >gb|MBD5636120.1|_EAL_domain-containing_protein_[Candidatus_Eremiobacteraeota_bacterium]	superfamily	473914	145	191	4.64382e-07	46.1778	cl21578	PAS superfamily	NC	-
Q#81 - >gb|MBL9028544.1|_PAS_domain-containing_protein_[Myxococcales_bacterium]	superfamily	460579	237	346	2.35519e-24	93.972	cl47742	HATPase_c superfamily	-	-
Q#81 - >gb|MBL9028544.1|_PAS_domain-containing_protein_[Myxococcales_bacterium]	superfamily	459839	124	190	7.10927e-09	49.9023	cl47561	HisKA superfamily	-	-
Q#81 - >gb|MBL9028544.1|_PAS_domain-containing_protein_[Myxococcales_bacterium]	superfamily	395786	5	115	4.23533e-07	46.2565	cl38023	PAS superfamily	-	-
Q#82 - >gb|MAQ17232.1|_hypothetical_protein_[Sandaracinus_sp.]	superfamily	449524	261	321	4.77937e-12	58.8404	cl15268	V4R superfamily	-	-
Q#82 - >gb|MAQ17232.1|_hypothetical_protein_[Sandaracinus_sp.]	superfamily	312075	27	101	0.000954555	36.6233	cl37777	PAS_4 superfamily	C	-
Q#83 - >gb|MBC7929077.1|_PAS_domain-containing_protein_[Rubrivivax_sp.]	superfamily	460579	264	365	4.7504e-26	98.5943	cl47742	HATPase_c superfamily	-	-
Q#83 - >gb|MBC7929077.1|_PAS_domain-containing_protein_[Rubrivivax_sp.]	superfamily	312075	20	129	5.32449e-10	54.3424	cl37777	PAS_4 superfamily	-	-
Q#83 - >gb|MBC7929077.1|_PAS_domain-containing_protein_[Rubrivivax_sp.]	superfamily	459839	144	208	3.37426e-06	42.1983	cl47561	HisKA superfamily	-	-
Q#84 - >gb|MBK7400276.1|_PAS_domain-containing_protein_[Myxococcales_bacterium]	superfamily	312075	22	139	0.00214985	35.4677	cl37777	PAS_4 superfamily	-	-
Q#85 - >ref|WP_204165583.1|_GAF_domain-containing_protein_[Methylobacterium_sp._17Sr1-1]	superfamily	473894	412	590	7.51642e-44	154.734	cl21515	GAF_2 superfamily	-	-
Q#85 - >ref|WP_204165583.1|_GAF_domain-containing_protein_[Methylobacterium_sp._17Sr1-1]	superfamily	447025	620	691	3.72417e-25	97.5874	cl06527	HWE_HK superfamily	-	-
Q#85 - >ref|WP_204165583.1|_GAF_domain-containing_protein_[Methylobacterium_sp._17Sr1-1]	superfamily	400652	99	203	8.83078e-20	83.459	cl20158	PAS_2 superfamily	-	-
Q#85 - >ref|WP_204165583.1|_GAF_domain-containing_protein_[Methylobacterium_sp._17Sr1-1]	superfamily	460579	715	808	2.19236e-12	62.3856	cl47742	HATPase_c superfamily	-	-
Q#85 - >ref|WP_204165583.1|_GAF_domain-containing_protein_[Methylobacterium_sp._17Sr1-1]	superfamily	460259	233	396	2.06936e-07	49.0144	cl47684	GAF superfamily	-	-
Q#86 - >gb|MBK5259036.1|_PAS_domain-containing_protein_[Thermoanaerobaculia_bacterium]	superfamily	460579	255	359	3.40403e-26	98.9795	cl47742	HATPase_c superfamily	-	-
Q#86 - >gb|MBK5259036.1|_PAS_domain-containing_protein_[Thermoanaerobaculia_bacterium]	superfamily	395786	15	121	3.55483e-08	49.3381	cl38023	PAS superfamily	-	-
Q#87 - >gb|MBX2802143.1|_PAS_domain-containing_protein_[Myxococcales_bacterium]	superfamily	460579	240	355	3.59287e-08	49.2888	cl47742	HATPase_c superfamily	-	-
Q#87 - >gb|MBX2802143.1|_PAS_domain-containing_protein_[Myxococcales_bacterium]	superfamily	312075	12	123	4.8607e-06	43.1716	cl37777	PAS_4 superfamily	-	-
Q#88 - >ref|WP_205215007.1|_MULTISPECIES:_GAF_domain-containing_protein_[Sphingomonas]	superfamily	473894	472	644	1.47799e-40	145.489	cl21515	GAF_2 superfamily	-	-
Q#88 - >ref|WP_205215007.1|_MULTISPECIES:_GAF_domain-containing_protein_[Sphingomonas]	superfamily	447025	678	748	3.57316e-22	89.113	cl06527	HWE_HK superfamily	-	-
Q#88 - >ref|WP_205215007.1|_MULTISPECIES:_GAF_domain-containing_protein_[Sphingomonas]	superfamily	400652	153	260	1.37198e-16	74.2142	cl20158	PAS_2 superfamily	-	-
Q#88 - >ref|WP_205215007.1|_MULTISPECIES:_GAF_domain-containing_protein_[Sphingomonas]	superfamily	460579	780	869	5.96725e-12	61.23	cl47742	HATPase_c superfamily	-	-
Q#88 - >ref|WP_205215007.1|_MULTISPECIES:_GAF_domain-containing_protein_[Sphingomonas]	superfamily	460259	289	447	6.59848e-05	41.6956	cl47684	GAF superfamily	-	-
Q#88 - >ref|WP_205215007.1|_MULTISPECIES:_GAF_domain-containing_protein_[Sphingomonas]	superfamily	395786	16	68	0.000277477	39.3229	cl38023	PAS superfamily	C	-
Q#89 - >gb|MCA9581983.1|_PAS_domain-containing_protein_[Myxococcales_bacterium]	superfamily	460579	245	353	2.50707e-23	91.2756	cl47742	HATPase_c superfamily	-	-
Q#89 - >gb|MCA9581983.1|_PAS_domain-containing_protein_[Myxococcales_bacterium]	superfamily	395786	9	121	1.36407e-06	44.7157	cl38023	PAS superfamily	-	-
Q#89 - >gb|MCA9581983.1|_PAS_domain-containing_protein_[Myxococcales_bacterium]	superfamily	459839	140	198	0.000171755	37.5759	cl47561	HisKA superfamily	-	-
Q#90 - >ref|WP_206664828.1|_GAF_domain-containing_protein_[Dankookia_rubra]	superfamily	473894	420	595	3.18381e-41	147.03	cl21515	GAF_2 superfamily	-	-
Q#90 - >ref|WP_206664828.1|_GAF_domain-containing_protein_[Dankookia_rubra]	superfamily	447025	637	708	6.0512e-24	94.1206	cl06527	HWE_HK superfamily	-	-
Q#90 - >ref|WP_206664828.1|_GAF_domain-containing_protein_[Dankookia_rubra]	superfamily	400652	102	211	1.80449e-22	91.163	cl20158	PAS_2 superfamily	-	-
Q#90 - >ref|WP_206664828.1|_GAF_domain-containing_protein_[Dankookia_rubra]	superfamily	460579	734	827	2.73346e-12	62.0004	cl47742	HATPase_c superfamily	-	-
Q#90 - >ref|WP_206664828.1|_GAF_domain-containing_protein_[Dankookia_rubra]	superfamily	460259	249	404	2.98914e-05	42.466	cl47684	GAF superfamily	-	-
Q#91 - >gb|MBX3472549.1|_PAS_domain-containing_protein_[Planctomycetes_bacterium]	superfamily	460579	263	348	5.92931e-19	79.7196	cl47742	HATPase_c superfamily	C	-
Q#91 - >gb|MBX3472549.1|_PAS_domain-containing_protein_[Planctomycetes_bacterium]	superfamily	395786	20	129	2.25312e-08	50.1085	cl38023	PAS superfamily	-	-
Q#91 - >gb|MBX3472549.1|_PAS_domain-containing_protein_[Planctomycetes_bacterium]	superfamily	459839	147	197	0.00407955	33.7239	cl47561	HisKA superfamily	-	-
Q#92 - >gb|MAQ17581.1|_hypothetical_protein_[Sandaracinus_sp.]	superfamily	460579	284	388	5.2196e-27	101.676	cl47742	HATPase_c superfamily	-	-
Q#92 - >gb|MAQ17581.1|_hypothetical_protein_[Sandaracinus_sp.]	superfamily	459839	172	237	7.79928e-08	47.2059	cl47561	HisKA superfamily	-	-
Q#92 - >gb|MAQ17581.1|_hypothetical_protein_[Sandaracinus_sp.]	superfamily	395786	56	158	2.11403e-06	44.3305	cl38023	PAS superfamily	-	-
Q#93 - >gb|MBC7533956.1|_PAS_domain-containing_protein_[Oligoflexus_sp.]	superfamily	395786	109	203	2.01265e-05	40.4785	cl38023	PAS superfamily	-	-
Q#94 - >gb|MBO6935618.1|_hypothetical_protein_[Deltaproteobacteria_bacterium]	superfamily	460579	241	347	7.27312e-26	97.8239	cl47742	HATPase_c superfamily	-	-
Q#94 - >gb|MBO6935618.1|_hypothetical_protein_[Deltaproteobacteria_bacterium]	superfamily	459839	129	194	6.44121e-08	47.2059	cl47561	HisKA superfamily	-	-
Q#94 - >gb|MBO6935618.1|_hypothetical_protein_[Deltaproteobacteria_bacterium]	superfamily	395786	11	115	0.000689014	37.0117	cl38023	PAS superfamily	-	-
Q#95 - >gb|MCB9539786.1|_PAS_domain-containing_protein_[Myxococcales_bacterium]	superfamily	460579	255	358	4.55987e-22	87.8088	cl47742	HATPase_c superfamily	-	-
Q#95 - >gb|MCB9539786.1|_PAS_domain-containing_protein_[Myxococcales_bacterium]	superfamily	459839	146	208	5.52861e-10	52.9839	cl47561	HisKA superfamily	-	-
Q#95 - >gb|MCB9539786.1|_PAS_domain-containing_protein_[Myxococcales_bacterium]	superfamily	395786	17	126	1.54084e-07	47.4121	cl38023	PAS superfamily	-	-
Q#96 - >gb|MBC7974396.1|_PAS_domain-containing_sensor_histidine_kinase_[Myxococcales_bacterium]	superfamily	460579	258	356	5.40605e-22	87.8088	cl47742	HATPase_c superfamily	-	-
Q#96 - >gb|MBC7974396.1|_PAS_domain-containing_sensor_histidine_kinase_[Myxococcales_bacterium]	superfamily	459839	140	207	3.65536e-09	50.6727	cl47561	HisKA superfamily	-	-
Q#96 - >gb|MBC7974396.1|_PAS_domain-containing_sensor_histidine_kinase_[Myxococcales_bacterium]	superfamily	395786	24	131	2.86067e-07	46.6417	cl38023	PAS superfamily	-	-
Q#97 - >gb|MBX3229434.1|_PAS_domain-containing_protein_[Labilithrix_sp.]	superfamily	460579	240	344	2.58212e-22	88.5792	cl47742	HATPase_c superfamily	-	-
Q#97 - >gb|MBX3229434.1|_PAS_domain-containing_protein_[Labilithrix_sp.]	superfamily	395786	9	56	4.40623e-07	46.2565	cl38023	PAS superfamily	C	-
Q#97 - >gb|MBX3229434.1|_PAS_domain-containing_protein_[Labilithrix_sp.]	superfamily	459839	135	193	0.00024905	37.1907	cl47561	HisKA superfamily	-	-
Q#97 - >gb|MBX3229434.1|_PAS_domain-containing_protein_[Labilithrix_sp.]	superfamily	312075	10	116	0.00704072	33.9269	cl37777	PAS_4 superfamily	-	-
Q#98 - >ref|WP_133287844.1|_response_regulator_[Dankookia_rubra]	superfamily	473134	3	77	2.84746e-10	55.2353	cl19078	REC superfamily	N	-
Q#99 - >ref|WP_140886419.1|_GAF_domain-containing_protein_[Roseomonas_nepalensis]	superfamily	473894	472	640	6.9111e-42	149.341	cl21515	GAF_2 superfamily	-	-
Q#99 - >ref|WP_140886419.1|_GAF_domain-containing_protein_[Roseomonas_nepalensis]	superfamily	447025	684	755	2.69528e-25	97.9726	cl06527	HWE_HK superfamily	-	-
Q#99 - >ref|WP_140886419.1|_GAF_domain-containing_protein_[Roseomonas_nepalensis]	superfamily	400652	157	265	1.86729e-13	65.3546	cl20158	PAS_2 superfamily	-	-
Q#99 - >ref|WP_140886419.1|_GAF_domain-containing_protein_[Roseomonas_nepalensis]	superfamily	460579	780	878	2.9473e-10	56.2224	cl47742	HATPase_c superfamily	-	-
Q#99 - >ref|WP_140886419.1|_GAF_domain-containing_protein_[Roseomonas_nepalensis]	superfamily	395786	20	124	3.58174e-06	44.7157	cl38023	PAS superfamily	-	-
Q#99 - >ref|WP_140886419.1|_GAF_domain-containing_protein_[Roseomonas_nepalensis]	superfamily	460259	302	457	1.69003e-05	43.6216	cl47684	GAF superfamily	-	-
Q#101 - >ref|WP_109962186.1|_GAF_domain-containing_protein_[Methylobacterium_terrae]	superfamily	473894	465	643	5.46426e-45	157.815	cl21515	GAF_2 superfamily	-	-
Q#101 - >ref|WP_109962186.1|_GAF_domain-containing_protein_[Methylobacterium_terrae]	superfamily	447025	673	744	3.74962e-25	97.5874	cl06527	HWE_HK superfamily	-	-
Q#101 - >ref|WP_109962186.1|_GAF_domain-containing_protein_[Methylobacterium_terrae]	superfamily	400652	152	256	5.1766e-19	81.1478	cl20158	PAS_2 superfamily	-	-
Q#101 - >ref|WP_109962186.1|_GAF_domain-containing_protein_[Methylobacterium_terrae]	superfamily	460579	768	861	3.3949e-12	62.0004	cl47742	HATPase_c superfamily	-	-
Q#101 - >ref|WP_109962186.1|_GAF_domain-containing_protein_[Methylobacterium_terrae]	superfamily	460259	286	449	9.50157e-07	47.0884	cl47684	GAF superfamily	-	-
Q#101 - >ref|WP_109962186.1|_GAF_domain-containing_protein_[Methylobacterium_terrae]	superfamily	312075	20	113	0.00116247	37.3937	cl37777	PAS_4 superfamily	-	-
Q#102 - >ref|WP_127733838.1|_GAF_domain-containing_protein_[Methylobacterium_sp._TER-1]	superfamily	473894	466	645	4.72258e-39	141.252	cl21515	GAF_2 superfamily	-	-
Q#102 - >ref|WP_127733838.1|_GAF_domain-containing_protein_[Methylobacterium_sp._TER-1]	superfamily	447025	675	746	1.58142e-25	98.743	cl06527	HWE_HK superfamily	-	-
Q#102 - >ref|WP_127733838.1|_GAF_domain-containing_protein_[Methylobacterium_sp._TER-1]	superfamily	400652	153	257	6.73645e-21	86.5406	cl20158	PAS_2 superfamily	-	-
Q#102 - >ref|WP_127733838.1|_GAF_domain-containing_protein_[Methylobacterium_sp._TER-1]	superfamily	460579	770	863	6.27917e-12	61.23	cl47742	HATPase_c superfamily	-	-
Q#102 - >ref|WP_127733838.1|_GAF_domain-containing_protein_[Methylobacterium_sp._TER-1]	superfamily	460259	286	450	3.05043e-08	51.3256	cl47684	GAF superfamily	-	-
Q#102 - >ref|WP_127733838.1|_GAF_domain-containing_protein_[Methylobacterium_sp._TER-1]	superfamily	395786	20	70	3.56787e-05	42.0193	cl38023	PAS superfamily	C	-
Q#103 - >ref|WP_048437039.1|_GAF_domain-containing_protein_[Methylobacterium_platani]	superfamily	473894	465	643	1.49652e-44	156.66	cl21515	GAF_2 superfamily	-	-
Q#103 - >ref|WP_048437039.1|_GAF_domain-containing_protein_[Methylobacterium_platani]	superfamily	447025	673	744	9.35644e-25	96.4318	cl06527	HWE_HK superfamily	-	-
Q#103 - >ref|WP_048437039.1|_GAF_domain-containing_protein_[Methylobacterium_platani]	superfamily	400652	152	258	7.23309e-16	72.2882	cl20158	PAS_2 superfamily	-	-
Q#103 - >ref|WP_048437039.1|_GAF_domain-containing_protein_[Methylobacterium_platani]	superfamily	460579	768	861	5.36133e-12	61.23	cl47742	HATPase_c superfamily	-	-
Q#103 - >ref|WP_048437039.1|_GAF_domain-containing_protein_[Methylobacterium_platani]	superfamily	460259	286	449	4.14982e-07	47.8588	cl47684	GAF superfamily	-	-
Q#103 - >ref|WP_048437039.1|_GAF_domain-containing_protein_[Methylobacterium_platani]	superfamily	395786	20	84	8.43013e-05	40.8637	cl38023	PAS superfamily	C	-
Q#104 - >gb|ATG89870.1|_hypothetical_protein_MKLM6_1627_[Methylomonas_koyamae]	superfamily	481250	218	372	3.43532e-39	139.105	cl46910	MCP_signal superfamily	-	-
Q#104 - >gb|ATG89870.1|_hypothetical_protein_MKLM6_1627_[Methylomonas_koyamae]	superfamily	395786	430	524	2.05037e-05	42.0193	cl38023	PAS superfamily	-	-
Q#104 - >gb|ATG89870.1|_hypothetical_protein_MKLM6_1627_[Methylomonas_koyamae]	superfamily	459898	79	126	0.000356164	36.8337	cl47584	HAMP superfamily	-	-
Q#105 - >ref|WP_091332420.1|_PAS_domain-containing_protein_[Allochromatium_warmingii]	superfamily	400652	161	269	3.55434e-13	63.0434	cl20158	PAS_2 superfamily	-	-
Q#105 - >ref|WP_091332420.1|_PAS_domain-containing_protein_[Allochromatium_warmingii]	superfamily	395786	20	124	3.36267e-07	46.2565	cl38023	PAS superfamily	-	-
Q#106 - >gb|MBK8256301.1|_PAS_domain-containing_protein_[Polyangiaceae_bacterium]	superfamily	449524	282	327	6.71701e-07	44.2028	cl15268	V4R superfamily	N	-
Q#106 - >gb|MBK8256301.1|_PAS_domain-containing_protein_[Polyangiaceae_bacterium]	superfamily	395786	21	75	0.00146788	36.2413	cl38023	PAS superfamily	C	-
Q#107 - >ref|WP_058554967.1|_EAL_domain-containing_protein_[Thiohalocapsa_sp._ML1]	superfamily	453023	842	1077	3.86155e-62	209.481	cl29561	EAL superfamily	-	-
Q#107 - >ref|WP_058554967.1|_EAL_domain-containing_protein_[Thiohalocapsa_sp._ML1]	superfamily	448371	668	823	7.12024e-49	168.97	cl11967	Nucleotidyl_cyc_III superfamily	-	-
Q#107 - >ref|WP_058554967.1|_EAL_domain-containing_protein_[Thiohalocapsa_sp._ML1]	superfamily	473894	497	657	1.13515e-14	71.5307	cl21515	GAF_2 superfamily	-	-
Q#107 - >ref|WP_058554967.1|_EAL_domain-containing_protein_[Thiohalocapsa_sp._ML1]	superfamily	395786	20	125	1.21443e-09	55.1161	cl38023	PAS superfamily	-	-
Q#107 - >ref|WP_058554967.1|_EAL_domain-containing_protein_[Thiohalocapsa_sp._ML1]	superfamily	400652	165	208	3.75179e-09	53.4134	cl20158	PAS_2 superfamily	C	-
Q#107 - >ref|WP_058554967.1|_EAL_domain-containing_protein_[Thiohalocapsa_sp._ML1]	superfamily	460259	302	467	5.30922e-08	50.9404	cl47684	GAF superfamily	-	-
Q#108 - >gb|MBN2886179.1|_EAL_domain-containing_protein_[Chromatiaceae_bacterium]	superfamily	453023	871	1095	4.47337e-63	212.563	cl29561	EAL superfamily	-	-
Q#108 - >gb|MBN2886179.1|_EAL_domain-containing_protein_[Chromatiaceae_bacterium]	superfamily	448371	685	840	5.15765e-48	166.274	cl11967	Nucleotidyl_cyc_III superfamily	-	-
Q#108 - >gb|MBN2886179.1|_EAL_domain-containing_protein_[Chromatiaceae_bacterium]	superfamily	400652	161	268	3.78788e-20	84.6146	cl20158	PAS_2 superfamily	-	-
Q#108 - >gb|MBN2886179.1|_EAL_domain-containing_protein_[Chromatiaceae_bacterium]	superfamily	473894	478	653	1.6155e-17	79.6199	cl21515	GAF_2 superfamily	-	-
Q#108 - >gb|MBN2886179.1|_EAL_domain-containing_protein_[Chromatiaceae_bacterium]	superfamily	460259	295	459	3.88508e-05	42.8512	cl47684	GAF superfamily	-	-
Q#108 - >gb|MBN2886179.1|_EAL_domain-containing_protein_[Chromatiaceae_bacterium]	superfamily	395786	22	109	8.0449e-05	41.2489	cl38023	PAS superfamily	-	-
Q#109 - >ref|WP_048454351.1|_GAF_domain-containing_protein_[Methylobacterium_tarhaniae]	superfamily	473894	464	642	1.60204e-45	159.356	cl21515	GAF_2 superfamily	-	-
Q#109 - >ref|WP_048454351.1|_GAF_domain-containing_protein_[Methylobacterium_tarhaniae]	superfamily	447025	672	743	5.01428e-25	97.2022	cl06527	HWE_HK superfamily	-	-
Q#109 - >ref|WP_048454351.1|_GAF_domain-containing_protein_[Methylobacterium_tarhaniae]	superfamily	400652	152	255	2.10156e-16	73.829	cl20158	PAS_2 superfamily	-	-
Q#109 - >ref|WP_048454351.1|_GAF_domain-containing_protein_[Methylobacterium_tarhaniae]	superfamily	460579	767	860	3.65936e-13	64.6968	cl47742	HATPase_c superfamily	-	-
Q#109 - >ref|WP_048454351.1|_GAF_domain-containing_protein_[Methylobacterium_tarhaniae]	superfamily	460259	285	448	1.91714e-07	49.0144	cl47684	GAF superfamily	-	-
Q#109 - >ref|WP_048454351.1|_GAF_domain-containing_protein_[Methylobacterium_tarhaniae]	superfamily	395786	20	105	0.00063081	38.5525	cl38023	PAS superfamily	-	-
Q#110 - >ref|WP_095998384.1|_GAF_domain-containing_protein_[Sphingomonas_lenta]	superfamily	473894	466	632	8.39908e-43	151.652	cl21515	GAF_2 superfamily	-	-
Q#110 - >ref|WP_095998384.1|_GAF_domain-containing_protein_[Sphingomonas_lenta]	superfamily	400652	152	259	1.1545e-23	94.6298	cl20158	PAS_2 superfamily	-	-
Q#110 - >ref|WP_095998384.1|_GAF_domain-containing_protein_[Sphingomonas_lenta]	superfamily	447025	675	746	4.7026e-21	86.0314	cl06527	HWE_HK superfamily	-	-
Q#110 - >ref|WP_095998384.1|_GAF_domain-containing_protein_[Sphingomonas_lenta]	superfamily	460579	772	866	2.52635e-13	65.082	cl47742	HATPase_c superfamily	-	-
Q#110 - >ref|WP_095998384.1|_GAF_domain-containing_protein_[Sphingomonas_lenta]	superfamily	395786	18	118	2.12388e-08	51.2641	cl38023	PAS superfamily	-	-
Q#110 - >ref|WP_095998384.1|_GAF_domain-containing_protein_[Sphingomonas_lenta]	superfamily	460259	299	451	0.000355842	39.7696	cl47684	GAF superfamily	-	-
Q#111 - >ref|WP_043839464.1|_GAF_domain-containing_protein_[Roseomonas_aerilata]	superfamily	473894	472	654	1.14434e-45	160.127	cl21515	GAF_2 superfamily	-	-
Q#111 - >ref|WP_043839464.1|_GAF_domain-containing_protein_[Roseomonas_aerilata]	superfamily	447025	684	755	9.2712e-25	96.4318	cl06527	HWE_HK superfamily	-	-
Q#111 - >ref|WP_043839464.1|_GAF_domain-containing_protein_[Roseomonas_aerilata]	superfamily	400652	157	265	3.65306e-19	81.533	cl20158	PAS_2 superfamily	-	-
Q#111 - >ref|WP_043839464.1|_GAF_domain-containing_protein_[Roseomonas_aerilata]	superfamily	460579	780	878	9.69972e-13	63.5412	cl47742	HATPase_c superfamily	-	-
Q#111 - >ref|WP_043839464.1|_GAF_domain-containing_protein_[Roseomonas_aerilata]	superfamily	460259	302	457	7.83289e-06	44.392	cl47684	GAF superfamily	-	-
Q#111 - >ref|WP_043839464.1|_GAF_domain-containing_protein_[Roseomonas_aerilata]	superfamily	395786	22	124	1.33912e-05	43.1749	cl38023	PAS superfamily	-	-
Q#112 - >gb|MBK6808286.1|_protein_kinase_[Sandaracinaceae_bacterium]	superfamily	459660	21	273	4.57386e-22	93.0773	cl47491	Pkinase superfamily	-	-
Q#112 - >gb|MBK6808286.1|_protein_kinase_[Sandaracinaceae_bacterium]	superfamily	449524	616	672	8.309e-06	41.8916	cl15268	V4R superfamily	-	-
Q#112 - >gb|MBK6808286.1|_protein_kinase_[Sandaracinaceae_bacterium]	superfamily	312075	378	439	0.000368994	38.5493	cl37777	PAS_4 superfamily	C	-
Q#113 - >ref|WP_128564925.1|_GAF_domain-containing_protein_[Methylobacterium_crusticola]	superfamily	473894	466	644	4.29153e-45	158.201	cl21515	GAF_2 superfamily	-	-
Q#113 - >ref|WP_128564925.1|_GAF_domain-containing_protein_[Methylobacterium_crusticola]	superfamily	447025	674	745	9.43499e-19	79.483	cl06527	HWE_HK superfamily	-	-
Q#113 - >ref|WP_128564925.1|_GAF_domain-containing_protein_[Methylobacterium_crusticola]	superfamily	460579	769	862	1.22119e-14	68.934	cl47742	HATPase_c superfamily	-	-
Q#113 - >ref|WP_128564925.1|_GAF_domain-containing_protein_[Methylobacterium_crusticola]	superfamily	400652	154	258	1.16194e-12	63.0434	cl20158	PAS_2 superfamily	-	-
Q#113 - >ref|WP_128564925.1|_GAF_domain-containing_protein_[Methylobacterium_crusticola]	superfamily	395786	22	86	0.000121962	40.4785	cl38023	PAS superfamily	C	-
Q#113 - >ref|WP_128564925.1|_GAF_domain-containing_protein_[Methylobacterium_crusticola]	superfamily	460259	379	450	0.000231973	40.1548	cl47684	GAF superfamily	N	-
Q#114 - >gb|MBK6923463.1|_PAS_domain-containing_protein_[Deltaproteobacteria_bacterium]	superfamily	449524	267	326	3.407e-07	44.9732	cl15268	V4R superfamily	-	-
Q#114 - >gb|MBK6923463.1|_PAS_domain-containing_protein_[Deltaproteobacteria_bacterium]	superfamily	312075	36	113	0.00756298	33.9269	cl37777	PAS_4 superfamily	C	-
Q#115 - >gb|MBU2570045.1|_photoactive_yellow_protein_[Gammaproteobacteria_bacterium]	superfamily	481250	168	322	2.31433e-38	136.024	cl46910	MCP_signal superfamily	-	-
Q#115 - >gb|MBU2570045.1|_photoactive_yellow_protein_[Gammaproteobacteria_bacterium]	superfamily	395786	383	482	8.6223e-09	51.6493	cl38023	PAS superfamily	-	-
Q#115 - >gb|MBU2570045.1|_photoactive_yellow_protein_[Gammaproteobacteria_bacterium]	superfamily	459898	25	76	0.003546	33.7521	cl47584	HAMP superfamily	-	-
Q#116 - >gb|MBU3655290.1|_hypothetical_protein_[Alphaproteobacteria_bacterium]	superfamily	481250	182	329	1.34114e-14	70.1544	cl46910	MCP_signal superfamily	-	-
Q#117 - >ref|WP_217362938.1|_GAF_domain-containing_protein_[Roseicella_sp._DB1501]	superfamily	473894	495	677	7.4288e-43	152.037	cl21515	GAF_2 superfamily	-	-
Q#117 - >ref|WP_217362938.1|_GAF_domain-containing_protein_[Roseicella_sp._DB1501]	superfamily	447025	707	778	4.83608e-27	102.98	cl06527	HWE_HK superfamily	-	-
Q#117 - >ref|WP_217362938.1|_GAF_domain-containing_protein_[Roseicella_sp._DB1501]	superfamily	400652	174	284	4.238e-15	69.977	cl20158	PAS_2 superfamily	-	-
Q#117 - >ref|WP_217362938.1|_GAF_domain-containing_protein_[Roseicella_sp._DB1501]	superfamily	460579	804	899	6.14358e-11	58.5336	cl47742	HATPase_c superfamily	-	-
Q#117 - >ref|WP_217362938.1|_GAF_domain-containing_protein_[Roseicella_sp._DB1501]	superfamily	460259	313	477	3.32493e-07	48.244	cl47684	GAF superfamily	-	-
Q#117 - >ref|WP_217362938.1|_GAF_domain-containing_protein_[Roseicella_sp._DB1501]	superfamily	395786	37	139	1.20529e-06	46.2565	cl38023	PAS superfamily	-	-
Q#118 - >gb|MBM3602550.1|_hypothetical_protein_[Alphaproteobacteria_bacterium]	superfamily	481250	207	349	8.8779e-16	73.6212	cl46910	MCP_signal superfamily	-	-
Q#119 - >ref|WP_200207337.1|_EAL_domain-containing_protein_[Chromatium_weissei]	superfamily	453023	871	1095	5.769e-65	217.57	cl29561	EAL superfamily	-	-
Q#119 - >ref|WP_200207337.1|_EAL_domain-containing_protein_[Chromatium_weissei]	superfamily	448371	685	840	2.81629e-51	175.904	cl11967	Nucleotidyl_cyc_III superfamily	-	-
Q#119 - >ref|WP_200207337.1|_EAL_domain-containing_protein_[Chromatium_weissei]	superfamily	473894	489	653	1.93245e-19	85.0127	cl21515	GAF_2 superfamily	-	-
Q#119 - >ref|WP_200207337.1|_EAL_domain-containing_protein_[Chromatium_weissei]	superfamily	400652	161	267	1.14896e-16	74.9846	cl20158	PAS_2 superfamily	-	-
Q#119 - >ref|WP_200207337.1|_EAL_domain-containing_protein_[Chromatium_weissei]	superfamily	460259	294	459	2.577e-06	45.9328	cl47684	GAF superfamily	-	-
Q#119 - >ref|WP_200207337.1|_EAL_domain-containing_protein_[Chromatium_weissei]	superfamily	395786	20	99	0.000121786	40.8637	cl38023	PAS superfamily	C	-
Q#120 - >gb|MBZ0116653.1|_4-vinyl_reductase_[Sandaracinaceae_bacterium]	superfamily	449524	274	330	1.24183e-08	49.2104	cl15268	V4R superfamily	-	-
Q#120 - >gb|MBZ0116653.1|_4-vinyl_reductase_[Sandaracinaceae_bacterium]	superfamily	395786	48	139	0.00530975	34.7005	cl38023	PAS superfamily	-	-
Q#121 - >gb|KAA0252510.1|_EAL_domain-containing_protein_[Acidobacteria_bacterium]	superfamily	453023	26	253	3.50705e-43	148.62	cl29561	EAL superfamily	-	-
Q#121 - >gb|KAA0252510.1|_EAL_domain-containing_protein_[Acidobacteria_bacterium]	superfamily	395786	293	391	2.81516e-07	47.0269	cl38023	PAS superfamily	-	-
Q#122 - >ref|WP_139040764.1|_GAF_domain-containing_protein_[Methylobacterium_sp._17Sr1-39]	superfamily	473894	465	643	7.25703e-45	157.815	cl21515	GAF_2 superfamily	-	-
Q#122 - >ref|WP_139040764.1|_GAF_domain-containing_protein_[Methylobacterium_sp._17Sr1-39]	superfamily	447025	673	744	4.87586e-25	97.2022	cl06527	HWE_HK superfamily	-	-
Q#122 - >ref|WP_139040764.1|_GAF_domain-containing_protein_[Methylobacterium_sp._17Sr1-39]	superfamily	400652	152	256	8.74965e-19	80.7626	cl20158	PAS_2 superfamily	-	-
Q#122 - >ref|WP_139040764.1|_GAF_domain-containing_protein_[Methylobacterium_sp._17Sr1-39]	superfamily	460579	768	861	9.97301e-13	63.5412	cl47742	HATPase_c superfamily	-	-
Q#122 - >ref|WP_139040764.1|_GAF_domain-containing_protein_[Methylobacterium_sp._17Sr1-39]	superfamily	460259	378	449	2.75298e-05	42.8512	cl47684	GAF superfamily	N	-
Q#122 - >ref|WP_139040764.1|_GAF_domain-containing_protein_[Methylobacterium_sp._17Sr1-39]	superfamily	395786	20	108	0.000195781	39.7081	cl38023	PAS superfamily	-	-
Q#123 - >gb|TDH58079.1|_GAF_domain-containing_protein_[Dankookia_rubra]	superfamily	473894	474	649	2.23643e-41	147.8	cl21515	GAF_2 superfamily	-	-
Q#123 - >gb|TDH58079.1|_GAF_domain-containing_protein_[Dankookia_rubra]	superfamily	447025	691	762	6.45617e-24	94.1206	cl06527	HWE_HK superfamily	-	-
Q#123 - >gb|TDH58079.1|_GAF_domain-containing_protein_[Dankookia_rubra]	superfamily	400652	156	265	1.82043e-22	91.163	cl20158	PAS_2 superfamily	-	-
Q#123 - >gb|TDH58079.1|_GAF_domain-containing_protein_[Dankookia_rubra]	superfamily	460579	788	881	3.09959e-12	62.0004	cl47742	HATPase_c superfamily	-	-
Q#123 - >gb|TDH58079.1|_GAF_domain-containing_protein_[Dankookia_rubra]	superfamily	460259	303	458	2.8808e-05	42.8512	cl47684	GAF superfamily	-	-
Q#123 - >gb|TDH58079.1|_GAF_domain-containing_protein_[Dankookia_rubra]	superfamily	395786	19	120	0.000335566	39.3229	cl38023	PAS superfamily	-	-
Q#124 - >gb|MBY0296547.1|_GAF_domain-containing_protein_[Methylobacterium_sp.]	superfamily	473894	467	645	3.39549e-39	141.637	cl21515	GAF_2 superfamily	-	-
Q#124 - >gb|MBY0296547.1|_GAF_domain-containing_protein_[Methylobacterium_sp.]	superfamily	447025	675	746	6.27702e-26	99.8986	cl06527	HWE_HK superfamily	-	-
Q#124 - >gb|MBY0296547.1|_GAF_domain-containing_protein_[Methylobacterium_sp.]	superfamily	400652	156	258	1.48115e-19	82.6886	cl20158	PAS_2 superfamily	-	-
Q#124 - >gb|MBY0296547.1|_GAF_domain-containing_protein_[Methylobacterium_sp.]	superfamily	460579	770	863	7.99447e-13	63.5412	cl47742	HATPase_c superfamily	-	-
Q#124 - >gb|MBY0296547.1|_GAF_domain-containing_protein_[Methylobacterium_sp.]	superfamily	395786	21	87	1.00216e-05	43.5601	cl38023	PAS superfamily	C	-
Q#124 - >gb|MBY0296547.1|_GAF_domain-containing_protein_[Methylobacterium_sp.]	superfamily	460259	290	431	0.000931118	38.2288	cl47684	GAF superfamily	-	-
Q#125 - >ref|WP_099956816.1|_GAF_domain-containing_protein_[Methylobacterium_currus]	superfamily	473894	465	643	2.15608e-45	158.971	cl21515	GAF_2 superfamily	-	-
Q#125 - >ref|WP_099956816.1|_GAF_domain-containing_protein_[Methylobacterium_currus]	superfamily	447025	673	744	2.54853e-24	95.2762	cl06527	HWE_HK superfamily	-	-
Q#125 - >ref|WP_099956816.1|_GAF_domain-containing_protein_[Methylobacterium_currus]	superfamily	400652	152	256	1.44819e-13	65.7398	cl20158	PAS_2 superfamily	-	-
Q#125 - >ref|WP_099956816.1|_GAF_domain-containing_protein_[Methylobacterium_currus]	superfamily	460579	768	861	1.17653e-12	63.156	cl47742	HATPase_c superfamily	-	-
Q#125 - >ref|WP_099956816.1|_GAF_domain-containing_protein_[Methylobacterium_currus]	superfamily	460259	286	449	1.41009e-06	46.7032	cl47684	GAF superfamily	-	-
Q#125 - >ref|WP_099956816.1|_GAF_domain-containing_protein_[Methylobacterium_currus]	superfamily	395786	26	105	0.00254264	36.6265	cl38023	PAS superfamily	-	-
Q#126 - >gb|MBN2895739.1|_photoactive_yellow_protein_[Campylobacterales_bacterium]	superfamily	481250	172	271	2.61767e-27	105.593	cl46910	MCP_signal superfamily	C	-
Q#126 - >gb|MBN2895739.1|_photoactive_yellow_protein_[Campylobacterales_bacterium]	superfamily	395786	350	437	2.98664e-06	44.3305	cl38023	PAS superfamily	-	-
Q#127 - >ref|WP_135419769.1|_GAF_domain-containing_protein_[Methylobacterium_sp._6HR-1]	superfamily	473894	478	656	5.62877e-44	155.119	cl21515	GAF_2 superfamily	-	-
Q#127 - >ref|WP_135419769.1|_GAF_domain-containing_protein_[Methylobacterium_sp._6HR-1]	superfamily	447025	686	757	3.66232e-25	97.5874	cl06527	HWE_HK superfamily	-	-
Q#127 - >ref|WP_135419769.1|_GAF_domain-containing_protein_[Methylobacterium_sp._6HR-1]	superfamily	400652	166	269	2.46687e-18	79.2218	cl20158	PAS_2 superfamily	-	-
Q#127 - >ref|WP_135419769.1|_GAF_domain-containing_protein_[Methylobacterium_sp._6HR-1]	superfamily	460579	781	874	5.55456e-12	61.23	cl47742	HATPase_c superfamily	-	-
Q#127 - >ref|WP_135419769.1|_GAF_domain-containing_protein_[Methylobacterium_sp._6HR-1]	superfamily	460259	299	462	2.53112e-07	48.6292	cl47684	GAF superfamily	-	-
Q#127 - >ref|WP_135419769.1|_GAF_domain-containing_protein_[Methylobacterium_sp._6HR-1]	superfamily	395786	34	119	6.37795e-06	43.9453	cl38023	PAS superfamily	-	-
Q#128 - >ref|WP_048463351.1|_GAF_domain-containing_protein_[Methylobacterium_aquaticum]	superfamily	473894	467	645	3.70787e-41	147.03	cl21515	GAF_2 superfamily	-	-
Q#128 - >ref|WP_048463351.1|_GAF_domain-containing_protein_[Methylobacterium_aquaticum]	superfamily	447025	675	746	7.64578e-25	96.817	cl06527	HWE_HK superfamily	-	-
Q#128 - >ref|WP_048463351.1|_GAF_domain-containing_protein_[Methylobacterium_aquaticum]	superfamily	460579	770	863	1.43259e-12	62.7708	cl47742	HATPase_c superfamily	-	-
Q#128 - >ref|WP_048463351.1|_GAF_domain-containing_protein_[Methylobacterium_aquaticum]	superfamily	400652	152	258	1.06837e-11	60.347	cl20158	PAS_2 superfamily	-	-
Q#128 - >ref|WP_048463351.1|_GAF_domain-containing_protein_[Methylobacterium_aquaticum]	superfamily	460259	288	451	5.77274e-07	47.4736	cl47684	GAF superfamily	-	-
Q#128 - >ref|WP_048463351.1|_GAF_domain-containing_protein_[Methylobacterium_aquaticum]	superfamily	312075	20	113	0.0015433	37.3937	cl37777	PAS_4 superfamily	-	-
Q#129 - >ref|WP_153975496.1|_EAL_domain-containing_protein_[Thermochromatium_tepidum]	superfamily	453023	892	1097	2.06615e-61	207.555	cl29561	EAL superfamily	-	-
Q#129 - >ref|WP_153975496.1|_EAL_domain-containing_protein_[Thermochromatium_tepidum]	superfamily	448371	686	842	3.30126e-51	175.519	cl11967	Nucleotidyl_cyc_III superfamily	-	-
Q#129 - >ref|WP_153975496.1|_EAL_domain-containing_protein_[Thermochromatium_tepidum]	superfamily	473894	491	654	2.51737e-19	85.0127	cl21515	GAF_2 superfamily	-	-
Q#129 - >ref|WP_153975496.1|_EAL_domain-containing_protein_[Thermochromatium_tepidum]	superfamily	400652	161	269	6.02945e-16	72.6734	cl20158	PAS_2 superfamily	-	-
Q#129 - >ref|WP_153975496.1|_EAL_domain-containing_protein_[Thermochromatium_tepidum]	superfamily	460259	296	438	1.08872e-06	47.0884	cl47684	GAF superfamily	-	-
Q#129 - >ref|WP_153975496.1|_EAL_domain-containing_protein_[Thermochromatium_tepidum]	superfamily	395786	23	117	3.38988e-06	45.1009	cl38023	PAS superfamily	-	-
Q#130 - >ref|WP_200154493.1|_EAL_domain-containing_protein_[Chromatium_okenii]	superfamily	453023	889	1094	1.06337e-63	214.103	cl29561	EAL superfamily	-	-
Q#130 - >ref|WP_200154493.1|_EAL_domain-containing_protein_[Chromatium_okenii]	superfamily	448371	685	839	1.79039e-48	167.815	cl11967	Nucleotidyl_cyc_III superfamily	-	-
Q#130 - >ref|WP_200154493.1|_EAL_domain-containing_protein_[Chromatium_okenii]	superfamily	473894	490	653	6.3277e-20	86.5535	cl21515	GAF_2 superfamily	-	-
Q#130 - >ref|WP_200154493.1|_EAL_domain-containing_protein_[Chromatium_okenii]	superfamily	400652	161	269	1.59905e-16	74.5994	cl20158	PAS_2 superfamily	-	-
Q#130 - >ref|WP_200154493.1|_EAL_domain-containing_protein_[Chromatium_okenii]	superfamily	395786	22	110	9.01959e-05	41.2489	cl38023	PAS superfamily	-	-
Q#130 - >ref|WP_200154493.1|_EAL_domain-containing_protein_[Chromatium_okenii]	superfamily	460259	295	437	0.00569205	36.3028	cl47684	GAF superfamily	-	-
Q#131 - >emb|SEP31583.1|_photoactive_yellow_protein_[Methylobacterium_sp._ap11]	superfamily	473894	465	643	6.52497e-46	160.512	cl21515	GAF_2 superfamily	-	-
Q#131 - >emb|SEP31583.1|_photoactive_yellow_protein_[Methylobacterium_sp._ap11]	superfamily	447025	673	744	4.51081e-25	97.2022	cl06527	HWE_HK superfamily	-	-
Q#131 - >emb|SEP31583.1|_photoactive_yellow_protein_[Methylobacterium_sp._ap11]	superfamily	400652	154	256	4.55563e-21	86.9258	cl20158	PAS_2 superfamily	-	-
Q#131 - >emb|SEP31583.1|_photoactive_yellow_protein_[Methylobacterium_sp._ap11]	superfamily	460579	768	861	1.25939e-12	63.156	cl47742	HATPase_c superfamily	-	-
Q#131 - >emb|SEP31583.1|_photoactive_yellow_protein_[Methylobacterium_sp._ap11]	superfamily	460259	285	449	2.01435e-07	49.0144	cl47684	GAF superfamily	-	-
Q#131 - >emb|SEP31583.1|_photoactive_yellow_protein_[Methylobacterium_sp._ap11]	superfamily	395786	22	86	4.53465e-05	41.6341	cl38023	PAS superfamily	C	-
Q#132 - >ref|WP_058618994.1|_GAF_domain-containing_protein_[Methylobacterium_indicum]	superfamily	473894	464	642	2.12604e-46	162.053	cl21515	GAF_2 superfamily	-	-
Q#132 - >ref|WP_058618994.1|_GAF_domain-containing_protein_[Methylobacterium_indicum]	superfamily	447025	672	743	4.37586e-25	97.5874	cl06527	HWE_HK superfamily	-	-
Q#132 - >ref|WP_058618994.1|_GAF_domain-containing_protein_[Methylobacterium_indicum]	superfamily	400652	153	255	6.7744e-22	89.6222	cl20158	PAS_2 superfamily	-	-
Q#132 - >ref|WP_058618994.1|_GAF_domain-containing_protein_[Methylobacterium_indicum]	superfamily	460579	767	860	6.494e-13	63.9264	cl47742	HATPase_c superfamily	-	-
Q#132 - >ref|WP_058618994.1|_GAF_domain-containing_protein_[Methylobacterium_indicum]	superfamily	460259	284	448	2.03129e-07	49.0144	cl47684	GAF superfamily	-	-
Q#132 - >ref|WP_058618994.1|_GAF_domain-containing_protein_[Methylobacterium_indicum]	superfamily	395786	21	85	4.52903e-05	41.6341	cl38023	PAS superfamily	C	-
Q#133 - >gb|NGM38290.1|_GAF_domain-containing_protein_[Methylobacterium_sp._DB0501]	superfamily	473894	467	645	1.20215e-44	157.045	cl21515	GAF_2 superfamily	-	-
Q#133 - >gb|NGM38290.1|_GAF_domain-containing_protein_[Methylobacterium_sp._DB0501]	superfamily	447025	675	746	3.15484e-25	97.9726	cl06527	HWE_HK superfamily	-	-
Q#133 - >gb|NGM38290.1|_GAF_domain-containing_protein_[Methylobacterium_sp._DB0501]	superfamily	400652	154	258	9.5731e-19	80.3774	cl20158	PAS_2 superfamily	-	-
Q#133 - >gb|NGM38290.1|_GAF_domain-containing_protein_[Methylobacterium_sp._DB0501]	superfamily	460579	770	863	1.14554e-12	63.156	cl47742	HATPase_c superfamily	-	-
Q#133 - >gb|NGM38290.1|_GAF_domain-containing_protein_[Methylobacterium_sp._DB0501]	superfamily	460259	380	451	6.18255e-05	41.6956	cl47684	GAF superfamily	N	-
Q#133 - >gb|NGM38290.1|_GAF_domain-containing_protein_[Methylobacterium_sp._DB0501]	superfamily	395786	22	110	0.00025989	39.3229	cl38023	PAS superfamily	-	-
Q#134 - >ref|WP_176976997.1|_EAL_domain-containing_protein_[Allochromatium_humboldtianum]	superfamily	453023	878	1097	2.9994e-60	204.473	cl29561	EAL superfamily	-	-
Q#134 - >ref|WP_176976997.1|_EAL_domain-containing_protein_[Allochromatium_humboldtianum]	superfamily	448371	686	842	1.29291e-52	179.756	cl11967	Nucleotidyl_cyc_III superfamily	-	-
Q#134 - >ref|WP_176976997.1|_EAL_domain-containing_protein_[Allochromatium_humboldtianum]	superfamily	473894	491	654	8.09899e-21	89.2499	cl21515	GAF_2 superfamily	-	-
Q#134 - >ref|WP_176976997.1|_EAL_domain-containing_protein_[Allochromatium_humboldtianum]	superfamily	400652	161	269	8.52078e-19	80.7626	cl20158	PAS_2 superfamily	-	-
Q#134 - >ref|WP_176976997.1|_EAL_domain-containing_protein_[Allochromatium_humboldtianum]	superfamily	460259	298	461	2.74336e-06	45.9328	cl47684	GAF superfamily	-	-
Q#134 - >ref|WP_176976997.1|_EAL_domain-containing_protein_[Allochromatium_humboldtianum]	superfamily	395786	20	124	1.61507e-05	43.1749	cl38023	PAS superfamily	-	-
Q#135 - >ref|WP_020504190.1|_EAL_domain-containing_protein_[Lamprocystis_purpurea]	superfamily	453023	876	1095	1.50172e-62	211.022	cl29561	EAL superfamily	-	-
Q#135 - >ref|WP_020504190.1|_EAL_domain-containing_protein_[Lamprocystis_purpurea]	superfamily	448371	685	840	4.10092e-51	175.134	cl11967	Nucleotidyl_cyc_III superfamily	-	-
Q#135 - >ref|WP_020504190.1|_EAL_domain-containing_protein_[Lamprocystis_purpurea]	superfamily	400652	161	268	2.11009e-18	79.9922	cl20158	PAS_2 superfamily	-	-
Q#135 - >ref|WP_020504190.1|_EAL_domain-containing_protein_[Lamprocystis_purpurea]	superfamily	473894	490	653	1.12067e-16	77.3087	cl21515	GAF_2 superfamily	-	-
Q#135 - >ref|WP_020504190.1|_EAL_domain-containing_protein_[Lamprocystis_purpurea]	superfamily	395786	20	124	2.40955e-08	51.2641	cl38023	PAS superfamily	-	-
Q#135 - >ref|WP_020504190.1|_EAL_domain-containing_protein_[Lamprocystis_purpurea]	superfamily	460259	295	437	0.0019123	37.8436	cl47684	GAF superfamily	-	-
Q#136 - >ref|WP_166272637.1|_EAL_domain-containing_protein_[Caldichromatium_japonicum]	superfamily	453023	852	1092	3.48598e-61	206.785	cl29561	EAL superfamily	-	-
Q#136 - >ref|WP_166272637.1|_EAL_domain-containing_protein_[Caldichromatium_japonicum]	superfamily	448371	684	837	1.60569e-52	179.371	cl11967	Nucleotidyl_cyc_III superfamily	-	-
Q#136 - >ref|WP_166272637.1|_EAL_domain-containing_protein_[Caldichromatium_japonicum]	superfamily	473894	489	645	3.5499e-20	87.3239	cl21515	GAF_2 superfamily	-	-
Q#136 - >ref|WP_166272637.1|_EAL_domain-containing_protein_[Caldichromatium_japonicum]	superfamily	400652	160	266	3.61396e-17	76.1402	cl20158	PAS_2 superfamily	-	-
Q#136 - >ref|WP_166272637.1|_EAL_domain-containing_protein_[Caldichromatium_japonicum]	superfamily	460259	294	474	6.75866e-07	47.8588	cl47684	GAF superfamily	-	-
Q#136 - >ref|WP_166272637.1|_EAL_domain-containing_protein_[Caldichromatium_japonicum]	superfamily	395786	24	123	0.000541028	38.9377	cl38023	PAS superfamily	-	-
Q#137 - >ref|WP_221053205.1|_photoactive_yellow_protein_[Methylomonas_koyamae]	superfamily	481250	196	350	1.16489e-39	139.876	cl46910	MCP_signal superfamily	-	-
Q#137 - >ref|WP_221053205.1|_photoactive_yellow_protein_[Methylomonas_koyamae]	superfamily	395786	408	502	3.72643e-06	43.9453	cl38023	PAS superfamily	-	-
Q#137 - >ref|WP_221053205.1|_photoactive_yellow_protein_[Methylomonas_koyamae]	superfamily	459898	58	104	0.00284289	34.1373	cl47584	HAMP superfamily	-	-
Q#138 - >gb|MBP9860698.1|_PAS_domain-containing_protein_[Kofleriaceae_bacterium]	superfamily	449524	301	342	6.70853e-05	38.81	cl15268	V4R superfamily	N	-
Q#138 - >gb|MBP9860698.1|_PAS_domain-containing_protein_[Kofleriaceae_bacterium]	superfamily	312075	49	114	0.00586484	34.3121	cl37777	PAS_4 superfamily	C	-
Q#139 - >dbj|BCM84952.1|_histidine_kinase_[Methylobacterium_indicum]	superfamily	473894	465	643	1.99182e-46	162.053	cl21515	GAF_2 superfamily	-	-
Q#139 - >dbj|BCM84952.1|_histidine_kinase_[Methylobacterium_indicum]	superfamily	447025	673	744	6.48525e-24	94.1206	cl06527	HWE_HK superfamily	-	-
Q#139 - >dbj|BCM84952.1|_histidine_kinase_[Methylobacterium_indicum]	superfamily	400652	154	256	7.18996e-22	89.237	cl20158	PAS_2 superfamily	-	-
Q#139 - >dbj|BCM84952.1|_histidine_kinase_[Methylobacterium_indicum]	superfamily	460579	768	861	7.82116e-13	63.5412	cl47742	HATPase_c superfamily	-	-
Q#139 - >dbj|BCM84952.1|_histidine_kinase_[Methylobacterium_indicum]	superfamily	460259	285	449	2.82251e-07	48.6292	cl47684	GAF superfamily	-	-
Q#139 - >dbj|BCM84952.1|_histidine_kinase_[Methylobacterium_indicum]	superfamily	395786	22	86	5.14339e-05	41.6341	cl38023	PAS superfamily	C	-
Q#140 - >ref|WP_203159219.1|_GAF_domain-containing_protein_[Methylobacterium_aquaticum]	superfamily	473894	465	643	5.76495e-44	155.119	cl21515	GAF_2 superfamily	-	-
Q#140 - >ref|WP_203159219.1|_GAF_domain-containing_protein_[Methylobacterium_aquaticum]	superfamily	447025	673	744	5.32198e-25	97.2022	cl06527	HWE_HK superfamily	-	-
Q#140 - >ref|WP_203159219.1|_GAF_domain-containing_protein_[Methylobacterium_aquaticum]	superfamily	400652	152	256	9.24012e-15	69.2066	cl20158	PAS_2 superfamily	-	-
Q#140 - >ref|WP_203159219.1|_GAF_domain-containing_protein_[Methylobacterium_aquaticum]	superfamily	460579	768	861	2.8415e-14	67.7784	cl47742	HATPase_c superfamily	-	-
Q#140 - >ref|WP_203159219.1|_GAF_domain-containing_protein_[Methylobacterium_aquaticum]	superfamily	460259	378	449	5.60258e-05	42.0808	cl47684	GAF superfamily	N	-
Q#140 - >ref|WP_203159219.1|_GAF_domain-containing_protein_[Methylobacterium_aquaticum]	superfamily	395786	26	105	0.000274752	39.3229	cl38023	PAS superfamily	-	-
Q#141 - >emb|SFU94490.1|_photoactive_yellow_protein_[Methylobacterium_sp._174MFSha1.1]	superfamily	473894	467	645	2.98758e-43	153.193	cl21515	GAF_2 superfamily	-	-
Q#141 - >emb|SFU94490.1|_photoactive_yellow_protein_[Methylobacterium_sp._174MFSha1.1]	superfamily	447025	675	746	5.23187e-25	97.2022	cl06527	HWE_HK superfamily	-	-
Q#141 - >emb|SFU94490.1|_photoactive_yellow_protein_[Methylobacterium_sp._174MFSha1.1]	superfamily	400652	154	258	9.53713e-15	69.2066	cl20158	PAS_2 superfamily	-	-
Q#141 - >emb|SFU94490.1|_photoactive_yellow_protein_[Methylobacterium_sp._174MFSha1.1]	superfamily	460579	770	863	6.1998e-14	67.008	cl47742	HATPase_c superfamily	-	-
Q#141 - >emb|SFU94490.1|_photoactive_yellow_protein_[Methylobacterium_sp._174MFSha1.1]	superfamily	460259	288	451	2.5395e-08	51.7108	cl47684	GAF superfamily	-	-
Q#141 - >emb|SFU94490.1|_photoactive_yellow_protein_[Methylobacterium_sp._174MFSha1.1]	superfamily	395786	28	107	0.00121062	37.3969	cl38023	PAS superfamily	-	-
Q#142 - >gb|MCA9620445.1|_hypothetical_protein_[Myxococcales_bacterium]	superfamily	449524	241	301	1.2685e-12	60.3812	cl15268	V4R superfamily	-	-
Q#142 - >gb|MCA9620445.1|_hypothetical_protein_[Myxococcales_bacterium]	superfamily	395786	11	57	0.000638501	37.0117	cl38023	PAS superfamily	C	-
Q#143 - >ref|WP_133123314.1|_GAF_domain-containing_protein,_partial_[Methylobacterium_frigidaeris]	superfamily	400652	152	256	5.93936e-14	66.125	cl20158	PAS_2 superfamily	-	-
Q#143 - >ref|WP_133123314.1|_GAF_domain-containing_protein,_partial_[Methylobacterium_frigidaeris]	superfamily	460259	286	449	8.43735e-07	46.318	cl47684	GAF superfamily	-	-
Q#143 - >ref|WP_133123314.1|_GAF_domain-containing_protein,_partial_[Methylobacterium_frigidaeris]	superfamily	395786	26	105	7.15169e-05	40.0933	cl38023	PAS superfamily	-	-
Q#144 - >ref|WP_201096231.1|_EAL_domain-containing_protein_[Thiocystis_minor]	superfamily	453023	876	1095	8.54206e-64	214.489	cl29561	EAL superfamily	-	-
Q#144 - >ref|WP_201096231.1|_EAL_domain-containing_protein_[Thiocystis_minor]	superfamily	448371	685	840	4.17635e-46	160.881	cl11967	Nucleotidyl_cyc_III superfamily	-	-
Q#144 - >ref|WP_201096231.1|_EAL_domain-containing_protein_[Thiocystis_minor]	superfamily	400652	161	268	1.87766e-19	82.6886	cl20158	PAS_2 superfamily	-	-
Q#144 - >ref|WP_201096231.1|_EAL_domain-containing_protein_[Thiocystis_minor]	superfamily	473894	490	653	5.48815e-18	81.1607	cl21515	GAF_2 superfamily	-	-
Q#144 - >ref|WP_201096231.1|_EAL_domain-containing_protein_[Thiocystis_minor]	superfamily	395786	20	122	6.48221e-05	41.6341	cl38023	PAS superfamily	-	-
Q#144 - >ref|WP_201096231.1|_EAL_domain-containing_protein_[Thiocystis_minor]	superfamily	460259	298	437	0.00779088	35.9176	cl47684	GAF superfamily	-	-
Q#145 - >ref|WP_060848240.1|_GAF_domain-containing_protein_[Methylobacterium_aquaticum]	superfamily	473894	458	636	1.12547e-45	159.741	cl21515	GAF_2 superfamily	-	-
Q#145 - >ref|WP_060848240.1|_GAF_domain-containing_protein_[Methylobacterium_aquaticum]	superfamily	447025	666	737	4.93023e-25	97.2022	cl06527	HWE_HK superfamily	-	-
Q#145 - >ref|WP_060848240.1|_GAF_domain-containing_protein_[Methylobacterium_aquaticum]	superfamily	400652	147	249	1.88584e-19	82.3034	cl20158	PAS_2 superfamily	-	-
Q#145 - >ref|WP_060848240.1|_GAF_domain-containing_protein_[Methylobacterium_aquaticum]	superfamily	460579	761	854	1.38939e-12	63.156	cl47742	HATPase_c superfamily	-	-
Q#145 - >ref|WP_060848240.1|_GAF_domain-containing_protein_[Methylobacterium_aquaticum]	superfamily	460259	278	442	6.16436e-07	47.4736	cl47684	GAF superfamily	-	-
Q#145 - >ref|WP_060848240.1|_GAF_domain-containing_protein_[Methylobacterium_aquaticum]	superfamily	395786	15	79	3.59718e-05	42.0193	cl38023	PAS superfamily	C	-
Q#146 - >ref|WP_111470127.1|_GAF_domain-containing_protein_[Roseicella_frigidaeris]	superfamily	473894	490	672	7.63093e-39	140.481	cl21515	GAF_2 superfamily	-	-
Q#146 - >ref|WP_111470127.1|_GAF_domain-containing_protein_[Roseicella_frigidaeris]	superfamily	447025	702	773	1.12926e-27	104.906	cl06527	HWE_HK superfamily	-	-
Q#146 - >ref|WP_111470127.1|_GAF_domain-containing_protein_[Roseicella_frigidaeris]	superfamily	400652	169	279	2.81884e-17	76.1402	cl20158	PAS_2 superfamily	-	-
Q#146 - >ref|WP_111470127.1|_GAF_domain-containing_protein_[Roseicella_frigidaeris]	superfamily	460579	799	894	1.88055e-12	62.7708	cl47742	HATPase_c superfamily	-	-
Q#146 - >ref|WP_111470127.1|_GAF_domain-containing_protein_[Roseicella_frigidaeris]	superfamily	460259	318	472	3.2107e-07	48.244	cl47684	GAF superfamily	-	-
Q#146 - >ref|WP_111470127.1|_GAF_domain-containing_protein_[Roseicella_frigidaeris]	superfamily	395786	32	135	3.52816e-07	47.7973	cl38023	PAS superfamily	-	-
Q#147 - >ref|WP_014780428.1|_EAL_domain-containing_protein_[Thiocystis_violascens]	superfamily	453023	876	1095	9.18009e-64	214.489	cl29561	EAL superfamily	-	-
Q#147 - >ref|WP_014780428.1|_EAL_domain-containing_protein_[Thiocystis_violascens]	superfamily	448371	685	840	3.72838e-53	181.297	cl11967	Nucleotidyl_cyc_III superfamily	-	-
Q#147 - >ref|WP_014780428.1|_EAL_domain-containing_protein_[Thiocystis_violascens]	superfamily	400652	161	268	5.15333e-20	84.6146	cl20158	PAS_2 superfamily	-	-
Q#147 - >ref|WP_014780428.1|_EAL_domain-containing_protein_[Thiocystis_violascens]	superfamily	473894	490	653	8.52213e-20	86.1683	cl21515	GAF_2 superfamily	-	-
Q#147 - >ref|WP_014780428.1|_EAL_domain-containing_protein_[Thiocystis_violascens]	superfamily	395786	20	122	2.99885e-06	45.4861	cl38023	PAS superfamily	-	-
Q#147 - >ref|WP_014780428.1|_EAL_domain-containing_protein_[Thiocystis_violascens]	superfamily	460259	298	437	0.00169038	37.8436	cl47684	GAF superfamily	-	-
Q#148 - >ref|WP_064021206.1|_photoactive_yellow_protein_[Methylomonas_sp._DH-1]	superfamily	481250	196	350	1.25203e-39	139.876	cl46910	MCP_signal superfamily	-	-
Q#148 - >ref|WP_064021206.1|_photoactive_yellow_protein_[Methylomonas_sp._DH-1]	superfamily	395786	408	502	4.56821e-06	43.9453	cl38023	PAS superfamily	-	-
Q#148 - >ref|WP_064021206.1|_photoactive_yellow_protein_[Methylomonas_sp._DH-1]	superfamily	459898	57	104	0.00110264	35.2929	cl47584	HAMP superfamily	-	-
Q#149 - >gb|MCB9626802.1|_PAS_domain-containing_protein_[Sandaracinaceae_bacterium]	superfamily	449524	260	319	7.20559e-08	46.8992	cl15268	V4R superfamily	-	-
Q#149 - >gb|MCB9626802.1|_PAS_domain-containing_protein_[Sandaracinaceae_bacterium]	superfamily	312075	29	90	0.000523402	37.3937	cl37777	PAS_4 superfamily	C	-
Q#150 - >gb|AWN55393.1|_histidine_kinase_[Methylobacterium_sp._17Sr1-1]	superfamily	473894	465	643	8.2744e-44	154.734	cl21515	GAF_2 superfamily	-	-
Q#150 - >gb|AWN55393.1|_histidine_kinase_[Methylobacterium_sp._17Sr1-1]	superfamily	447025	673	744	4.51081e-25	97.2022	cl06527	HWE_HK superfamily	-	-
Q#150 - >gb|AWN55393.1|_histidine_kinase_[Methylobacterium_sp._17Sr1-1]	superfamily	400652	152	256	9.54085e-20	83.459	cl20158	PAS_2 superfamily	-	-
Q#150 - >gb|AWN55393.1|_histidine_kinase_[Methylobacterium_sp._17Sr1-1]	superfamily	460579	768	861	2.74118e-12	62.0004	cl47742	HATPase_c superfamily	-	-
Q#150 - >gb|AWN55393.1|_histidine_kinase_[Methylobacterium_sp._17Sr1-1]	superfamily	460259	286	449	2.21817e-07	49.0144	cl47684	GAF superfamily	-	-
Q#150 - >gb|AWN55393.1|_histidine_kinase_[Methylobacterium_sp._17Sr1-1]	superfamily	395786	26	105	0.00330084	36.2413	cl38023	PAS superfamily	-	-
Q#151 - >emb|SFF66196.1|_photoactive_yellow_protein_[Methylobacterium_sp._yr596]	superfamily	473894	465	643	9.9447e-46	160.127	cl21515	GAF_2 superfamily	-	-
Q#151 - >emb|SFF66196.1|_photoactive_yellow_protein_[Methylobacterium_sp._yr596]	superfamily	447025	673	744	4.4239e-25	97.5874	cl06527	HWE_HK superfamily	-	-
Q#151 - >emb|SFF66196.1|_photoactive_yellow_protein_[Methylobacterium_sp._yr596]	superfamily	400652	154	256	1.86565e-19	82.3034	cl20158	PAS_2 superfamily	-	-
Q#151 - >emb|SFF66196.1|_photoactive_yellow_protein_[Methylobacterium_sp._yr596]	superfamily	460579	768	861	3.19766e-13	64.6968	cl47742	HATPase_c superfamily	-	-
Q#151 - >emb|SFF66196.1|_photoactive_yellow_protein_[Methylobacterium_sp._yr596]	superfamily	460259	285	449	6.10077e-07	47.4736	cl47684	GAF superfamily	-	-
Q#151 - >emb|SFF66196.1|_photoactive_yellow_protein_[Methylobacterium_sp._yr596]	superfamily	395786	22	86	3.49072e-05	42.0193	cl38023	PAS superfamily	C	-
Q#152 - >ref|WP_206290127.1|_GAF_domain-containing_protein_[Methylobacterium_sp._DB0501]	superfamily	473894	454	632	1.23738e-44	157.045	cl21515	GAF_2 superfamily	-	-
Q#152 - >ref|WP_206290127.1|_GAF_domain-containing_protein_[Methylobacterium_sp._DB0501]	superfamily	447025	662	733	4.28186e-25	97.5874	cl06527	HWE_HK superfamily	-	-
Q#152 - >ref|WP_206290127.1|_GAF_domain-containing_protein_[Methylobacterium_sp._DB0501]	superfamily	400652	141	245	8.71519e-19	80.3774	cl20158	PAS_2 superfamily	-	-
Q#152 - >ref|WP_206290127.1|_GAF_domain-containing_protein_[Methylobacterium_sp._DB0501]	superfamily	460579	757	850	1.21832e-12	63.156	cl47742	HATPase_c superfamily	-	-
Q#152 - >ref|WP_206290127.1|_GAF_domain-containing_protein_[Methylobacterium_sp._DB0501]	superfamily	460259	367	438	6.25901e-05	41.6956	cl47684	GAF superfamily	N	-
Q#152 - >ref|WP_206290127.1|_GAF_domain-containing_protein_[Methylobacterium_sp._DB0501]	superfamily	395786	9	97	0.000284447	39.3229	cl38023	PAS superfamily	-	-
Q#153 - >ref|WP_051511894.1|_ATP-binding_protein_[Skermanella_stibiiresistens]	superfamily	460579	395	507	4.78462e-28	106.684	cl47742	HATPase_c superfamily	-	-
Q#153 - >ref|WP_051511894.1|_ATP-binding_protein_[Skermanella_stibiiresistens]	superfamily	459839	279	348	3.23514e-16	71.4735	cl47561	HisKA superfamily	-	-
Q#153 - >ref|WP_051511894.1|_ATP-binding_protein_[Skermanella_stibiiresistens]	superfamily	395786	19	131	2.60995e-08	50.4937	cl38023	PAS superfamily	-	-
Q#153 - >ref|WP_051511894.1|_ATP-binding_protein_[Skermanella_stibiiresistens]	superfamily	395786	546	632	4.3564e-07	47.0269	cl38023	PAS superfamily	-	-
Q#153 - >ref|WP_051511894.1|_ATP-binding_protein_[Skermanella_stibiiresistens]	superfamily	473914	164	253	2.60644e-06	44.2518	cl21578	PAS superfamily	-	-
Q#154 - >gb|MCC6133434.1|_hypothetical_protein_[Acidobacteria_bacterium]	superfamily	449524	234	293	8.0146e-06	41.1212	cl15268	V4R superfamily	-	-
Q#154 - >gb|MCC6133434.1|_hypothetical_protein_[Acidobacteria_bacterium]	superfamily	312075	13	108	0.000528172	37.0085	cl37777	PAS_4 superfamily	-	-
Q#155 - >gb|MBL8913824.1|_PAS_domain-containing_protein_[Archangium_sp.]	superfamily	449524	262	319	9.01634e-06	41.1212	cl15268	V4R superfamily	-	-
Q#155 - >gb|MBL8913824.1|_PAS_domain-containing_protein_[Archangium_sp.]	superfamily	312075	30	88	1.62381e-05	41.6308	cl37777	PAS_4 superfamily	C	-
Q#156 - >gb|MBL9026195.1|_hypothetical_protein_[Myxococcales_bacterium]	superfamily	449524	286	323	1.32591e-06	43.4324	cl15268	V4R superfamily	N	-
Q#156 - >gb|MBL9026195.1|_hypothetical_protein_[Myxococcales_bacterium]	superfamily	312075	26	91	0.00547723	34.3121	cl37777	PAS_4 superfamily	C	-
Q#157 - >ref|WP_012972231.1|_EAL_domain-containing_protein_[Allochromatium_vinosum]	superfamily	453023	884	1103	1.99461e-64	216.029	cl29561	EAL superfamily	-	-
Q#157 - >ref|WP_012972231.1|_EAL_domain-containing_protein_[Allochromatium_vinosum]	superfamily	448371	692	848	4.07571e-51	175.519	cl11967	Nucleotidyl_cyc_III superfamily	-	-
Q#157 - >ref|WP_012972231.1|_EAL_domain-containing_protein_[Allochromatium_vinosum]	superfamily	473894	481	660	2.30691e-22	93.4871	cl21515	GAF_2 superfamily	-	-
Q#157 - >ref|WP_012972231.1|_EAL_domain-containing_protein_[Allochromatium_vinosum]	superfamily	400652	167	275	2.37787e-18	79.607	cl20158	PAS_2 superfamily	-	-
Q#157 - >ref|WP_012972231.1|_EAL_domain-containing_protein_[Allochromatium_vinosum]	superfamily	460259	302	467	2.43473e-06	46.318	cl47684	GAF superfamily	-	-
Q#157 - >ref|WP_012972231.1|_EAL_domain-containing_protein_[Allochromatium_vinosum]	superfamily	395786	26	130	0.000220073	40.0933	cl38023	PAS superfamily	-	-
Q#158 - >ref|WP_012568365.1|_photoactive_yellow_protein_[Rhodospirillum_centenum]	superfamily	473894	467	640	7.58586e-43	152.037	cl21515	GAF_2 superfamily	-	-
Q#158 - >ref|WP_012568365.1|_photoactive_yellow_protein_[Rhodospirillum_centenum]	superfamily	400652	160	260	1.00867e-34	126.216	cl20158	PAS_2 superfamily	-	-
Q#158 - >ref|WP_012568365.1|_photoactive_yellow_protein_[Rhodospirillum_centenum]	superfamily	460579	773	881	2.33692e-30	113.617	cl47742	HATPase_c superfamily	-	-
Q#158 - >ref|WP_012568365.1|_photoactive_yellow_protein_[Rhodospirillum_centenum]	superfamily	459839	660	728	7.58034e-22	88.0371	cl47561	HisKA superfamily	-	-
Q#158 - >ref|WP_012568365.1|_photoactive_yellow_protein_[Rhodospirillum_centenum]	superfamily	460259	289	452	1.12312e-08	52.4812	cl47684	GAF superfamily	-	-
Q#158 - >ref|WP_012568365.1|_photoactive_yellow_protein_[Rhodospirillum_centenum]	superfamily	395786	26	76	0.00355433	36.2413	cl38023	PAS superfamily	C	-
Q#159 - >gb|MBK8236231.1|_PAS_domain-containing_protein_[Deltaproteobacteria_bacterium]	superfamily	449524	267	326	1.12795e-06	43.4324	cl15268	V4R superfamily	-	-
Q#161 - >gb|MBL8955884.1|_PAS_domain-containing_protein_[Myxococcaceae_bacterium]	superfamily	312075	32	130	8.16379e-05	39.7049	cl37777	PAS_4 superfamily	C	-
Q#161 - >gb|MBL8955884.1|_PAS_domain-containing_protein_[Myxococcaceae_bacterium]	superfamily	449524	263	322	0.000119803	37.6544	cl15268	V4R superfamily	-	-
Q#162 - >gb|PZR04717.1|_hypothetical_protein_DI536_33780_[Archangium_gephyra]	superfamily	449524	265	319	0.000497196	36.1136	cl15268	V4R superfamily	-	-
Q#162 - >gb|PZR04717.1|_hypothetical_protein_DI536_33780_[Archangium_gephyra]	superfamily	312075	29	95	0.00422793	34.6973	cl37777	PAS_4 superfamily	C	-
Q#163 - >gb|MBL8111609.1|_PAS_domain-containing_protein_[Acidobacteria_bacterium]	superfamily	395786	103	195	4.13334e-10	53.5753	cl38023	PAS superfamily	-	-
Q#164 - >ref|WP_153865046.1|_MULTISPECIES:_PAS_domain-containing_protein_[Myxococcaceae]	superfamily	449524	266	325	9.9485e-09	49.2104	cl15268	V4R superfamily	-	-
Q#164 - >ref|WP_153865046.1|_MULTISPECIES:_PAS_domain-containing_protein_[Myxococcaceae]	superfamily	395786	26	141	0.000770086	37.0117	cl38023	PAS superfamily	-	-
Q#165 - >gb|MBO6506601.1|_PAS_domain-containing_protein_[Kordiimonadaceae_bacterium]	superfamily	473894	474	651	2.66973e-31	119.295	cl21515	GAF_2 superfamily	-	-
Q#165 - >gb|MBO6506601.1|_PAS_domain-containing_protein_[Kordiimonadaceae_bacterium]	superfamily	460579	913	1012	1.16048e-18	80.8752	cl47742	HATPase_c superfamily	-	-
Q#165 - >gb|MBO6506601.1|_PAS_domain-containing_protein_[Kordiimonadaceae_bacterium]	superfamily	463873	693	782	4.41326e-07	47.071	cl38410	PAS_9 superfamily	-	-
Q#165 - >gb|MBO6506601.1|_PAS_domain-containing_protein_[Kordiimonadaceae_bacterium]	superfamily	400652	160	227	1.72186e-06	46.0946	cl20158	PAS_2 superfamily	C	-
Q#165 - >gb|MBO6506601.1|_PAS_domain-containing_protein_[Kordiimonadaceae_bacterium]	superfamily	395786	28	128	2.95877e-06	45.4861	cl38023	PAS superfamily	-	-
Q#165 - >gb|MBO6506601.1|_PAS_domain-containing_protein_[Kordiimonadaceae_bacterium]	superfamily	473134	1040	1148	1.91221e-05	42.9089	cl19078	REC superfamily	-	-
Q#165 - >gb|MBO6506601.1|_PAS_domain-containing_protein_[Kordiimonadaceae_bacterium]	superfamily	459839	798	859	0.000174509	39.1167	cl47561	HisKA superfamily	-	-
Q#165 - >gb|MBO6506601.1|_PAS_domain-containing_protein_[Kordiimonadaceae_bacterium]	superfamily	460259	296	438	0.00450961	36.688	cl47684	GAF superfamily	-	-
Q#166 - >gb|MCA9620879.1|_PAS_domain-containing_protein_[Myxococcales_bacterium]	superfamily	395786	106	203	6.32409e-06	42.0193	cl38023	PAS superfamily	-	-
Q#167 - >ref|WP_017841657.1|_photoactive_yellow_protein_[Methylotuvimicrobium_buryatense]	superfamily	481250	218	372	3.47842e-39	139.105	cl46910	MCP_signal superfamily	-	-
Q#167 - >ref|WP_017841657.1|_photoactive_yellow_protein_[Methylotuvimicrobium_buryatense]	superfamily	395786	431	532	2.4018e-09	53.1901	cl38023	PAS superfamily	-	-
Q#167 - >ref|WP_017841657.1|_photoactive_yellow_protein_[Methylotuvimicrobium_buryatense]	superfamily	459898	78	126	0.00790336	32.9817	cl47584	HAMP superfamily	-	-
Q#168 - >gb|MBK6519694.1|_PAS_domain-containing_protein_[Polyangiaceae_bacterium]	superfamily	395786	119	200	5.99688e-08	47.7973	cl38023	PAS superfamily	C	-
Q#168 - >gb|MBK6519694.1|_PAS_domain-containing_protein_[Polyangiaceae_bacterium]	superfamily	465154	23	63	0.00294206	34.2144	cl23867	HIP1_clath_bdg superfamily	N	-
Q#169 - >ref|WP_207486024.1|_GAF_domain-containing_protein_[Arenibaculum_pallidiluteum]	superfamily	473894	466	640	1.02062e-42	151.652	cl21515	GAF_2 superfamily	-	-
Q#169 - >ref|WP_207486024.1|_GAF_domain-containing_protein_[Arenibaculum_pallidiluteum]	superfamily	447025	677	748	1.41043e-26	101.825	cl06527	HWE_HK superfamily	-	-
Q#169 - >ref|WP_207486024.1|_GAF_domain-containing_protein_[Arenibaculum_pallidiluteum]	superfamily	400652	154	260	1.77033e-22	91.163	cl20158	PAS_2 superfamily	-	-
Q#169 - >ref|WP_207486024.1|_GAF_domain-containing_protein_[Arenibaculum_pallidiluteum]	superfamily	460579	771	867	2.77383e-09	53.526	cl47742	HATPase_c superfamily	-	-
Q#169 - >ref|WP_207486024.1|_GAF_domain-containing_protein_[Arenibaculum_pallidiluteum]	superfamily	460259	292	448	1.86033e-06	46.318	cl47684	GAF superfamily	-	-
Q#169 - >ref|WP_207486024.1|_GAF_domain-containing_protein_[Arenibaculum_pallidiluteum]	superfamily	395786	20	123	5.54531e-05	41.2489	cl38023	PAS superfamily	-	-
Q#170 - >gb|MBK6519697.1|_hypothetical_protein_[Polyangiaceae_bacterium]	superfamily	395786	24	70	0.00221726	35.4709	cl38023	PAS superfamily	C	-
Q#171 - >ref|WP_120625543.1|_hypothetical_protein_[Corallococcus_sicarius]	superfamily	449524	265	314	6.02489e-08	47.2844	cl15268	V4R superfamily	-	-
Q#171 - >ref|WP_120625543.1|_hypothetical_protein_[Corallococcus_sicarius]	superfamily	395786	31	98	0.00313309	35.0857	cl38023	PAS superfamily	C	-
Q#172 - >gb|MBL8681820.1|_hypothetical_protein_[Myxococcales_bacterium]	superfamily	464208	309	356	0.000114011	40.7581	cl24271	PTPlike_phytase superfamily	N	-
Q#172 - >gb|MBL8681820.1|_hypothetical_protein_[Myxococcales_bacterium]	superfamily	459674	283	388	0.00578939	36.451	cl47500	Y_phosphatase superfamily	N	-
Q#172 - >gb|MBL8681820.1|_hypothetical_protein_[Myxococcales_bacterium]	superfamily	465916	351	454	0.00830379	35.5455	cl40931	DUF5677 superfamily	C	-
Q#173 - >gb|MBL8623122.1|_PAS_domain-containing_protein_[Myxococcales_bacterium]	superfamily	449524	263	320	6.35126e-09	49.9808	cl15268	V4R superfamily	-	-
Q#173 - >gb|MBL8623122.1|_PAS_domain-containing_protein_[Myxococcales_bacterium]	superfamily	395786	25	86	0.00373766	35.0857	cl38023	PAS superfamily	C	-
Q#174 - >ref|WP_012332998.1|_GAF_domain-containing_protein_[Methylobacterium_sp._WSM2598]	superfamily	473894	466	644	1.92154e-33	125.073	cl21515	GAF_2 superfamily	-	-
Q#174 - >ref|WP_012332998.1|_GAF_domain-containing_protein_[Methylobacterium_sp._WSM2598]	superfamily	447025	674	746	5.85046e-27	102.595	cl06527	HWE_HK superfamily	-	-
Q#174 - >ref|WP_012332998.1|_GAF_domain-containing_protein_[Methylobacterium_sp._WSM2598]	superfamily	400652	156	258	1.58542e-19	82.6886	cl20158	PAS_2 superfamily	-	-
Q#174 - >ref|WP_012332998.1|_GAF_domain-containing_protein_[Methylobacterium_sp._WSM2598]	superfamily	460579	769	863	5.89772e-15	69.7044	cl47742	HATPase_c superfamily	-	-
Q#174 - >ref|WP_012332998.1|_GAF_domain-containing_protein_[Methylobacterium_sp._WSM2598]	superfamily	395786	24	87	2.60327e-06	45.1009	cl38023	PAS superfamily	C	-
Q#174 - >ref|WP_012332998.1|_GAF_domain-containing_protein_[Methylobacterium_sp._WSM2598]	superfamily	460259	302	450	0.00450618	36.3028	cl47684	GAF superfamily	-	-

## Sheet: MD-Parsed
Query	D1	D2	D3	D4	D5	D6	D7
Q#1 - >1NWZ_1|Chain_A|Photoactive_yellow_protein|Halorhodospira_halophila_(1053)	PAS
Q#2 - >WP_151703208.1_photoactive_yellow_protein_[Nitrincola_alkalilacustris]	HAMP	MCP	PAS
Q#3 - >PSQ76027.1_phosphonate_transporter_[Bacteroidetes_bacterium_QH_7_62_13]	N-TAIL	PAS
Q#4 - >gb|QQO55736.1|_EAL_domain-containing_protein_[Thiohalocapsa_sp._PB-PSB1]	PAS	PAS_2	GAF	GAF_2	Nucleotidyl_cyc_III	EAL
Q#5 - >gb|MBL9024863.1|_PAS_domain-containing_protein_[Myxococcales_bacterium]	N-TAIL	PAS
Q#6 - >TKC72832.1_PAS_domain-containing_protein_[Polyangium_sp._SDU3-1]	N-TAIL	PAS
Q#7 - >ref|WP_202682128.1|_ATP-binding_protein_[Skermanella_mucosa]	PAS_4	PAS	HISKA	HATPase_c	PAS
Q#8 - >ref|WP_202828845.1|_PAS_domain-containing_protein_[Belnapia_mucosa]	PAS	PAS_2
Q#9 - >ref|WP_203099593.1|_ATP-binding_protein_[Skermanella_rosea]	PAS_4	PAS	HISKA	HATPase_c	PAS
Q#10 - >gb|MBL8684606.1|_PAS_domain-containing_protein_[Myxococcales_bacterium]	N-TAIL	PAS
Q#12 - >ref|WP_201073308.1|_ATP-binding_protein_[Skermanella_sp._TT6]	PAS_4	PAS	HISKA	HATPase_c	PAS
Q#13 - >gb|MBC7690301.1|_PAS_domain-containing_protein_[Methylotenera_sp.]	N-TAIL	PAS
Q#14 - >tpg|HBL28536.1|_hypothetical_protein_[Acidobacteria_bacterium]	PAS_4	C-TAIL
Q#15 - >ref|WP_225890079.1|_GAF_domain-containing_protein_[Indioceanicola_profundi]	PAS	PAS_2	GAF	GAF_2	HWE_HK	HATPase_c
Q#16 - >gb|MBC7608890.1|_hypothetical_protein_[Polaromonas_sp.]	PAS	C-TAIL
Q#17 - >ref|WP_158044185.1|_ATP-binding_protein_[Skermanella_pratensis]	PAS_4	PAS	HISKA	HATPase_c	PAS
Q#18 - >ref|WP_201218657.1|_EAL_domain-containing_protein_[Halochromatium_roseum]	PAS	PAS_2	GAF	GAF_2	Nucleotidyl_cyc_III	EAL
Q#19 - >gb|NEX18428.1|_diguanylate_cyclase_[Halochromatium_sp.]	PAS	PAS_2	GAF	GAF_2	Nucleotidyl_cyc_III	EAL
Q#20 - >gb|MBS4045224.1|_PAS_domain_S-box_protein_[Alphaproteobacteria_bacterium]	PAS_9	HISKA	HATPase_c	PAS
Q#21 - >gb|MBL8685758.1|_hypothetical_protein_[Myxococcales_bacterium]	PAS	V4R
Q#22 - >gb|MBC8069757.1|_hypothetical_protein_[Deltaproteobacteria_bacterium]	PAS	V4R
Q#23 - >gb|MCA9598540.1|_PAS_domain-containing_protein_[Myxococcales_bacterium]	PAS	V4R
Q#24 - >gb|NOU29083.1|_PAS_domain-containing_protein_[Polyangiaceae_bacterium]	PAS	C-TAIL
Q#25 - >gb|QJE74512.1|_photoactive_yellow_protein_[Rhodospirillaceae_bacterium_B3]	PAS	PAS_2	GAF	GAF_2	HISKA	HATPase_c
Q#26 - >gb|MBC7538241.1|_PAS_domain-containing_protein_[Bacteriovorax_sp.]	N-TAIL	PAS
Q#27 - >gb|TVQ90020.1|_PAS_domain-containing_protein_[Deltaproteobacteria_bacterium]	N-TAIL	PAS
Q#28 - >gb|MCB9743980.1|_PAS_domain-containing_protein_[Alphaproteobacteria_bacterium]	N-TAIL	PAS
Q#29 - >gb|MBX2811747.1|_helix-turn-helix_domain-containing_protein_[Myxococcales_bacterium]	HTH_17	PAS
Q#30 - >gb|TNE86484.1|_PAS_domain-containing_protein_[Deltaproteobacteria_bacterium]	N-TAIL	PAS
Q#32 - >gb|MBX3468847.1|_response_regulator_[Planctomycetes_bacterium]	REC	PAS_4
Q#33 - >gb|NOU26994.1|_PAS_domain-containing_protein_[Polyangiaceae_bacterium]	N-TAIL	PAS
Q#34 - >gb|NRA63220.1|_transposase_zinc-binding_domain-containing_protein_[Pseudobacteriovorax_sp.]	Zn_Tnp_IS91	PAS
Q#35 - >gb|MCB1054312.1|_PAS_domain-containing_protein_[Acidobacteria_bacterium]	PAS	V4R
Q#36 - >gb|MBK9370240.1|_PAS_domain-containing_protein_[Deltaproteobacteria_bacterium]	N-TAIL	PAS
Q#37 - >gb|MBK9646427.1|_PAS_domain-containing_protein_[Deltaproteobacteria_bacterium]	N-TAIL	PAS
Q#38 - >ref|WP_125182752.1|_PAS_domain-containing_protein_[Minwuia_thermotolerans]	PAS_4	HISKA	HATPase_c	PAS
Q#39 - >ref|WP_200820668.1|_PAS_domain-containing_protein_[Pseudobacteriovorax_antillogorgiicola]	N-TAIL	PAS
Q#40 - >gb|MBL8196026.1|_PAS_domain-containing_protein_[Blastocatellia_bacterium]	N-TAIL	PAS
Q#41 - >gb|MBN8723476.1|_PAS_domain-containing_protein_[Acidobacteria_bacterium]	N-TAIL	PAS
Q#42 - >gb|MBS2012933.1|_PAS_domain-containing_protein_[Deltaproteobacteria_bacterium]	N-TAIL	PAS
Q#43 - >gb|MRG73123.1|_PAS_domain-containing_protein_[Alphaproteobacteria_bacterium_HT1-32]	PAS_4	HISKA	HATPase_c	PAS
Q#44 - >gb|MBK7993014.1|_PAS_domain-containing_protein_[Blastocatellia_bacterium]	N-TAIL	PAS
Q#45 - >ref|WP_141200387.1|_PAS_domain-containing_protein_[Persicimonas_caeni]	N-TAIL	PAS
Q#46 - >gb|EJF07069.1|_Methyl-accepting_chemotaxis_protein_with_PAS_sensing_domain_Mcp10_[Thiovulum_sp._ES]	MCP	PAS
Q#47 - >gb|ANK81133.1|_hypothetical_protein_TEF_10245_[Rhizobiales_bacterium_NRL2]	PAS_4	HISKA	HATPase_c	PAS_4
Q#48 - >gb|MBK9368434.1|_PAS_domain-containing_protein_[Deltaproteobacteria_bacterium]	N-TAIL	PAS
Q#49 - >ref|WP_136929069.1|_PAS_domain-containing_protein_[Polyangium_fumosum]	PAS	C-TAIL
Q#50 - >gb|MAQ18920.1|_hypothetical_protein_[Sandaracinus_sp.]	PAS	PAS_2	GAF	PAS_8	HISKA	HATPase_c	REC
Q#51 - >ref|WP_202835889.1|_GAF_domain-containing_protein_[Belnapia_arida]	PAS	PAS_2	GAF	GAF_2	HWE_HK	HATPase_c
Q#52 - >gb|TVP75962.1|_hypothetical_protein_EA352_06855_[Gemmatimonadales_bacterium]	N-TAIL	PAS_4
Q#53 - >ref|WP_061610016.1|_PAS_domain-containing_protein_[Sorangium_cellulosum]	PAS	C-TAIL
Q#54 - >ref|WP_198383801.1|_GAF_domain-containing_protein_[Roseomonas_sp._KE2513]	PAS	PAS_2	GAF	GAF_2	HWE_HK	HATPase_c
Q#55 - >gb|MBA2731661.1|_PAS_domain-containing_protein_[Acidobacteria_bacterium]	PAS	HISKA
Q#56 - >gb|KYF75070.1|_hypothetical_protein_BE17_34560_[Sorangium_cellulosum]	PAS	C-TAIL
Q#57 - >ref|WP_020739385.1|_PAS_domain-containing_protein_[Sorangium_cellulosum]	PAS	C-TAIL
Q#58 - >ref|WP_129578630.1|_PAS_domain-containing_protein_[Sorangium_cellulosum]	PAS	C-TAIL
Q#59 - >ref|WP_052215130.1|_GAF_domain-containing_protein_[Belnapia_sp._F-4-1]	PAS	PAS_2	GAF	GAF_2	HWE_HK	HATPase_c
Q#60 - >ref|WP_146983002.1|_PAS_domain-containing_protein_[Lujinxingia_vulgaris]	PAS	C-TAIL
Q#61 - >gb|MBA3767897.1|_PAS_domain-containing_protein_[Acidobacteria_bacterium]	PAS	HISKA	HATPase_c
Q#62 - >gb|KYF78221.1|_hypothetical_protein_BE18_20420_[Sorangium_cellulosum]	PAS	C-TAIL
Q#63 - >ref|WP_104984322.1|_PAS_domain-containing_protein_[Sorangium_cellulosum]	PAS	C-TAIL
Q#64 - >ref|WP_014148153.1|_photoactive_yellow_protein_[Methylotuvimicrobium_alcaliphilum]	HAMP	MCP	PAS
Q#65 - >gb|MBV5307805.1|_EAL_domain-containing_protein_[Chromatium_okenii]	PAS	PAS_2	GAF	GAF_2	Nucleotidyl_cyc_III	EAL
Q#66 - >gb|MBA3804919.1|_PAS_domain-containing_protein_[Acidobacteria_bacterium]	PAS	HISKA	HATPase_c
Q#67 - >gb|KYF75223.1|_hypothetical_protein_BE11_25105_[Sorangium_cellulosum]	PAS	C-TAIL
Q#68 - >ref|WP_141197667.1|_PAS_domain-containing_protein_[Persicimonas_caeni]	PAS	C-TAIL
Q#69 - >gb|MBV9494521.1|_PAS_domain-containing_protein_[Acidobacteria_bacterium]	PAS	HATPase_c
Q#71 - >gb|MCB9743538.1|_PAS_domain-containing_protein_[Alphaproteobacteria_bacterium]	N-TAIL	PAS
Q#72 - >gb|NBC23343.1|_PAS_domain-containing_protein_[Gammaproteobacteria_bacterium]	HISKA	HATPase_c	PAS_4
Q#73 - >gb|MBZ0233329.1|_response_regulator_[Deltaproteobacteria_bacterium]	REC	PAS
Q#74 - >gb|MCB9742287.1|_PAS_domain-containing_protein_[Alphaproteobacteria_bacterium]	N-TAIL	PAS
Q#75 - >gb|MCA3249647.1|_hypothetical_protein_[Rhodospirillaceae_bacterium]	MCP	PAS
Q#76 - >gb|MBX3214396.1|_response_regulator_[Labilithrix_sp.]	REC	PAS_4
Q#77 - >gb|MBX3262700.1|_response_regulator_[Labilithrix_sp.]	REC	PAS_4
Q#78 - >gb|TAK28792.1|_HAMP_domain-containing_histidine_kinase_[Myxococcaceae_bacterium]	PAS	HISKA	HATPase_c
Q#79 - >gb|MBD5636120.1|_EAL_domain-containing_protein_[Candidatus_Eremiobacteraeota_bacterium]	PAS	Nucleotidyl_cyc_III	EAL
Q#81 - >gb|MBL9028544.1|_PAS_domain-containing_protein_[Myxococcales_bacterium]	PAS	HISKA	HATPase_c
Q#82 - >gb|MAQ17232.1|_hypothetical_protein_[Sandaracinus_sp.]	PAS_4	V4R
Q#83 - >gb|MBC7929077.1|_PAS_domain-containing_protein_[Rubrivivax_sp.]	PAS	HISKA	HATPase_c
Q#84 - >gb|MBK7400276.1|_PAS_domain-containing_protein_[Myxococcales_bacterium]	PAS_4	C-TAIL
Q#85 - >ref|WP_204165583.1|_GAF_domain-containing_protein_[Methylobacterium_sp._17Sr1-1]	PAS	PAS_2	GAF	GAF_2	HWE_HK	HATPase_c
Q#86 - >gb|MBK5259036.1|_PAS_domain-containing_protein_[Thermoanaerobaculia_bacterium]	PAS	HATPase_c
Q#87 - >gb|MBX2802143.1|_PAS_domain-containing_protein_[Myxococcales_bacterium]	PAS_4	HATPase_c
Q#88 - >ref|WP_205215007.1|_MULTISPECIES:_GAF_domain-containing_protein_[Sphingomonas]	PAS	PAS_2	GAF	GAF_2	HWE_HK	HATPase_c
Q#89 - >gb|MCA9581983.1|_PAS_domain-containing_protein_[Myxococcales_bacterium]	PAS	HISKA	HATPase_c
Q#90 - >ref|WP_206664828.1|_GAF_domain-containing_protein_[Dankookia_rubra]	PAS	PAS_2	GAF	GAF_2	HWE_HK	HATPase_c
Q#91 - >gb|MBX3472549.1|_PAS_domain-containing_protein_[Planctomycetes_bacterium]	PAS	HISKA	HATPase_c
Q#92 - >gb|MAQ17581.1|_hypothetical_protein_[Sandaracinus_sp.]	PAS	HISKA	HATPase_c
Q#93 - >gb|MBC7533956.1|_PAS_domain-containing_protein_[Oligoflexus_sp.]	N-TAIL	PAS
Q#94 - >gb|MBO6935618.1|_hypothetical_protein_[Deltaproteobacteria_bacterium]	PAS	HISKA	HATPase_c
Q#95 - >gb|MCB9539786.1|_PAS_domain-containing_protein_[Myxococcales_bacterium]	PAS	HISKA	HATPase_c
Q#96 - >gb|MBC7974396.1|_PAS_domain-containing_sensor_histidine_kinase_[Myxococcales_bacterium]	PAS	HISKA	HATPase_c
Q#97 - >gb|MBX3229434.1|_PAS_domain-containing_protein_[Labilithrix_sp.]	PAS	HISKA	HATPase_c
Q#98 - >ref|WP_133287844.1|_response_regulator_[Dankookia_rubra]	REC	PAS
Q#99 - >ref|WP_140886419.1|_GAF_domain-containing_protein_[Roseomonas_nepalensis]	PAS	PAS_2	GAF	GAF_2	HWE_HK	HATPase_c
Q#101 - >ref|WP_109962186.1|_GAF_domain-containing_protein_[Methylobacterium_terrae]	PAS_4	PAS_2	GAF	GAF_2	HWE_HK	HATPase_c
Q#102 - >ref|WP_127733838.1|_GAF_domain-containing_protein_[Methylobacterium_sp._TER-1]	PAS	PAS_2	GAF	GAF_2	HWE_HK	HATPase_c
Q#103 - >ref|WP_048437039.1|_GAF_domain-containing_protein_[Methylobacterium_platani]	PAS	PAS_2	GAF	GAF_2	HWE_HK	HATPase_c
Q#104 - >gb|ATG89870.1|_hypothetical_protein_MKLM6_1627_[Methylomonas_koyamae]	HAMP	MCP	PAS
Q#105 - >ref|WP_091332420.1|_PAS_domain-containing_protein_[Allochromatium_warmingii]	PAS	PAS_2
Q#106 - >gb|MBK8256301.1|_PAS_domain-containing_protein_[Polyangiaceae_bacterium]	PAS	V4R
Q#107 - >ref|WP_058554967.1|_EAL_domain-containing_protein_[Thiohalocapsa_sp._ML1]	PAS	PAS_2	GAF	GAF_2	Nucleotidyl_cyc_III	EAL
Q#108 - >gb|MBN2886179.1|_EAL_domain-containing_protein_[Chromatiaceae_bacterium]	PAS	PAS_2	GAF	GAF_2	Nucleotidyl_cyc_III	EAL
Q#109 - >ref|WP_048454351.1|_GAF_domain-containing_protein_[Methylobacterium_tarhaniae]	PAS	PAS_2	GAF	GAF_2	HWE_HK	HATPase_c
Q#110 - >ref|WP_095998384.1|_GAF_domain-containing_protein_[Sphingomonas_lenta]	PAS	PAS_2	GAF	GAF_2	HWE_HK	HATPase_c
Q#111 - >ref|WP_043839464.1|_GAF_domain-containing_protein_[Roseomonas_aerilata]	PAS	PAS_2	GAF	GAF_2	HWE_HK	HATPase_c
Q#112 - >gb|MBK6808286.1|_protein_kinase_[Sandaracinaceae_bacterium]	Pkinase	PAS_4	V4R
Q#113 - >ref|WP_128564925.1|_GAF_domain-containing_protein_[Methylobacterium_crusticola]	PAS	PAS_2	GAF	GAF_2	HWE_HK	HATPase_c
Q#114 - >gb|MBK6923463.1|_PAS_domain-containing_protein_[Deltaproteobacteria_bacterium]	PAS_4	V4R
Q#115 - >gb|MBU2570045.1|_photoactive_yellow_protein_[Gammaproteobacteria_bacterium]	HAMP	MCP	PAS
Q#116 - >gb|MBU3655290.1|_hypothetical_protein_[Alphaproteobacteria_bacterium]	MCP	PAS
Q#117 - >ref|WP_217362938.1|_GAF_domain-containing_protein_[Roseicella_sp._DB1501]	PAS	PAS_2	GAF	GAF_2	HWE_HK	HATPase_c
Q#118 - >gb|MBM3602550.1|_hypothetical_protein_[Alphaproteobacteria_bacterium]	MCP	PAS
Q#119 - >ref|WP_200207337.1|_EAL_domain-containing_protein_[Chromatium_weissei]	PAS	PAS_2	GAF	GAF_2	Nucleotidyl_cyc_III	EAL
Q#120 - >gb|MBZ0116653.1|_4-vinyl_reductase_[Sandaracinaceae_bacterium]	PAS	V4R
Q#121 - >gb|KAA0252510.1|_EAL_domain-containing_protein_[Acidobacteria_bacterium]	EAL	PAS
Q#122 - >ref|WP_139040764.1|_GAF_domain-containing_protein_[Methylobacterium_sp._17Sr1-39]	PAS	PAS_2	GAF	GAF_2	HWE_HK	HATPase_c
Q#123 - >gb|TDH58079.1|_GAF_domain-containing_protein_[Dankookia_rubra]	PAS	PAS_2	GAF	GAF_2	HWE_HK	HATPase_c
Q#124 - >gb|MBY0296547.1|_GAF_domain-containing_protein_[Methylobacterium_sp.]	PAS	PAS_2	GAF	GAF_2	HWE_HK	HATPase_c
Q#125 - >ref|WP_099956816.1|_GAF_domain-containing_protein_[Methylobacterium_currus]	PAS	PAS_2	GAF	GAF_2	HWE_HK	HATPase_c
Q#126 - >gb|MBN2895739.1|_photoactive_yellow_protein_[Campylobacterales_bacterium]	MCP	PAS
Q#127 - >ref|WP_135419769.1|_GAF_domain-containing_protein_[Methylobacterium_sp._6HR-1]	PAS	PAS_2	GAF	GAF_2	HWE_HK	HATPase_c
Q#128 - >ref|WP_048463351.1|_GAF_domain-containing_protein_[Methylobacterium_aquaticum]	PAS_4	PAS_2	GAF	GAF_2	HWE_HK	HATPase_c
Q#129 - >ref|WP_153975496.1|_EAL_domain-containing_protein_[Thermochromatium_tepidum]	PAS	PAS_2	GAF	GAF_2	Nucleotidyl_cyc_III	EAL
Q#130 - >ref|WP_200154493.1|_EAL_domain-containing_protein_[Chromatium_okenii]	PAS	PAS_2	GAF	GAF_2	Nucleotidyl_cyc_III	EAL
Q#131 - >emb|SEP31583.1|_photoactive_yellow_protein_[Methylobacterium_sp._ap11]	PAS	PAS_2	GAF	GAF_2	HWE_HK	HATPase_c
Q#132 - >ref|WP_058618994.1|_GAF_domain-containing_protein_[Methylobacterium_indicum]	PAS	PAS_2	GAF	HGAF_2	HWE_HK	HATPase_c
Q#133 - >gb|NGM38290.1|_GAF_domain-containing_protein_[Methylobacterium_sp._DB0501]	PAS	PAS_2	GAF	GAF_2	HWE_HK	HATPase_c
Q#134 - >ref|WP_176976997.1|_EAL_domain-containing_protein_[Allochromatium_humboldtianum]	PAS	PAS_2	GAF	GAF_2	Nucleotidyl_cyc_III	EAL
Q#135 - >ref|WP_020504190.1|_EAL_domain-containing_protein_[Lamprocystis_purpurea]	PAS	PAS_2	GAF	GAF_2	Nucleotidyl_cyc_III	EAL
Q#136 - >ref|WP_166272637.1|_EAL_domain-containing_protein_[Caldichromatium_japonicum]	PAS	PAS_2	GAF	GAF_2	Nucleotidyl_cyc_III	EAL
Q#137 - >ref|WP_221053205.1|_photoactive_yellow_protein_[Methylomonas_koyamae]	HAMP	MCP	PAS
Q#138 - >gb|MBP9860698.1|_PAS_domain-containing_protein_[Kofleriaceae_bacterium]	PAS_4	V4R
Q#139 - >dbj|BCM84952.1|_histidine_kinase_[Methylobacterium_indicum]	PAS	PAS_2	GAF	GAF_2	HWE_HK	HATPase_c
Q#140 - >ref|WP_203159219.1|_GAF_domain-containing_protein_[Methylobacterium_aquaticum]	PAS	PAS_2	GAF	GAF_2	HWE_HK	HATPase_c
Q#141 - >emb|SFU94490.1|_photoactive_yellow_protein_[Methylobacterium_sp._174MFSha1.1]	PAS	PAS_2	GAF	GAF_2	HWE_HK	HATPase_c
Q#142 - >gb|MCA9620445.1|_hypothetical_protein_[Myxococcales_bacterium]	PAS	V4R
Q#143 - >ref|WP_133123314.1|_GAF_domain-containing_protein,_partial_[Methylobacterium_frigidaeris]	PAS	PAS_2	GAF
Q#144 - >ref|WP_201096231.1|_EAL_domain-containing_protein_[Thiocystis_minor]	PAS	PAS_2	GAF	GAF_2	Nucleotidyl_cyc_III	EAL
Q#145 - >ref|WP_060848240.1|_GAF_domain-containing_protein_[Methylobacterium_aquaticum]	PAS	PAS_2	GAF	GAF_2	HWE_HK	HATPase_c
Q#146 - >ref|WP_111470127.1|_GAF_domain-containing_protein_[Roseicella_frigidaeris]	PAS	PAS_2	GAF	GAF_2	HWE_HK	HATPase_c
Q#147 - >ref|WP_014780428.1|_EAL_domain-containing_protein_[Thiocystis_violascens]	PAS	PAS_2	GAF	GAF_2	Nucleotidyl_cyc_III	EAL
Q#148 - >ref|WP_064021206.1|_photoactive_yellow_protein_[Methylomonas_sp._DH-1]	HAMP	MCP	PAS
Q#149 - >gb|MCB9626802.1|_PAS_domain-containing_protein_[Sandaracinaceae_bacterium]	PAS_4	V4R
Q#150 - >gb|AWN55393.1|_histidine_kinase_[Methylobacterium_sp._17Sr1-1]	PAS	PAS_2	GAF	GAF_2	HWE_HK	HATPase_c
Q#151 - >emb|SFF66196.1|_photoactive_yellow_protein_[Methylobacterium_sp._yr596]	PAS	PAS_2	GAF	GAF_2	HWE_HK	HATPase_c
Q#152 - >ref|WP_206290127.1|_GAF_domain-containing_protein_[Methylobacterium_sp._DB0501]	PAS	PAS_2	GAF	GAF_2	HWE_HK	HATPase_c
Q#153 - >ref|WP_051511894.1|_ATP-binding_protein_[Skermanella_stibiiresistens]	PAS	PAS	HISKA	HATPase_c	PAS
Q#154 - >gb|MCC6133434.1|_hypothetical_protein_[Acidobacteria_bacterium]	PAS_4	V4R
Q#155 - >gb|MBL8913824.1|_PAS_domain-containing_protein_[Archangium_sp.]	PAS_4	V4R
Q#156 - >gb|MBL9026195.1|_hypothetical_protein_[Myxococcales_bacterium]	PAS_4	V4R
Q#157 - >ref|WP_012972231.1|_EAL_domain-containing_protein_[Allochromatium_vinosum]	PAS	PAS_2	GAF	GAF_2	Nucleotidyl_cyc_III	EAL
Q#158 - >ref|WP_012568365.1|_photoactive_yellow_protein_[Rhodospirillum_centenum]	PAS_	PAS_2	GAF	GAF_2	HISKA	HATPase_c
Q#159 - >gb|MBK8236231.1|_PAS_domain-containing_protein_[Deltaproteobacteria_bacterium]	PAS	V4R
Q#161 - >gb|MBL8955884.1|_PAS_domain-containing_protein_[Myxococcaceae_bacterium]	PAS_4	V4R
Q#162 - >gb|PZR04717.1|_hypothetical_protein_DI536_33780_[Archangium_gephyra]	PAS_4	V4R
Q#163 - >gb|MBL8111609.1|_PAS_domain-containing_protein_[Acidobacteria_bacterium]	N-TAIL	PAS
Q#164 - >ref|WP_153865046.1|_MULTISPECIES:_PAS_domain-containing_protein_[Myxococcaceae]	PAS	V4R
Q#165 - >gb|MBO6506601.1|_PAS_domain-containing_protein_[Kordiimonadaceae_bacterium]	PAS	PAS_2	GAF	GAF_2	PAS_9	HISKA	HATPase_c	REC
Q#166 - >gb|MCA9620879.1|_PAS_domain-containing_protein_[Myxococcales_bacterium]	N-TAIL	PAS
Q#167 - >ref|WP_017841657.1|_photoactive_yellow_protein_[Methylotuvimicrobium_buryatense]	HAMP	MCP	PAS
Q#168 - >gb|MBK6519694.1|_PAS_domain-containing_protein_[Polyangiaceae_bacterium]	HIP1_clath_bdg	PAS
Q#169 - >ref|WP_207486024.1|_GAF_domain-containing_protein_[Arenibaculum_pallidiluteum]	PAS	PAS_2	GAF	GAF_2	HWE_HK	HATPase_c
Q#170 - >gb|MBK6519697.1|_hypothetical_protein_[Polyangiaceae_bacterium]	PAS	C-TAIL
Q#171 - >ref|WP_120625543.1|_hypothetical_protein_[Corallococcus_sicarius]	PAS	V4R
Q#172 - >gb|MBL8681820.1|_hypothetical_protein_[Myxococcales_bacterium]	Y_phosphatase/PTPlike_phytase/DUF5677	PAS
Q#173 - >gb|MBL8623122.1|_PAS_domain-containing_protein_[Myxococcales_bacterium]	PAS	V4R
Q#174 - >ref|WP_012332998.1|_GAF_domain-containing_protein_[Methylobacterium_sp._WSM2598]	PAS	PAS_2	GAF	GAF_2	HWE_HK	HATPase_c
