# Supplementary material for: Functional insights into the photoactive yellow protein family from homologs, multidomain proteins, and inferred pyp operons
Source: J Bacteriol. 2025 Dec 10;208(1):e00216-25. doi: 10.1128/jb.00216-25 (PMC12826048; doi:10.1128/jb.00216-25)
Supplement: Data Set S2 — Operon structures. [file jb.00216-25-s0002.xlsx]

## Sheet: Sheet1
accession number	Organism	Total genes in operon including PYP	Operon Direction of transcription		Protein 1	Intergenic region (bp)	Protein 2	Intergenic region (bp)	Protein 3	Intergenic region (bp)	Protein 4	Intergenic region (bp)	Protein 5	Intergenic region (bp)	Protein 6	Intergenic region (bp)	Protein 7	Intergenic region (bp)	Protein 8	Intergenic region (bp)	protein 9	Intergenic region (bp)	protein 10	Intergenic region (bp)	protein 11	Intergenic region (bp)	protein 12	Intergenic region (bp)	Protein 13	Intergenic region (bp)	Protein 14	Intergenic region (bp)	Protein 15	Intergenic region (bp)	Protein 16	Intergenic region (bp)	Protein 17	Intergenic region (bp)	Protein 18	Intergenic region (bp)	Protein 19	Intergenic region (bp)	Protein 20	Intergenic region (bp)	Protein 21
acu:Atc_2520	Acidithiobacillus caldus SM-1	5	<--		Conserved Hypothetical protein (NCBI SDR family Oxidoreductase) (247 aa)		Fatty-acid-CoA ligase (NCBI AMP-binding protein) (458 aa)		Conserved Hypothetical protein (NCBI hypothetical protein) (111 aa)		PYP (134 aa)		Conserved Hypotehtical protein (NCBI same as kegg) (50 aa)
			position	Protein downstream is translated in the opposite direction	complement (2575470..2576213)	73	Complement (2576286..2577662)	-16	Complement (2577646..2577981)	-3	Complement (2577978..2578382)	8	Complement (2578390..2578542)	Protein upstream is translated in the opposite direction
acz:Acaty_c2363	Acidithiobacillus caldus ATCC 51756	5	<--		Dehydrogenase (NCBI: SDR family Oxidoreducatase) (247 aa)		Fatty-acid-CoA ligase (NCBI AMP-binding protein) (458 aa)		Conserved Hypothetical protein (NCBI hypothetical protein) (111 aa)		PYP (134 aa)		Conserved Hypotehtical protein (NCBI same as kegg) (50 aa)
			position	Protein downstream is translated in the opposite direction	Complement (2419085..2419828)	73	Complement (2419901..2421277)	-16	Complement (2421261..2421596)	-3	Complement (2421593..2421997)	8	Complement (2422005..2422157)	Protein upstream is translated in the opposite direction
atx:GCD22_03281	Acidithiobacillus thiooxidans	4	-->		PYP (134 aa)		Hypothetical protein (NCBI: Hypothetical protein )(104aa)		Hypothetical protein (NCBI: Acyl-CoA ligase/AMP biding protein )(436 aa)		amino acid permease (458 aa)
			position	Protein upstream is translated in the opposite direction	2924621..2925025	0	2925025..2925339	3	925342..2926652	74	2926726..2928102			Protein downstream is translated in the opposite direction
bpy:Bphyt_1582	Paraburkholderia phytofirmans PsJN	4 (not counting the pseudogene)	-->		PYP (123 aa)		diguanylate cyclase with PAS/PAC sensor (444 aa)		diguanylate phosphodiesterase (263 aa)		Pseudogene (141 nt)		conserved hypothetical protein (NCBI: hypothetical protein) (90 aa)
				Protein upstream is translated in the opposite direction	1:1782692..1783063	3	1:1783066..1784400	67	1:1784467..1785258	84	1:1785342..1785482	27	1:1785509..1785781	Protein downstream is translated in the opposite direction
bui:AX768_20960	Burkholderia sp. PAMC 28687	2	<--		Hypothetical protein (NCBI: sensor domain containg diguanylate cyclase pfam: PAS-GGDEF) (426 aa)		phosphonate transporter (PYP) (130 AA)
		** 1/3 PYPs in this genome (more info in ppt)	position	Protein downstream is translated in the opposite direction	2:complement (1265386..1266666)	-3	2:complement (1266663..1267055)		Protein upstream is translated in the opposite direction
bui:AX768_29900	Burkholderia sp. PAMC 28687	4	-->		Hypothetical Protein (NCBI: Tn3 family transposase (69%identity)(115 aa)		Hypothetical Protein (NCBI: hypothetical protein) (85 aa)		histidine ammonia-lyase (NCBI: Aromatic amino acid ammonia lyase)(518 aa)		phosphonate transporter (PYP) (115 AA)		Hypothetical Protein (NCBI: sensor domain-containg diguanylate cyclase) (428 aa)		diguanylate phosphodiesterase (264 aa)
		** 2/3 PYPs in this genome (more info in ppt)		Protein is located 600 bp upstream	p1:43791..44138	268	p1:44406..44663	382	p1:45045..46601	170	p1:46771..47118	0	p1:47118..48404	126	p1:48530..49324	Protein downstream is translated in the opposite direction
bui:AX768_29920	Burkholderia sp. PAMC 28687	2	<--		Hypothetical Protein (NCBI: AMP-binding protein) (413 aa)		PYP (128 aa)		PadR family transcriptional regulator		chromate transporter
		** 3/3 PYPs in this genome (more info in ppt)		Protein downstream is translated in the opposite direction	p1 complement (49483..50724)	7	p1 complement (50731..51117)	622	p1 complement (51739..52047)	12	p1 complement (52059..53279)		Protein upstream is translated in the opposite direction
bum:AXG89_24860	Burkholderia sp. PAMC 26561	3	<--		Hypothetical protein (sensor domain-containing diguanylate cyclase(NCBI)) this protein in pfam is a PAS-GGDEF. (354 aa)		phosphonate transporter (PYP) (127 AA)		diguanylate phosphodiesterase (262 aa)
		** 1/3 PYPs in this genome (more info in ppt)		Protein is located over 600 bp downstream	Unnamed1: complement: (489661..490725)	209	Unnamed1: complement: (490934..491317)	397	Unnamed1: complement: (491714..492502)		Protein is located 583 bp upstream
bum:AXG89_27835	Burkholderia sp. PAMC 26561	3	-->		diguanylate phosphodiesterase (262 aa)		phosphonate transporter (PYP) (127 AA)		Hypothetical protein (sensor domain-containing diguanylate cyclase(NCBI)) this protein in pfam is a PAS-GGDEF. (354 aa)
		** 2/3 PYPs in this genome (more info in ppt)		Protein is located 584 bp upstream	unnamed2 : 342624..343412	397	unnamed2: 343809..344192	209	unnames2: 344401..345465		Protein is located over 600 bp downstream
bum:AXG89_39425	Burkholderia sp. PAMC 26561	2	-->		phosphonate transporter (PYP) (130 AA)		Hypothetical protein (sensor domain-containing diguanylate cyclase(NCBI)) this protein in pfam is a PAS-GGDEF. (426 aa)
		** 3/3 PYPs in this genome (more info in ppt)		Protein upstream is translated in the opposite direction	3:1172915..1173307	-3	3:1173304..1174584		Protein downstream is translated in the opposite direction
caba:SBC2_75410	Caballeronia sp. SBC2	2	-->		PYP (128 aa)		2-succinylbenzoate--CoA ligase (413 aa) (NCBI: AMP-binding protein or pCL)
		** 1/5 PYPs in this genome (more info in ppt)		Protein is located 543 bp upstream	pSBC2-3:424717..425103	7	pSBC2-3:425110..426351		Protein downstream is translated in the opposite direction
caba:SBC2_75450	Caballeronia sp. SBC2	3	<--		photosensory flavin adenine dinucleotide (FAD)-binding BLUF domain covalently linked to an EAL domain (264 aa)		sensor domain-containing diguanylate cyclase. this protein in pfam is a PAS-GGDEF. (428aa)		PYP (122 aa)
		** 2/5 PYPs in this genome (more info in ppt)		Protein downstream is translated in the opposite direction	pSBC2-3:complement (426579..427373)	129	pSBC2-3:complement (427502..428788)	0	pSBC2-3:complement (428788..429156)		Protein upstream is translated in the opposite direction
caba:SBC2_76250	Caballeronia sp. SBC2	4	<--		Transposase IS116/IS110/IS902 family protein (384 aa) (NCBI: is110 family transposanse)		Hypothetical protein (NCBI: AMP-binding protein) (254 aa)		PYP (126 aa)		Phenylacetaldehyde dehydrogenase (435 aa)
		** 3/5 PYPs in this genome (more info in ppt)		Protein downstream is translated in the opposite direction	pSBC2-3:complement (520712..521866)	44	pSBC2-3:complement (521910..522674)	17	pSBC2-3:complement (522691..523071)	483	pSBC2-3:complement (523554..524861)		Protein upstream is translated in the opposite direction
caba:SBC2_77530	Caballeronia sp. SBC2	4	-->		HTH-type transcriptional repressor PurR (392aa)		PYP (122 aa)		Diguanylate cyclase, GGDEF domain (pfam PAS-GGDEF) (428aa)		photosensory flavin adenine dinucleotide (FAD)-binding BLUF domain covalently linked to an EAL domain (264 aa)
		** 4/5 PYPs in this genome (more info in ppt)		Protein upstream is translated in the opposite direction	pSBC2-3:643426..644604	530	pSBC2-3:645142..645510	0	pSBC2-3:645510..646796	131	pSBC2-3:646927..647721		Protein downstream is translated in the opposite direction
caba:SBC2_77570	Caballeronia sp. SBC2	2	<--		Acetyl-coenzyme A synthetase (393 aa)		PYP (128 aa)
		** 5/5 PYPs in this genome (more info in ppt)		Protein downstream is translated in the opposite direction	pSBC2-3:complement (647879..649060)	66	pSBC2-3:complement (649126..649512)		Protein upstream is located 712 bp away.
cbw:RR42_m0300	Cupriavidus basilensis	4	<--		sensor domain-containing diguanylate cyclase. this protein in pfam is a PAS-GGDEF. (433aa)		PYP (119 aa)		putative signal transduction protein (480 aa) (NCBI: HDOD domain containing protein)(PFAM: HDOD)		diguanylate cyclase/phosphodiesterase (GGDEF & EAL domains) with PAS/PAC sensor(s) (556 aa)
				Protein downstream is translated in the opposite direction	main:complement (334403..335704)	8	main:complement (335712..336071)	49	main:complement (336120..337562)	9	main:complement (337571..339241)		Protein upstream is translated in the opposite direction
ccro:CMC5_014180	Chondromyces crocatus	1 PYP only	-->		Uncharcterized protein (PYP) (141 aa)
				Protein upstream is translated in the opposite direction	1880292..1880717		Protein downstream is translated in the opposite direction
ccx:COCOR_04122	Corallococcus coralloides	5	-->		tyrosine recombinase XerD (311 aa)		Hypothetical protein (510 aa) (NCBI: hypothetical protein		Hypothetical protein (627 aa) (NCBI: hypothetical protein		Hypothetical protein (247 aa) (NCBI: glutathione S-transferase family protein )		hypothetical Protein (PYP) (147 AA)
				Protein upstream is translated in the opposite direction	5132408..5133343	260	5133603..5135135	25	5135160..5137043	58	5137101..5137844	119	5137963..5138406	Protein downstream is translated in the opposite direction
dug:HH213_26905	Duganella sp. AF9R3	6	<--		cytochrome b (178aa)		catalase family peroxidase (350 aa)		EAL domain-containing protein (588aa) (ncbi: GGDEF domain-containing phosphodiesterase) (PFAM: GGDEF-EAL)		diguanylate cyclase (435 aa)(NCBI: sensor domain-containing diguanylate cyclase ) (PFAM: PAS-GGDEF)		phosphonate transporter (PYP) (126 AA)		4-coumarate--CoA ligase (414AA)
				Protein downstream is translated in the opposite direction	complement (5880287..5880823)	-3	complement (5880820..5881872)	130	complement (5882002..5883768)	-3	complement (5883765..5885072)	-3	complement (5885069..5885449)	74	complement (5885523..5886767)	Protein upstream is translated in the opposite direction
fib:A6C57_15215 and fib:A6C57_15220	Fibrella sp. ES10-3-2-2	8	<--		Hypothetical protein (89aa) (NCBI: NifU family protein) (PFAM: NifU-like domain)		ATP-binding protein (369 aa) (Mrp/NBP35 family ATP-binding protein)		Hypothetical Protein (324aa) (NCBI: GSCFA domain-containing protein) (pfam: GSCFA domain)		4-coumarate--CoA ligase (367aa)		Hypothetical protein (114aa) (NCBI: hypothetical protein)		PYP (114 aa)		PYP (122 aa)		Hypothetical protein (878 aa) (ncbi: PAS domain-containing protein) pfam: PAS-PAS-HISK-HATPase)
		** 1/2 PYPs in this genome (more info in ppt)	***Both PYPs are in the same operon	Protein downstream is translated in the opposite direction	complement (3790541..3790810)	42	complement (3790852..3791961)	114	complement (3792075..3793049)	77	complement (3793126..3794229)	-3	complement (3794226..3794570)	63	complement (3794633..3794977)	85	complement (3795062..3795430)	36	complement (3795466..3798102)		Protein upstream is located 859 bp away.
gau:GAU_3106	Gemmatimonas aurantiaca	2	-->		hypothetical protein (PYP) (162 AA)		putative alkaline phosphatase D (514 AA) (NCBI: alkaline phosphatase D family protein)(pfam: PhoD domain
			Does not have Cys69	Protein upstream is translated in the opposite direction	3664393..3664881	222	3665103..3666647		Protein downstream is translated in the opposite direction
ggr:HKW67_00425	Gemmatimonas groenlandica	1	-->		PAS domain-containing protein (PYP) (139aa)
		** 1/2 PYPs in this genome (more info in ppt)		Protein upstream is translated in the opposite direction	100058..100477		Protein downstream is translated in the opposite direction
ggr:HKW67_19100	Gemmatimonas groenlandica	2	<--		acetamidase/formamidase family protein (340aa)		hypothetical protein (PYP) (156 AA)
		** 2/2 PYPs in this genome (more info in ppt)	Does not have Cys69	Protein downstream is translated in the opposite direction	complement (4461893..4462915)	95	complement (4463010..4463480)		Protein upstream is translated in the opposite direction
glc:JQN73_20550	Glaciimonas sp. PAMC28666	10	-->		site-specific recombinase (785 aa)		cardiolipin synthase (463aa)		phosphonate transporter (PYP)(127AA)		diguanylate cyclase (440AA) (ncbi: sensor domain-containing diguanylate cyclase)(Pfam: Pas-GGDEF)		ferredoxin--NADP reductase (269aa)		YdiU family protein (499aa)		peptide-methionine (R)-S-oxide reductase MsrB (132aa)		septation protein A (206aa)		BolA family transcriptional regulator (90aa)		peptidylprolyl isomerase (259aa)
				Protein upstream is translated in the opposite direction	4774238..4776595	197	4776792..4778183	527	4778710..4779093	-3	4779090..4780412	256	4780668..4781477	199	4781676..4783175	64	4783239..4783637	124	4783761..4784381	-3	4784378..4784650	128	4784778..4785557		Protein downstream is translated in the opposite direction
gph:GEMMAAP_05245	Gemmatimonas phototrophica	4 (excluding pseudogene)	<--		Hypothetical protein (491 aa) (NCBI: hypothetical protien) (shares 51% identity with CheW)		pseudogene (399nt)		Hypothetical protein (151 aa) (NCBI: hypothetical protein)		PYP (124AA)		Hypothetical Protein (185 aa) (NCBI: hypothetical protein)
		** 1/2 PYPs in this genome (more info in ppt)		Protein downstream is translated in the opposite direction	complement (1268510..1269985)	359	complement (1270344..1270742)	333	complement (1271075..1271530)	92	complement (1271622..1271996)	60	complement (1272056..1272613)	Protein upstream is translated in the opposite direction
gph:GEMMAAP_14260	Gemmatimonas phototrophica	1 PYP only	<--		Hypothetical Protein (PYP) (125 aa)
		** 2/2 PYPs in this genome (more info in ppt)		Protein downstream is translated in the opposite direction	complement (3385490..3385867)		Protein upstream is translated in the opposite direction
hha:Hhal_1333	Halorhodospira halophila	5	-->		Cytochrome c553-like protein (106 aa) (NCBI: c-type cytochrome)		sulfide dehydrogenase (flavocytochrome), flavoprotein subunit (434 aa)		AsmA family protein (696 aa)		putative PAS/PAC sensor protein (130 AA) (PYP)		hypothetical protein (81 AA) (NCBI: hypothetical protein)
		** 2/2 PYPs in this genome (more info in ppt)	**have experimental data	Protein upstream is translated in the opposite direction	1439358..1439678	14	1439692..1440996	64	1441060..1443150	15	1443165..1443557	128	1443685..1443930	Protein downstream is translated in the opposite direction
hoh:Hoch_5523	Haliangium ochraceum	3	<--		response regulator receiver sensor signal transduction histidine kinase (524 aa)		histidine kinase (423 aa) (NCBI: HAMP domain-containing histidine kinas)		hypthetical protein (PYP) (129 aa)
				Protein downstream is translated in the opposite direction	complement (7578734..7580308)	10	complement (7580318..7581589)	-16	complement (7581573..7581962)		Protein upstream is translated in the opposite direction
lbf:LBF_4154	Leptospira biflexa serovar Patoc Patoc 1	2	<--		Conserved hypothetical protein (PYP) (123AA)		Hypothetical protein (134aa) (NCBI: hypothetical protein)
				Protein downstream is translated in the opposite direction	II:complement (155948..156319)	25	II:complement (156344..156748)		Protein upstream is translated in the opposite direction
lbi:LEPBI_II0158	Leptospira biflexa serovar Patoc Patoc 1	2	<--		Putative photoactive yellow protein (PYP) (123aa)		Hypothetical protein (134aa) (NCBI: hypothetical protein)
			**have experimental data	Protein downstream is translated in the opposite direction	II:complement (155976..156347)	25	II:complement (156372..156776)		Protein upstream is translated in the opposite direction
lch:Lcho_3547	Leptothrix cholodnii	8	<--		diguanylate cyclase/phosphodiesterase (603aa) (SMART: GGDEF-EAL)		diguanylate cyclase with PAS/PAC sensor (438 AA) (SMART: PAS-GGDEF)		photoactive yellow protein (PYP) (130aa)		cation diffusion facilitator family transporter (320AA)		translation initiation factor SUI1 (120 AA)		Redoxin domain protein (278 AA)		conserved hypothetical protein (222 AA) (NCBI: sulfurtransferase)		ubiquinol-cytochrome c reductase, iron-sulfur subunit (203 AA)
				Protein downstream is translated in the opposite direction	complement (3966245..3968056)	28	complement (3968084..3969400)	10	complement (3969410..3969802)	85	complement (3969887..3970849)	113	complement (3970962..3971324)	126	complement(3971450..3972286)	121	complement (3972349..3973017)	103	complement (3973120..3973731)		Protein upstream is translated in the opposite direction
lck:HN018_17100	Lichenicola cladoniae	3	<--		NADH:flavin oxidoreductase/NADH oxidase (371 AA)		GGDEF domain-containing protein (726 AA) (SMART: PAS-GGDEF-EAL)		phosphonate transporter (PYP) (123AA)
		** 1/2 PYPs in this genome (more info in ppt)		Protein downstream is translated in the opposite direction	complement(3766415..3767530)	138	complement(3767668..3769848)	-7	complement(3769841..3770212)
lck:HN018_19360	Lichenicola cladoniae	6	-->		phosphonate transporter (PYP) (118AA)		hypothetical protein (137 AA) (NCBI: Hypothetical protein)		AlpA family phage regulatory protein (69 AA)		hypothetical protein (63 AA) (NCBI: hypothetical protein)		helix-turn-helix domain-containing protein (105 AA)		helix-turn-helix domain-containing protein (98 aa)
		** 2/2 PYPs in this genome (more info in ppt)		Protein is located 714 bp upstream	4277991..4278347	-7	4278340..4278753	194	4278947..4279156	286	4279442..4279633	-34	4279599..4279916	-3	4279913..4280209		Protein downstream is translated in the opposite direction
liz:LGH83_13990	Lichenihabitans sp. PAMC28606	3	-->		hypothetical protein (PYP) (126 AA)		sensor domain-containing diguanylate cyclase (435aa) (SMART: PAS-PAS-GGDEF)		AMP-binding protein (408 AA) (NCBI: AMP binding protein)
				Protein upstream is translated in the opposite direction	2971567..2971947	6	2971953..2973260	-3	2973257..2974483		Protein downstream is translated in the opposite direction
mali:EYF70_22005	Massilia albidiflava	5 (excluding the pseudogene)	<--		bifunctional diguanylate cyclase/phosphodiesterase (581aa) (SMART: GGDEF-EAL)		sensor domain-containing diguanylate cyclase (422aa) (SMART: PAS-GGDEF)		phosphonate transporter (PYP) (127 AA)		pseudogene (105nt)		hypothetical protein (116 AA) (NCBI: Hypothetical protein)		GNAT family N-acetyltransferase (236 AA)
				Protein downstream is translated in the opposite direction	complement (5296812..5298557)	0	complement (5298557..5299825)	69	complement (5299894..5300277)	363	complement (5300640..5300744)	202	complement(5300946..5301296)	141	complement (5301437..5302147)		Protein upstream is translated in the opposite direction
masw:AM586_12230	Massilia sp. WG5	3	<--		diguanylate cyclase (590aa) (SMART: GGDEF - EAL)		diguanylate cyclase (441 aa) (SMART: PAS-GGDEF)		phosphonate transporter (130aa)
		** 1/2 PYPs in this genome (more info in ppt)		Protein downstream is translated in the opposite direction	complement (5938931..5940703)	2	complement (5940705..5942030)	-3	complement (5942027..5942419)		Protein upstream is translated in the opposite direction
masw:AM586_20730	Massilia sp. WG5	2	-->		photoactive yellow protein (PYP) (129 AA)		hypothetical protein (407 aa) (NCBI: AMP Binding protein)		MerR family transcriptional regulator (300AA)
		** 2/2 PYPs in this genome (more info in ppt)		Protein upstream is translated in the opposite direction	1807362..1807751	4	1807755..1808978	-3	1808975..1809877		Protein downstream is translated in the opposite direction
masy:DPH57_13465	Massilia sp. YMA4	3	<--		GGDEF-domain containing protein (577 aa) (SMART: GGDEF - EAL)		hypothetical protein (268 aa) (NCBI: PAS domain containing protein)		phosphonate transporter (PYP) (127 AA)
				Protein downstream is translated in the opposite direction	complement(3147930..3149663)	-10	complement (3149653..3150459)	-3	complement (3150456..3150839)		Protein upstream is translated in the opposite direction
masz:C9I28_08520	Massilia armeniaca	4	-->		ATP-binding protein (85 aa)		phosphonate transporter (PYP) (127 aa)		hypothetical protein (269 aa) (NCBI: PAS-domain containing protein)		GGDEF-domain containing protein (577 aa) (SMART: GGDEF-EAL)
				Protein upstream is translated in the opposite direction	1959270..1959527	231	1959758..1960141	-3	1960138..1960947	-10	1960937..1962670		Protein downstream is translated in the opposite direction
mch:Mchl_4449	Methylorubrum extorquens CM4	4	-->		short-chain dehydrogenase/reductase SDR (268 aa)		FAD-dependent pyridine nucleotide-disulphide oxidoreductase (460 aa)		multi-sensor signal transduction histidine kinase (PYP) (875 AA) (SMART: PAS, PAS_2, GAF, PHY, HIS KINASE, HATPase)		heme oxygenase-like protein (185 AA) (NCBI: biliverdin-producing heme oxygenase)
		** MD pyp	Does not have Cys69	Protein upstream is translated in the opposite direction	4705302..4706108	4	4706112..4707494	224	4707718..4710345	8	4710353..4710910		Protein downstream is translated in the opposite direction
mdi:METDI5076	Methylorubrum extorquens	4	-->		putative 3-ketoacyl-acyl carrier protein reductase (fabG-like) (268 AA) (NCBI:SDR family oxidoreductase)		putative dihydrolipoamide dehydrogenase (460 AA) (NCBI: dihydrolipoyl dehydrogenase)		putative Bacteriophytochrome (light-regulated signal transduction histidine kinase), PhyB2 (875 aa) (SMART: PAS, PAS_2, GAF, PHY, HIS KINASE, HATPase)		putative Heme oxygenase (BphO-like) (185 AA) (NCBI: biliverdin-producing heme oxygenase)
		** MD pyp	Does not have Cys69	Protein upstream is translated in the opposite direction	4986703..4987509	4	4987513..4988895	224	4989119..4991746	8	4991754..4992311		Protein downstream is translated in the opposite direction
mea:Mex_1p4471	Methylorubrum extorquens AM1	4	-->		putative 3-ketoacyl-acyl carrier protein reductase (fabG-like) (268 aa) (NCBI: SDR family oxidoreductase)		putative dihydrolipoamide dehydrogenase (460aa) (NCBI: dihydrolipoyl dehydrogenase)		putative Bacteriophytochrome (light-regulated signal transduction histidine kinase), PhyB2 (PYP) (875 aa) PAS-PAS_2-GAF-PHY-HISK-HisK		putative Heme oxygenase (BphO-like) (185 AA) (NCBI:biliverdin-producing heme oxygenase)
		** MD pyp	Does not have Cys69	Protein upstream is translated in the opposite direction	4572342..4573148	4	4573152..4574534	224	4574758..4577385	8	4577393..4577950		Protein downstream is translated in the opposite direction
meh:M301_2085	Methylotenera versatilis	2	-->		PYP (126 aa)		diguanylate cyclase with PAS/PAC sensor (436 aa) (Smart: PAS-PAC-GGDEF)
				Protein upstream is translated in the opposite direction	2314211..2314591	15	2314606..2315916		Protein downstream is translated in the opposite direction
met:M446_3192	Methylobacterium sp. 4-46	6	<--		ABC transporter related (514 aa)(ncbi: ABC transporter ATP-binding protein)		basic membrane lipoprotein (335 aa) (NCBI: BMP family protein)		multi-sensor signal transduction histidine kinase (864 aa) (PYP) (SMART: PAS-PAS-GAF-PHY-HWEHK-HATPase)		Guanylate kinase (219 aa)		domain of unknown function DUF1732 (291 aa) (NCBI: YicC family protein)		aminodeoxychorismate lyase (454 aa)
		** MD pyp		Protein downstream is translated in the opposite direction	complement (3530764..3532308)	53	complement(3532361..3533368)	156	complement(3533524..3536118)	198	complement (3536316..3536975)	76	complement(3537051..3537926)	14	complement (3537940..3539304)		Protein upstream is translated in the opposite direction
meta:Y590_20345	Methylobacterium sp. AMS5	4	-->		ketoacyl reductase (268 AA)		FAD-dependent pyridine nucleotide-disulfide oxidoreductase (460 AA)		histidine kinase (875 AA) (PYP) (SMART: PAS-PAS-GAF-PHY-HisK-HATPase		heme oxygenase (185 aa)
		** MD pyp	Does not have Cys69	Protein upstream is translated in the opposite direction	4388718..4389524	4	4389528..4390910	224	4391134..4393761	8	4393769..4394326		Protein downstream is translated in the opposite direction
metd:C0214_22420	Methylobacterium sp. DM1	4	-->		ketoacyl reductase (268 aa)		dihydrolipoyl dehydrogenase (458 aa)		histidine kinase (873 aa) (PYP) (SMART: PAS-PAS-GAF-PHY-HWEHK-HATPase)		biliverdin-producing heme oxygenase (185 aa)
		** MD pyp	Does not have Cys69	Protein upstream is translated in the opposite direction	4726228..4727034	4	4727038..4728414	225	4728639..4731260	8	4731268..4731825		Protein downstream is translated in the opposite direction
meti:DK427_12515	Methylobacterium radiodurans	9	<--		biliverdin-producing heme oxygenase (191 aa)		histidine kinase (862 aa) (pyp) (SMART: PAS-PAS-GAS-HWEHK-HATPase)		Dihydrolipoyl dehydrogenase (463 aa)		tRNA pseudouridine(55) synthase TruB (335 aa)		30S ribosome-binding factor RbfA (144aa)		translation initiation factor IF-2 (980 aa)		RNA-binding protein (223 aa)		transcription termination/antitermination protein NusA (539 aa)		ribosome maturation factor RimP (263 aa)
		** MD pyp	Does not have Cys69	Protein downstream is translated in the opposite direction	complement (2704090..2704665)	-3	complement (2704662..2707250)	111	complement(2707361..2708752)	76	complement (2708828..2709835)	158	complement (2709993..2710427)	115	complement (2710542..2713484)	176	complement (2713660..2714331)	78	complement (2714409..2716028)	73	complement (2716101..2716892)		Protein upstream is translated in the opposite direction
metr:BSY238_1131	Methyloversatilis sp. RAC08	5	-->		aromatic amino acid lyase family protein (521 aa)		AMP-binding enzyme family protein (412 aa)		putative photoactive yellow protein (PYP) (130 aa)		diguanylate cyclase domain protein (436 aa) (smart: PAS-PAS-GGDEF)		diguanylate cyclase domain protein (594 AA) (SMART: GGDEF-EAL)
				Protein upstream is translated in the opposite direction	1232700..1234265	-3	1234262..1235500	154	1235654..1236046	14	1236060..1237370	-3	1237367..1239151	Protein downstream is translated in the opposite direction
mets:DK389_01130	Methylobacterium durans	9 (not including pseudogenes)	-->		cobalamin-binding protein (298 AA)		transcriptional regulator PpsR (448 AA)		chlorophyll synthase ChlG (294 AA)		pseudogene (1340 nt)		geranylgeranyl diphosphate reductase (395 aa)		TspO protein (164 aa)		pseudogene (267 nt)		gluconate 2-dehydrogenase (528 aa)		ketoacyl reductase (268 aa)		dihydrolipoyl dehydrogenase (464 aa)		histidine kinase (PYP)(871 aa) (SMART: PAS-PAS-GAF-PHY-HWEHK-HATPase)		pseudogene (581 nt)
		** MD pyp	Does not have Cys69	Protein upstream is translated in the opposite direction	253543..254439	141	254580..255926	99	256025..256909	0	256909..258248	27	258275..259462	-3	259459..259953	2	259955..260221	130	260359..261945	187	262132..262938	39	262977..264371	117	264488..267103	6	267109..267689		Protein downstream is translated in the opposite direction
metx:A3862_12870	Methylobacterium sp. XJLW	10	-->		NADP-dependent oxidoreductase (336 aa)		ribosome maturation factor RimP (254 aa)		transcription termination/antitermination protein NusA (547 aa)		DNA-binding protein (240 aa)		translation initiation factor IF-2 (976 aa)		ribosome-binding factor A (142 aa)		tRNA pseudouridine(55) synthase TruB (338 aa)		dihydrolipoyl dehydrogenase (461 aa)		histidine kinase (PYP)(871 aa) (SMART: PAS-PAS-GAF-PHY-HWEHK-HATPase)		heme oxygenase (197 aa)
		** MD pyp	Does not have Cys69	Protein upstream is translated in the opposite direction	2814142..2815152	368	2815520..2816284	64	2816348..2817991	26	2818017..2818739	77	2818816..2821746	104	2821850..2822278	68	2822346..2823362	135	2823497..2824882	85	2824967..2827582	-3	2827579..2828172
mex:Mext_4081	Methylorubrum extorquens PA1	4	-->		short-chain dehydrogenase/reductase SDR (268 aa)		FAD-dependent pyridine nucleotide-disulphide oxidoreductase (460 aa)		histidine kinase dimerisation/phosphoacceptor (PYP) (895 AA) (SMART: PAS-PAS-GAF-PHY-HisKA-HATPase)		Haem oxygenase (185 aa) (NCBI: biliverdin-producing heme oxygenase)
		** MD pyp	Does not have Cys69	Protein upstream is translated in the opposite direction	4536988..4537794	4	4537798..4539180	164	4539344..4542031	8	4542039..4542596		Protein downstream is translated in the opposite direction
mfla:GO485_22540	Massilia flava	1	-->		phosphonate transporter (PYP) (127 aa)
				Protein upstream is translated in the opposite direction	5270697..5271080		Protein is located over 684 bp downstream
mgry:MSR1_12710	Magnetospirillum gryphiswaldense MSR-1	1	<--		Photoactive yellow protein (PYP) (126 aa)
			Does not have Cys69	Protein downstream is translated in the opposite direction	complement (1259988..1260368)		Protein upstream is translated in the opposite direction
mgy:MGMSRv2__0988	Magnetospirillum gryphiswaldense MSR-1 v2	1	-->		Chain B, Strong Hydrogen Bonds In Photoactive Yellow Protein (pyp) (138 aa)
		*has CheAWBDRY, and MCP upstream but transcribed in the oppposite direction	Does not have Cys69	Protein upstream is translated in the opposite direction	1035070..1035486		Protein downstream is translated in the opposite direction
mmes:MMSR116_21015	Methylobacterium mesophilicum	7	-->		pseudogene (766 nt)		transcription termination/antitermination protein NusA (541 aa)		RNA-binding protein (240 aa)		pseudogene (2923 nt)		30S ribosome-binding factor RbfA (142 aa)		tRNA pseudouridine(55) synthase TruB (342 aa)		dihydrolipoyl dehydrogenase (461 aa)		GAF domain-containing protein (PYP) (871 aa) (SMART: PAS-PAS-GAF-PHY-HisKA-HATPase)		biliverdin-producing heme oxygenase (192 AA)
		** MD pyp	Does not have Cys69	Protein upstream is translated in the opposite direction	4327571..4328336	65	4328401..4330026	26	4330052..4330774	77	4330851..4333773	105	4333878..4334306	54	4334360..4335388	203	4335591..4336976	86	4337062..4339677	15	4339692..4340270		Protein downstream is translated in the opposite direction
mor:MOC_4249	Methylobacterium oryzae	9 (not counting the protein in the other direction) ( is counting the protein after)	<--		Bacteriophytochrome heme oxygenase BphO (197 AA)		Multi-sensor signal transduction histidine kinase (879 AA) (pyp) (SMART: PAS-PAS-GAF-PHY-HisKA-HATPase)		FAD-dependent pyridine nucleotide-disulfide oxidoreductase (463 AA)		tRNA pseudouridine synthase B (295 AA)		ribosome-binding factor A (142 AA)		translation initiation factor IF-2 (946 AA)		protein of unassigned function (Translated in the opposite direction however only 19 aa long; think it is an incorrect annotation		protein of unassigned function (ncbi: RNA-binding protein)		Transcription termination protein NusA (566 aa)		Ribosome maturation factor RimP (254 aa)
		** MD pyp	Does not have Cys69	Protein downstream is translated in the opposite direction	complement(4265282..4265875)	-3	complement(4265872..4268511)	61	complement (4268572..4269963)	129	complement (4270092..4270979)	197	complement (4271176..4271604)	104	complement (4271708..4274548)			167	complement (4274715..4275437)	26	complement (4275463..4277163)	8	complement (4277171..4277935)		Protein upstream is translated in the opposite direction
mphy:MCBMB27_03207	Methylobacterium phyllosphaerae	10	<--		stress Response (197 AA) (NCBI: biliverdin-producing heme oxygenase)		bacteriophytochrome (871 AA) (PYP) (SMART: PAS-PAS-GAF-PHY-HWEHK-HATPase)		dihydrolipoyl dehydrogenase (461 AA)		tRNA pseudouridine synthase B (342 AA)		ribosome-binding factor A (142 AA)		translation initiation factor IF-2 (976 AA)		RNA Metabolism (240 AA) (NCBI: RNA-binding protein)		transcription termination/antitermination protein NusA (547 AA)		ribosome maturation factor RimP (254 AA)		putative oxidoreductase YrpG (339AA)
		** MD pyp	Does not have Cys69	Protein downstream is translated in the opposite direction	complement (3419147..3419740)	-3	complement (3419737..3422352)	85	complement (3422437..3423822)	135	complement (3423957..3424985)	56	complement (3425041..3425469)	104	complement (3425573..3428503)	77	complement (3428580..3429302)	26	complement (3429328..3430971)	65	complement (3431036..3431800)	368	complement (3432168..3433187)		Protein upstream is translated in the opposite direction
mpli:E1742_22315	Massilia plicata	4	-->		hypothetical protein (106 AA) (NCBI: Hypotehtical protein)		phosphonate transporter (PYP) (127 AA)		diguanylate cyclase (412 AA) (SMART: GGDEF)		bifunctional diguanylate cyclase/phosphodiesterase (577 AA) (SMART: GGDEF - EAL)
				Protein upstream is translated in the opposite direction	5064702..5065022	267	5065289..5065672	54	5065726..5066964	-10	5066954..5068687		Protein downstream is translated in the opposite direction
mpo:Mpop_4562	Methylorubrum populi	4	-->		short-chain dehydrogenase/reductase SDR (268 AA)		FAD-dependent pyridine nucleotide-disulphide oxidoreductase (456 AA)		multi-sensor signal transduction histidine kinase (874 AA)(pyp) (smart:PAS-PAS-GAF-PHY-HWEHK-HATPase)		Haem oxygenase-like protein (187 aa) (NCBI: biliverdin-producing heme oxygenase)
		** MD pyp	Does not have Cys69	Protein upstream is translated in the opposite direction	4866403..4867209	4	4867213..4868583	236	4868819..4871443	66	4871509..4872072		Protein downstream is translated in the opposite direction
mrd:Mrad2831_3723	Methylobacterium radiotolerans	11	<--		protein of unknown function DUF606 (148 aa) (NCBI: DMT family transporter)		Haem oxygenase-like protein (197 aa)		multi-sensor signal transduction histidine kinase (871 aa) (PYP) (SMART: PAS-PAS-GAF-PHY-HWEHK-HATPase)		FAD-dependent pyridine nucleotide-disulphide oxidoreductase (461 aa)		tRNA pseudouridine synthase B (342 aa)		ribosome-binding factor A (142 aa)		translation initiation factor IF-2 (971 aa)		protein of unknown function DUF448 (240 aa) (NCBI:RNA-binding protein)		NusA antitermination factor (545 AA)		protein of unknown function DUF150 (257 AA) (NCBI:ribosome maturation factor RimP)		aldo/keto reductase (336 AA)
		** MD pyp	Does not have Cys69	Protein downstream is translated in the opposite direction	complement (3959243..3959689)	192	complement (3959881..3960474)	-3	complement (3960471..3963086)	85	complement(3963171..3964556)	135	complement(3964691..3965719)	55	complement (3965774..3966202)	104	complement(3966306..3969221)	77	complement (3969298..3970020)	23	complement (3970043..3971680)	65	complement (3971745..3972518)	338	complement(3972856..3973866)		Protein downstream is translated in the opposite direction
mtim:DIR46_01825	Massilia oculi	9	-->		penicillin-binding protein (817 aa)		DUF1428 domain-containing protein (119 aa) (NCBI: DUF1428 domain-containing protein)		phosphonate transporter (130 aa) (PYP)		hypothetical protein (272 aa) (NCBI: PAS domain S-box protein)		GGDEF-domain containing protein (590aa) (SMART: GGDEF-EAL)		hypothetical protein (75 AA) (NCBI: Hypothetical protein)		hypothetical protein (88 AA) (NCBI: hypothetical protein)		HDOD domain-containing protein (327 AA)		5'-nucleotidase (336 AA)
				Protein upstream is translated in the opposite direction	419905..422358	151	422509..422868	133	423001..423393	8	423401..424219	-10	424209..425981	142	426123..426350	128	426478..426744	117	426861..427844	1	427845..428855		Protein downstream is translated in the opposite direction
mum:FCL38_27070	Massilia umbonata	6 (not counting the protein in the other direction) ( is counting the protein after	-->		GNAT family N-acetyltransferase (207 aa)		hypothetical protein (187 aa) (NCBI: Hypothetical protein)		phosphonate transporter (127 aa) (PYP)		diguanylate cyclase (422 aa) (SMART: PAS-GGDEF)		bifunctional diguanylate cyclase/phosphodiesterase (579 aa) (SMART:		Rhs element Vgr protein ((Translated in the opposite direction however only 172 aa long; think it is an incorrect annotation )		HAMP domain-containing protein (642 aa) (smart: TM-TM-HAMP-MA)
				Protein upstream is translated in the opposite direction	6446616..6447239	80	6447254..6447817	41	6447858..6448241	81	6448322..6449590	0	6449590..6451329	-22	complement (6451307..6451825)	164	6451989..6453917	Protein downstream is translated in the opposite direction
mza:B2G69_02320	Methylorubrum zatmanii: B2G69_02320	4	-->		ketoacyl reductase (268 aa)		dihydrolipoyl dehydrogenase (460 AA)		histidine kinase (875 aa) (PYP) (SMART: PAS-PAS-GAF-PHY-HisKA-HATPase)		biliverdin-producing heme oxygenase (185 AA)
		** MD pyp	Does not have Cys69	Protein upstream is translated in the opposite direction	512368..513174	4	513178..514560	224	514784..517411	8	517419..517976		Protein downstream is translated in the opposite direction
nax:HC341_15820	Aquisalimonas sp. 2447	3	-->		photoactive yellow protein (125 AA)		AMP-binding protein (396AA)		aromatic amino acid lyase (526 AA)
				Protein upstream is translated in the opposite direction	3351554..3351931	60	3351991..3353181	12	3353193..3354773		Protein downstream is translated in the opposite direction
papi:SG18_24430	Pandoraea apista: SG18_24430	4	-->		transcriptional regulator (263 AA)		phosphonate transporter (129AA) (pyp)		hypothetical protein (418aa) (NCBI: sensor domain-containing diguanylate cyclase)(SMART: PAS-PAC-GGDEF)		diguanylate phosphodiesterase (263 aa) (SMART: EAL)
				Protein upstream is translated in the opposite direction	5415192..5415986	272	5416258..5416647	60	5416707..5417963	92	5418055..5418846		Protein downstream is translated in the opposite direction
parb:CJU94_00635	Paraburkholderia aromaticivorans	5	<--		diguanylate phosphodiesterase (263 AA) (pfam: EAL)		hypothetical protein (446 AA) (NCBI: PAS domain S-box-containing protein/diguanylate cyclase (GGDEF) domain-containing protein) (PFAM: PAS-GDEF)		phosphonate transporter (PYP) 123AA		hypothetical protein (227 AA) (NCBI: EAL domain-containing protein)(PFAM: EAL)		hypothetical protein (248 aa) (NCBI: response regulator transcription factor) (PFAM: Response regulator receiver domain - Transcriptional regulatory protein, C terminaL)
				Protein downstream is translated in the opposite direction	1:complement (144453..145244)	68	1:complement (145312..146652)	-3	1:complement (146649..147020)	144	1:complement( 147164..147847)	151	1:complement (147998..148744)	Protein upstream is translated in the opposite direction
pcay:FRD00_10655	Persicimonas caeni	2	-->		PAS domain-containing protein (pyp) (345 aa) (PFAM: PAS - Guanylate_cyclase)		protein kinase (614 aa) (NCBI: serine/threonine protein kinase) (PFAM: protein kinase domain-PEGA domain)
		** 1/2 PYPs in this genome		Protein upstream is translated in the opposite direction	2901449..2902486	69	2902555..2904399		Protein downstream is translated in the opposite direction
pcay:FRD00_25285	Persicimonas caeni	7	-->		lysophospholipase (248 aa)		hypothetical protein (1022 aa) (NCBI: hypothetical protein FIV42_25270 )(PFAM: VWA_3 domain)		DUF296 domain-containing protein (404 aa) (NCBI: DUF296 domain-containing protein)(PFAM: PCC - Methyltransf)		roadblock/LC7 domain-containing protein (127 aa)		hypothetical protein (349 aa) (NCBI: hypothetical protein)		PAS domain-containing protein (PYP0(263 aa)		DUF892 family protein (182 aa) (NCBI:DUF892 family protein)
		** 2/2 PYPs in this genome		Protein upstream is translated in the opposite direction	6799200..6799946	189	6800135..6803203	176	6803379..6804593	215	6804808..6805191	40	6805231..6806280	0	6806280..6807071	84	6807155..6807703	Protein upstream is translated in the opposite direction
plit:K8354_02615	Polaribacter litorisediminis	10 (not inclusing the pseudogenes)	-->		hypothetical protein (PYP) (119 A)		HAMP domain-containing histidine kinase (411 AA)		hybrid sensor histidine kinase/response regulator (522 AA)		AMP-binding protein (366 AA)		aromatic amino acid ammonia-lyase (522 AA)		hypothetical protein (88 AA) (NCBI: hypothetical protein)(PFAM: N/A)		ATP-binding protein (652 AA)		hypothetical protein (133 AA) (NCBI: hypothetical protein)		DUF3883 domain-containing protein (525 AA) (NCBI:		pseudogene (309 nt)		hypothetical protein (284 aa) (ncbi: hypothetical protein)
				Protein upstream is translated in the opposite direction	614517..614876	11	614887..616122	8	616130..617698	1	617699..618799	0	618799..620367	267	620634..620900	155	621055..623013	342	623355..623756	366	624122..625699	299	625998..626306	139	626445..627299		the next gene is 644 nt downstream
poq:KZX46_00170	Polymorphobacter sp.	6	<--		IS66 family transposase (528 aa)		IS66 family insertion sequence element accessory protein TnpB (96 aa)		transposase (118 aa)		EAL domain-containing protein (231 aa) (PFAM: EAL)		sensor domain-containing diguanylate cyclase (433 aa) (PFam:		PAS domain-containing protein (pyp) (123 aa)
				Protein downstream is translated in the opposite direction	p29334-1:complement (31823..33409)	82	p29334-1:complement (33491..33781)	118	p29334-1:complement (33899..34255)	187	p29334-1:complement (34442..35137)	92	p29334-1:complement (35229..36530)	7	p29334-1:complement (36537..36908)		Protein upstream is translated in the opposite direction
ppnm:LV28_19245	Pandoraea pnomenusa DSM 16536	4	<--		diguanylate phosphodiesterase (263 aa) (PFAM: EAL)		hypothetical protein (446 AA) (NCBI: sensor domain-containing diguanylate cyclase) (PFAM: PAS - GGDEF)		phosphonate transporter (129 AA) (PYP)		transcriptional regulator (267 AA)
				Protein downstream is translated in the opposite direction	complement (4390472..4391263)	67	complement (4391330..4392670)	-3	complement (4392667..4393056)	346	complement (4393402..4394205)		Protein upstream is translated in the opposite direction
ppno:DA70_11685	Pandoraea pnomenusa RB38	8	-->		transcriptional regulator (271 AA)		LysR family transcriptional regulator (295 AA)		D-aminoacylase (492 AA)		MFS transporter (445 AA)		hypothetical protein (454 AA) (NCBI:amidase family protein) (PFAM: AMIDASE)		phosphonate transporter (pyp)(129 aa)		hypothetical protein (446 AA) (NCBI: sensor domain-containing diguanylate cyclase)(PFAM: PAS-GGDEF)		diguanylate phosphodiesterase (263 AA) (PFAM: EAL)
				Protein upstream is translated in the opposite direction	975188..976003	170	976173..977060	129	977189..978667	-3	978664..980001	-3	979998..981362	215	981577..981966	-3	981963..983303	67	983370..984161		Protein downstream is translated in the opposite direction
prb:X636_15145	Pandoraea pnomenusa	8	-->		transcriptional regulator (271 AA)		LysR family transcriptional regulator (295 AA)		D-aminoacylase (492 AA)		MFS transporter (445 AA)		hypothetical protein (454 AA) (NCBI:amidase family protein) (PFAM: AMIDASE)		phosphonate transporter (pyp)(129 aa)		hypothetical protein (446 AA) (NCBI: sensor domain-containing diguanylate cyclase)(PFAM: PAS-GGDEF)		diguanylate phosphodiesterase (263 AA) (PFAM: EAL)
				Protein upstream is translated in the opposite direction	962024..962839	170	963009..963896	129	964025..965503	-3	965500..966837	-3	966834..968198	215	968413..968802	-3	968799..970139	67	970206..970997		Protein downstream is translated in the opposite direction
psea:WY02_26515	Pseudonocardia sp. AL041005-10	1	<--		hypothetical protein (PYP) (137 AA)
		** there is a pseudogene 396 nt downstream (of the PYP then there is a protein in the opposite direction)		Protein downstream is translated in the opposite direction	complement(5614003..5614416)		Protein upstream is translated in the opposite direction
pspi:PS2015_699	Pseudohongiella spirulinae	21	<--		universal stress protein UspA (293 aa)		sulfate transporter (494 aa)		hypothetical protein (553 aa) (NCBI: CocE/NonD family hydrolase)		hypothetical protein (223 AA) (NCBI:prepilin-type N-terminal cleavage/methylation domain-containing protein)		Hypothetical protein (355 AA) (NCBI: HAMP domain-containing histidine kinase)		Fis family transcriptional regulator (209 AA)		hypothetical protein (255 AA)(NCBI:prepilin-type N-terminal cleavage/methylation domain-containing protein)		hypothetical protein (310 AA) (NCBI: hypothetical protein)		hypothetical protein (204 AA) (NCBI: hypothetical protein)		hypothetical protein (216aa) (NCBI: hypothetical protein)		hypothetical protein (510 aa) (NCBI: hypothetical protein)		secretion system protein (401 AA)		General secretion pathway protein E (569 AA)		hypothetical protein (564 AA) (NCBI: tetratricopeptide repeat protein)		MSHA-type pilus biogenesis protein MshL (558 AA)		Sporulation domain protein (424 AA)		hypothetical protein (426 AA) (NCBI: AMP-binding protein)		Photoactive yellow protein (pyp) (126 AA)		Sel1 domain protein repeat-containing protein (376 AA)		tRNA-Pro (77nt)		DoxX protein (142 aa)
				Protein downstream is translated in the opposite direction	complement (713575..714456)	34	complement (714490..715974)	268	complement (716242..717903)	127	complement(718030..718701)	119	complement(718820..719887)	-13	complement (719874..720503)	-3	complement (720500..721267)	16	complement (721283..722215)	0	complement (722215..722829)	0	complement (722829..723479)	-3	complement(723476..725008)	24	complement (725032..726237)	6	complement (726243..727952)	-3	complement (727949..729643)	31	complement (729674..731350)	16	complement (731366..732640)	231	complement (732871..734151)	3	complement (734154..734534)	84	complement (734618..735748)	47	complement (735795..735871)	85	complement (735956..736384)
ptx:ABW99_16735	Pandoraea thiooxydans	5	-->		alkylhydroperoxidase (178 aa)		hypothetical protein (428 aa)(ncbi: DUF445 family protein)		phosphonate transporter (PYP) (126 AA)		hypothetical protein (456 aa) (NCBI:		diguanylate phosphodiesterase (262 aa) (PFAM: EAL)
				Protein upstream is translated in the opposite direction	4417044..4417580	67	4417647..4418933	230	4419163..4419543	-3	4419540..4420910	-3	4420907..4421695	Protein downstream is translated in the opposite direction
pvac:HC248_00676	Polaromonas vacuolata	4	<--		Phosphoserine phosphatase RsbU (780 aa)		Photoactive yellow protein (PYP) (146 AA)		hypothetical protein (47 AA) (NCBI: hypothetical protein HC248_00677)		HTH-type transcriptional regulator CynR (301 AA)
				Protein downstream is translated in the opposite direction	complement (709005..711347)	8	complement (711355..711795)	194	complement (711989..712132)	264	complement (712396..713301)		Protein upstream is translated in the opposite direction
rcp:RCAP_rcc01066	Rhodobacter capsulatus	5	<--		4-coumarate--CoA ligase (384 AA)		conserved hypothetical protein (163 aa) (NCBI: hypothetical protein)		conserved domain protein (219 aa) (ncbi: hypothetical protein)		photoactive yellow protein (PYP) (124 AA)		conserved hypothetical protein (142 aa) (NCBI: hypothetical protein)
				Protein downstream is translated in the opposite direction	complement (1138825..1139979)	92	complement (1140071..1140562)	17	complement (1140579..1141238)	4	complement (1141242..1141616)	24	complement (1141640..1142068)		Protein upstream is translated in the opposite direction
rhc:RGUI_4052	Rhodovulum sp. P5	2	-->		hypothetical protein (141 aa) (ncbi: hypothetical protein)		Photoactive yellow protein (PYP) (124 aa)
				Protein upstream is translated in the opposite direction	4066438..4066863	30	4066893..4067267		Protein downstream is 621 bp
rpd:RPD_3338	Rhodopseudomonas palustris BisB5	3	-->		sensory box histidine kinase/response regulator (709 aa)		hypothetical protein (pyp) (126 aa)		tRNA-Gln (74 nt)
				Protein upstream is translated in the opposite direction	3698808..3700937	-3	3700934..3701314	263	3701577..3701650	Protein downstream is translated in the opposite direction
rsh:Rsph17029_3674	Rhodobacter sphaeroides ATCC 17029	5	<--		4-coumarate--CoA ligase (411 aa)		hypothetical protein (166 aa) (NCBI: hypothetical protein)		hypothetical protein (188 AA)(NCBI: hypothetical protein)		photoactive yellow protein (pyp)(124 aa)		hypothetical protein (142 aa) (NCBI: hypothetical protein)
				Protein downstream is translated in the opposite direction	2:complement (772679..773914)	12	2:complement (773926..774426)	-3	2:complement (774423..774989)	15	2:complement (775004..775378)	25	2:complement (775403..775831)		Protein upstream is translated in the opposite direction
rsk:RSKD131_3136	Cereibacter sphaeroides KD131	5	<--		4-coumarate--CoA ligase (411 aa)		Hypothetical Protein (141 aa) (NCBI: hypothetical protein)		Hypothetical Protein (189 aa) (NCBI: hypothetical protein)		Photoactive yellow protein (124 AA)		Hypothetical Protein (142 aa) (NCBI: hypothetical protein)
				Protein downstream is 505 bp away	2:complement (29700..30935)	12	2:complement (30947..31372)	72	2:complement (31444..32013)	15	2:complement (32028..32402)	25	2:complement (32427..32855)		Protein upstream is 853 bp away
rva:Rvan_1016	Rhodomicrobium vannielii	10	-->		thymidylate synthase (264 aa)		Dihydrofolate reductase (178 aa)		HflK protein (375 aa)		HflC protein (315 aa)		protease Do (476 aa)		protein of unknown function DUF37 (108 aa)		hypothetical protein (88 aa) (NCBI: membrane protein insertion efficiency factor YidD)		PAS/PAC sensor hybrid histidine kinase (713 aa) (PFAM: PAS-HisK-HATPase)		hypothetical protein (PYP)(126 AA)		acyltransferase 3 (700 AA)
				Protein upstream is translated in the opposite direction	1117956..1118750	-3	1118747..1119283	199	1119482..1120609	-3	1120606..1121553	217	1121770..1123200	5	1123205..1123531	184	1123715..1123981	397	1124378..1126519	11	1126530..1126910	351	1127261..1129363		Protein downstream is 505 bp away
saln:SALB1_2011	Salinisphaera sp. LB1	3	<--		4-coumarate--CoA ligase (365 AA)		diguanylate cyclase/phosphodiesterase (GGDEF & EAL domains) with PAS/PAC sensor(s) (425 AA) (PFAM: PAS-GGDEF)		photoactive yellow protein (122 AA)
		*Organism has 2 PYPs. PYP 1/2 other on is on line 344		Protein downstream is 505 bp away	complement (2170566..2171663)	48	complement (2171711..2172988)	17	complement (2173005..2173373)		Protein upstream is translated in the opposite direction
samy:DB32_000614	Sandaracinus amylolyticus	6	<--		Photoactive yellow protein (137 aa)		Hypothetical protein (440 aa) (NCBI: fasciclin domain-containing protein)		Penicillin G acylase precursor (850 AA)		Hypothetical protein (126 aa) (NCBI: hypothetical protein)		Tryptophan synthase alpha chain (506 AA)		Aminobutyraldehyde dehydrogenase (366 AA)
				Protein downstream is 505 bp away	complement (770933..771346)	40	complement (771386..772708)	265	complement (772973..775525)	100	complement (775625..776005)	10	complement (776015..777535)	53	complement (777588..778688)		Protein upstream is translated in the opposite direction
scl:sce1007	Sorangium cellulosum So ce56	1	<--		Photoactive yellow protein (PYP) (131 aa)
				Protein downstream is translated in the opposite direction	complement(1424618..1425013)		Protein upstream is translated in the opposite direction
scu:SCE1572_37500	Sorangium cellulosum So0157-2	6	<--		hypothetical protein (142 aa) (ncbi: glyoxalase)		hypothetical protein (189 aa) (ncbi:cytochrome C biogenesis protein)		hypothetical protein (241 aa) (NCBI: Hypothetical Protein)		hypothetical protein (87 aa) (NCBI: hypothetical protein SCE1572_37495)		hypothetical protein (341 aa) (PYP) (SMART: PAS )		hypothetical protein (345 aa) (NCBI:hypothetical protein SCE1572_37505)
		** MD PYP		Protein downstream is translated in the opposite direction	complement(10585462..10585890)	3	complement(10585893..10586462)	-3	complement(10586459..10587184)	8	complement(10587192..10587455)	157	complement(10587612..10588640)	-3	complement(10588637..10589674)		Protein upstream is translated in the opposite direction
skt:IGS68_00180	Skermanella sp. TT6	2	<--		PAS domain-containing protein (PYP)(127 AA)		PAS domain-containing protein (1242 AA) (NCBI: PAS domain-containing protein) (PFAM: PAS_3-PAS_3-PAS_3-HISKA-HATPase_c-ResponseReg)
			** 1/2 PYPs in this genome	Protein downstream is translated in the opposite direction	complement (39584..39967)	-3	complement (39964..43692)		Protein upstream is 470 bp away
skt:IGS68_20610	Skermanella sp. TT6	3	-->		hypothetical protein (46 aa) (NCBI: hypothetical protein)		AMP-binding protein (412 aa)		PAS domain-containing protein (PYP)(638 AA)(PFAM: PAS_4 - HISKA - HATPase_c)
		** MD PYP	** 2/2 PYPs in this genome	Protein upstream is translated in the opposite direction	4423207..4423347	100	4423447..4424685	49	4424734..4426650		Protein downstream is translated in the opposite direction
sli:Slin_0102	Spirosoma linguale	12	-->		30S ribosomal protein S21 (65 aa)		integrase family protein (298 aa)		multi-sensor signal transduction histidine kinase (746 aa) (PFAM: PAS_2 - GAF - PHY - HISKA - HATPase_c)		response regulator receiver protein (141 aa)		PAS/PAC sensor signal transduction histidine kinase (1060 aa) (PFAM: PAS_4 - PAS_9 - PAS_4 - PAS_4 - HATPase_c)		photoactive yellow protein (123 aa)		4-coumarate--CoA ligase (367 aa)		LuxR family transcriptional regulator (207 aa)		anti-FecI sigma factor FecR (339 aa)		TonB-dependent receptor plug (1161 aa)		RagB/SusD domain-containing protein (476 aa)		hypothetical protein (668 aa) (NCBI: FAD-dependent oxidoreductase)
				Protein upstream is translated in the opposite direction	114457..114654	387	115041..115937	343	116280..118520	6	118526..118951	29	118980..122162	38	122200..122571	-3	122568..123671	282	123953..124576	25	124601..125620	-3	125617..129102	116	129218..130648	40	130688..132694		Protein downstream is translated in the opposite direction
slr:L21SP2_3416	Salinispira pacifica	7	-->		Photoactive yellow protein (PYP) (125 aa)		Acyl-CoA synthetase, AMP-(fatty) acid ligase (395 aa)		hypothetical protein (58 aa) (NCBI: Hypothetical protein)		amino acid ABC transporter, periplasmic amino acid-binding protein (292 aa )		amino acid ABC transporter, permease protein (222 aa)		Amino acid ABC transporter permease (232 aa)		putative amino-acid ABC transporter ATP-binding protein y4tH (270 aa)
				Protein upstream is translated in the opposite direction	3684853..3685230	43	3685273..3686460	148	3686608..3686784	92	3686876..3687754	93	3687847..3688515	3	3688518..3689216	-7	3689209..3690021		Protein downstream is translated in the opposite direction
smuc:JL100_000185	Skermanella mucosa	8	<--		PAS domain-containing protein (PYP) (127 AA)		PAS domain-containing protein (1328 AA) (PFAM: PAS_3 - PAS_3 - PAS_3 - HISKA - HATPase_c - Response_reg)		efflux RND transporter permease subunit (1042 aa)		hypothetical protein (471aa ) (NCBI: efflux RND transporter periplasmic adaptor subunit)		TerC family protein (340 AA)		sensor histidine kinase (627 AA)		class I SAM-dependent rRNA methyltransferase (398 AA)		hypothetical protein (198 AA) (NCBI: Hypothetical protein)
				Protein downstream is translated in the opposite direction	SKMUc:complement (38993..39376)	-3	SKMUc:complement (39373..43359)	285	SKMUc:complement (43644..46772)	14	SKMUc:complement (46786..48201)	131	SKMUc:complement (48332..49354)	190	SKMUc:complement (49544..51427)	47	SKMUc:complement (51474..52670)	51	SKMUc:complement (52721..53317)		Protein upstream is translated in the opposite direction
snn:EWH46_12025	Sphaerotilus natans subsp. sulfidivorans	3 proteins (1 tRNA)	-->		symmetrical bis(5'-nucleosyl)-tetraphosphatase (273 aa)		tRNA-Ser (90 nt)		phosphonate transporter (PYP) (129 AA)		diguanylate cyclase (436 AA) (PFAM: PAS_9 - GGDEF)
				Protein upstream is translated in the opposite direction	2673363..2674184	20	2674204..2674293	62	2674355..2674744	32	2674776..2676086		Protein downstream is translated in the opposite direction
spib:G8759_26700	Spirosoma aureum	9	-->		PAS domain-containing protein (1035) (PFAM: PAS_9 - PAS_4 - PAS_4 - PAS_4 - HATPase_c)		photoactive yellow protein (125 AA)		hypothetical protein (83 AA) (NCBI: hypothetical protein)		4-coumarate--CoA ligase (367 AA)		hypothetical protein (386 AA) (NCBI: hypothetical protein)		hypothetical protein (133 AA) (NCBI: hypothetical protein		sigma-70 family RNA polymerase sigma factor (162 AA)		hypothetical protein (206 AA) (NCBI: hypothetical protein)		alpha/beta hydrolase (327 AA)
				Next protein is 745 bp upstream	6717289..6720396	43	6720439..6720816	-3	6720813..6721064	64	6721130..6722233	374	6722607..6723713	16	6723729..6724130	582	6724712..6725200	18	6725218..6725838	22	6725860..6726843		Protein downstream is translated in the opposite direction
spir:CWM47_00440	Spirosoma pollinicola	7	<--		hypothetical protein (849AA) (NCBI: PspC domain-containing protein)		PadR family transcriptional regulator (135 AA)		photoactive yellow protein (126 AA)		hypothetical protein (837 AA) (NCBI:PAS domain-containing sensor histidine kinase) (pfam: HISKA - HATPase_c)		hypothetical protein (210 AA) (NCBI:PAS domain-containing protein)		response regulator (142 aa)		histidine kinase (744 aa)
			** 1/3 PYPs in this genome	Protein downstream is translated in the opposite direction	complement (97248..99797)	36	complement (99833..100240)	432	complement (100672..101052)	11	complement (101063..103576)	-3	complement (103573..104205)	61	complement (104266..104694)	6	complement (104700..106934)		Protein upstream is translated in the opposite direction
spir:CWM47_16640	Spirosoma pollinicola	7	-->		heme-binding protein (1141 aa)		hypothetical protein (71 aa) (NCBI: hypothetical protein CWM47_16630)		hypothetical protein (792 aa) (NCBI:PAS domain-containing protein) (PFAM: PAS_4 - HISKA - HATPase_c)		photoactive yellow protein (PYP) (125 AA)		hypothetical protein (136 AA) (NCBI: hypothetical protein)		4-coumarate--CoA ligase (367 AA)		phosphoesterase (913 AA)
			** 2/3 PYPs in this genome	Protein upstream is translated in the opposite direction	3953302..3956727	513	3957240..3957455	353	3957808..3960186	58	3960244..3960621	0	3960621..3961031	-3	3961028..3962131	125	3962256..3964997		Protein downstream is translated in the opposite direction
spir:CWM47_24145	Spirosoma pollinicola	9	-->		hypothetical protein (129 AA) (NCBI: PAS domain-containing protein) (PFAM: PAS_4)		two-component system response regulator (146 AA)		hypothetical protein (1031AA) (NCBI: ATP-binding protein) (PFAM: only has a HATPase_c at the c-terminal)		photoactive yellow protein (129 AA)		hypothetical protein (134 AA) (NCBI: hypothetical protein)		response regulator (157 AA)		hypothetical protein (151 AA) (NCBI: response regulator)		hypothetical protein (72 AA) (NCBI: hypothetical protein CWM47_24165)		hypothetical protein (113 AA) (NCBI: Y-family DNA polymerase)
			** 3/3 PYPs in this genome	Protein upstream is translated in the opposite direction	5740023..5740412	27	5740439..5740879	145	5741024..5744119	39	5744158..5744547	3	5744550..5744954	99	5745053..5745526	245	5745771..5746226	185	5746411..5746629	374	5746662..5747003		Protein downstream is translated in the opposite direction
srm:SRM_02451	Salinibacter ruber M8	1	-->		photoactive yellow protein (156 AA)
				Protein upstream is translated in the opposite direction	2834985..2835455		Protein downstream is translated in the opposite direction
sroe:JL101_000185	Skermanella rosea	8	<--		photoactive yellow protein (127 AA)		PAS domain-containing protein (1247 AA) (PFAM: PAS_3 - PAS_3 - PAS_3 - HISKA - HATPase_c - Response_reg)		efflux RND transporter permease subunit (1043 aa)		hypothetical protein (471 aa) (NCBI: efflux RND transporter periplasmic adaptor subunit)		TerC family protein (341 AA)		sensor histidine kinase (623 AA)		class I SAM-dependent rRNA methyltransferase (398 AA)		hypothetical protein (181 AA) (NCBI: hypothetical protein)
			** 1/2 PYPs in this genome	Protein downstream is translated in the opposite direction	complement (39473..39856)	-3	complement (39853..43596)	466	complement (44062..47193)	14	complement (47207..48622)	131	complement (48753..49778)	191	complement (49969..51840)	62	complement (51902..53098)	51	complement (53149..53694)		Protein upstream is translated in the opposite direction
sroe:JL101_005395	Skermanella rosea	3	<--		PAS domain-containing protein (638 AA) (PYP)(PFAM: PAS_4 - HISKA - HATPase_c)		AMP-binding protein (411 AA)		hypothetical protein (46 AA) (NCBI: hypothtical protein)
		** MD PYP	** 2/2 PYPs in this genome	Protein downstream is translated in the opposite direction	complement (1150381..1152297)	38	complement (1152335..1153570)	100	complement (1153670..1153810)		Protein upstream is translated in the opposite direction
sru:SRU_2224	Salinibacter ruber DSM 13855	1	-->		photoactive yellow protein (156 aa)
				Protein upstream is translated in the opposite direction	2756874..2757344		Protein downstream is translated in the opposite direction
sur:STAUR_3324	Stigmatella aurantiaca	1	-->		uncharacterized protein (PYP)(178 AA)
			** 1/2 PYPs in this genome	Protein upstream is translated in the opposite direction	4013832..4014368		Protein downstream is translated in the opposite direction
sur:STAUR_6414	Stigmatella aurantiaca	4	<--		ABC transporter, permease protein (300aa)		cell division ABC transporter, ATP-binding protein (215 aa)		Photoactive yellow protein (135 aa)		conserved uncharacterized protein (217 aa) (NCBI: Hypothetical protein)
			** 2/2 PYPs in this genome	The protein downsteam is 874 bp away	complement (7854314..7855216)	-3	complement (7855213..7855860)	145	complement (7856005..7856412)	108	complement (7856520..7857173)		Protein upstream is translated in the opposite direction
trs:Terro_3867	Terriglobus roseus	7	-->		hypothetical protein (278 aa) (NCBI: 2OG-Fe(II) oxygenase)		methionine synthase (B12-independent) (760 AA)		hypothetical protein (PYP) (124 AA)		diguanylate cyclase (GGDEF) domain-containing protein (436 AA) (SMART: PAS-GGDEF)		acyl-CoA synthetase (AMP-forming)/AMP-acid ligase II (392 AA)		ABC-type dipeptide/oligopeptide/nickel transport system, ATPase component (270 AA)		putative phosphoesterase (251 AA)
				Protein upstream is translated in the opposite direction	4593486..4594322	416	4594738..4597020	294	4597314..4597688	96	4597784..4599094	-7	4599087..4600265	39	4600304..4601116	256	4601372..4602127		Protein downstream is translated in the opposite direction
vaa:AX767_16625	Variovorax sp. PAMC 28711	5 (not including the pseudogene)	-->		LysR family transcriptional regulator (298 AA)		hypothetical protein (215 AA) (NCBI:hypothetical protein AX767_16620)		phosphonate transporter (PYP)(130 AA)		diguanylate cyclase (452 AA) (SMART: PAS-GGDEF)		pseudogene (1751nt)		nitroreductase (225 AA)
				Protein upstream is translated in the opposite direction	3446286..3447182	-12	3447170..3447817	219	3448036..3448428	13	3448441..3449799	-7	3449792..3451542	403	3451945..3452622		Protein downstream is translated in the opposite direction
ypac:CEW88_08595	Yangia pacifica	20 (not including the pseudogene)	-->		hypothetical protein (144 aa) (NCBI:hypothetical protein)		photoactive yellow protein (124 aa)		hypothetical protein (209 aa)(NCBI: hypothetical protein CEW88_08600)		hypothetical protein (134 AA) (NCBI: hypothetical protein CEW88_08605)		4-coumarate--CoA ligase (389 AA)		hypothetical protein (317 AA) (NCBI: AAA family ATPase)		hypothetical protein (184 AA) (NCBI: gas vesicle protein)		gas vesicle protein (107 AA)		hypothetical protein (166 AA) (NCBI: Hsp20/alpha crystallin family protein)		hypothetical protein (257 AA) (NCBI: GvpL/GvpF family gas vesicle protein )		gas vesicle protein (81 AA)		hypothetical protein (303 AA) (NCBI: GvpL/GvpF family gas vesicle protein)		hypothetical protein (254 AA) (NCBI: GvpL/GvpF family gas vesicle protein)		gas vesicle protein (67 AA)		hypothetical protein (204 AA) (NCBI: hypothetical protein)		gas vesicle protein (109AA)		hypothetical protein (630 AA)(NCBI: chemotaxis protein CheW)		hypothetical protein (304 AA) (NCBI: hypothetical protein)		gas vesicle synthesis protein GvpA (70 AA)		chemotaxis protein (916 AA) (NCBI: PAS domain S-box protein)		pseudogene (368 nt)
				Protein upstream is translated in the opposite direction	1:1799481..1799915	19	1:1799934..1800308	15	1:1800323..1800952	87	1:1801039..1801443	28	1:1801471..1802640	113	1:1802753..1803706	14	1:1803720..1804274	-3	1:1804271..1804594	-3	1:1804591..1805091	-3	1:1805088..1805861	0	1:1805861..1806106	-3	1:1806103..1807014	-75	1:1806939..1807703	-7	1:1807696..1807899	-3	1:1807896..1808510	0	1:1808510..1808839	95	1:1808934..1810826	-3	1:1810823..1811737	259	1:1811996..1812208	164	1:1812372..1815122	422	1:1815544..1815911
hha:Hhal_1818	Halorhodospira_halophila	6	-->		cobalamin synthesis protein, P47K (333 aa)		preQ(0) biosynthesis protein QueC (247 aa)		D-amino-acid dehydrogenase (420 aa)		putative PAS/PAC sensor protein (125 aa)(PYP)		4-coumarate--CoA ligase (394 aa)		histidine ammonia-lyase (530 aa)
				Protein upstream is translated in the opposite direction	1988744..1989745	161	1989906..1990649	60	1990709..1991971	108	1992079..1992456	58	1992514..1993698	6	1993704..1995296		Protein downstream is translated in the opposite direction
ipi:CEW91_01145	Idiomarina piscisalsi	2	<--		4-coumarate--CoA ligase (415 aa)		photoactive yellow protein (PYP)(125 AA)
				Protein downstream is translated in the opposite direction	complement (245410..246657)	2	complement (246659..247036)		Protein upstream is translated in the opposite direction
hag:BB497_00800	Halomonas_sp._GFAJ-1	8	<--		NAD-dependent deacylase (237 AA)		bifunctional isocitrate dehydrogenase kinase/phosphatase (588 AA)		histidine ammonia-lyase (526 AA)		acyl-CoA synthetase (376 AA)		photoactive yellow protein (PYP)(127 AA)		NADH:ubiquinone oxidoreductase (164 AA)		ethanolamine ammonia-lyase (279 AA)		ethanolamine ammonia-lyase (471 AA)
				Protein downstream is translated in the opposite direction	complement (180194..180907)	35	complement (180942..182708)	89	complement (182797..184377)	23	complement (184400..185530)	99	complement (185629..186012)	164	complement (186176..186670)	64	complement (186734..187573)	-10	complement (187563..188978)		Protein upstream is translated in the opposite direction
hco:LOKO_01496	Halomonas chromatireducens	7	<--		Response regulator PleD (514 aa)		hypothetical protein (93 aa) (NCBI: DUF503 family protein)		Quercetin 2,3-dioxygenase (313 AA)		Calcineurin-like phosphoesterase superfamily domain protein (253 AA)		Tyrosine ammonia-lyase (523 AA)		acyl-CoA synthetase (377 AA)		Photoactive yellow protein (127 AA)
				Protein downstream is translated in the opposite direction	complement (1573524..1575068)	625	complement (1575693..1575974)	48	complement (1576022..1576963)	144	complement (1577107..1577868)	115	complement (1577983..1579554)	24	complement (1579578..1580711)	87	complement (1580798..1581181)		Protein upstream is translated in the opposite direction
iab:K5X84_11335	Idiomarina abyssalis	2	-->		photoactive yellow protein (125 AA)		AMP-binding protein (415 aa)
				Protein upstream is translated in the opposite direction	2356507..2356884	2	2356886..2358133		Protein downstream is translated in the opposite direction
ili:K734_12005	Idiomarina loihiensis GSL 199	2	-->		photoactive yellow protein (125 aa)		4-coumarate--CoA ligase (422 aa)
				Protein upstream is translated in the opposite direction	2556827..2557204	2	2557206..2558474		Protein downstream is translated in the opposite direction
ilo:IL2385	Idiomarina loihiensis L2TR	2	-->		photoactive yellow protein (125 aa)		4-coumarate-CoA ligase, putative (422 aa)
				Protein upstream is translated in the opposite direction	2556712..2557089	2	2557091..2558359		Protein downstream is translated in the opposite direction
idi:CWC33_06765	Idiomarina sp. X4	2	<--		photoactive yellow protein (125 aa)		4-coumarate-CoA ligase, putative (422 aa)
				Protein downstream is translated in the opposite direction	complement (1410823..1411200)	386	complement (1409586..1410821)		Protein upstream is translated in the opposite direction
saln:SALB1_1331	Salinisphaera sp. LB1	3	-->		hypothetical protein (68 aa) (NCBI: putative motility protein)		photoactive yellow protein (125 aa)		4-coumarate-CoA ligase, putative (404 aa)
		*Organism has 2 PYPs. PYP 2/2 other on is on line 251		Protein upstream is translated in the opposite direction	1406460..1406666	107	1406773..1407150	29	1407179..1408393		Protein downstream is translated in the opposite direction
ncb:C0V82_23685	Niveispirillum cyanobacteriorum	5	<--		alpha/beta hydrolase (234 AA)		4-coumarate-CoA ligase, putative (406 aa)		photoactive yellow protein (129 aa)		S-formylglutathione hydrolase (278 AA)		S-(hydroxymethyl)glutathione dehydrogenase/class III alcohol dehydrogenase (369 AA)
				Protein downstream is translated in the opposite direction	unnamed1:complement (635894..636598)	114	unnamed1:complement (636712..637932)	27	unnamed1:complement (637959..638348)	107	unnamed1:complement (638455..639291)	3	unnamed1:complement (639294..640403)		Protein upstream is translated in the opposite direction
dli:dnl_18440	Desulfonema limicola	18	-->		putative cobyrinic acid ac-diamide synthase (249 AA)		Histone deacetylase domain-containing protein (316 AA)		CBS domain-containing protein (225 AA)		Ribosomal protein methyltransferase domain-containing protein (285 AA)		Beta-lactamase domain-containing protein (280 AA)		Putative Sirtuin family NAD-dependent deacetylase (248 AA)		DUF4445 (515 AA)(NCBI: ASKHA domain-containing protein)		Dephospho-CoA kinase (203 AA)		Uncharacterized protein (41 AA) (NCBI: Uncharacterized protein dnl_18370)		Cyclic nucleotide-binding domain-containing protein (153 AA)		Oxaloacetate decarboxylase domain-containing protein, gamma chain (137 AA)		Oxaloacetate decarboxylase, beta chain (379 AA)		Two component system sensor histidine kinase, PAS domain-containing (850 AA)		Two component system response regulator, sigma54-specific (456 AA)		Pyrimidine dimer DNA glycosylase domain-containing protein (223 AA)		photoactive yellow protein (130 aa)		AMP-binding enzyme (400 AA)		Two component system sensor response regulator/histidine kinase, PAS domain-containing (709 AA)
				Protein upstream is translated in the opposite direction	1960542..1961291	20	1961311..1962261	3	1962264..1962941	-7	1962934..1963791	37	1963828..1964670	19	1964689..1965435	22	1965457..1967004	5	1967009..1967620	21	1967641..1967766	51	1967817..1968278	71	1968349..1968762	37	1968799..1969938	43	1969981..1972533	-22	1972511..1973881	30	1973911..1974582	167	1974749..1975141	3	1975144..1976346	38	1976384..1978513		Protein downstream is translated in the opposite direction
hyr:BSY239_3342	Hydrogenophaga sp. RAC07	2	-->		photoactive yellow protein (134 aa)		4-coumarate-CoA ligase, putative (419 aa)
				Protein upstreamm is 722 bp away	3513595..3513999	3	3514002..3515261		Protein downstream is translated in the opposite direction
mah:MEALZ_1673	Methylotuvimicrobium alcaliphilum	8	<--		glycolate oxidase, iron-sulfur subunit (fragment) (43 AA)		putative CoA-ligase homologue involved in photoreceptor activation (393 AA)		putative signalling protein; chemotaxis methyl-accepting receptor fused to a photoactive yellow protein (PYP)(485 AA)( SMART: TM - HAMP - MA - PAS)		conserved protein of unknown function; FAD-binding domain BLUF (136 AA) (NCBI: BLUF domain-containing protein)		protein of unknown function (67 AA) (NCBI: protein of unknown function)		glycolate oxidase, iron-sulfur subunit (422 AA)		glycolate oxidase, FAD binding subunit (356 AA)		glycolate oxidase (GlcD-like), FAD-linked subunit (484 AA)
		**MD PYP		Protein downstream is translated in the opposite direction	complement (1916301..1916432)	-2	complement (1916434..1917615)	-3	complement (1917612..1919069)	231	complement (1919300..1919710)	59	complement (1919769..1919972)	375	complement (1920347..1921615)	4	complement (1921619..1922689)	3	complement (1922692..1924146)		Protein upstream is translated in the opposite direction
mbur:EQU24_21085	Methylotuvimicrobium buryatense	11	<--		FAD-binding oxidoreductase (523 AA)		SGNH/GDSL hydrolase family protein (334 AA)		hypothetical protein (390 AA) (NCBI: AMP-binding protein)		photoactive yellow protein (PYP) 535 AA)(SMART: TM - TM - HAMP - MA - PAS)		HAMP domain-containing histidine kinase (435 AA)		DUF1295 domain-containing protein (609 AA) (NCBI: DUF1295 domain-containing protein)		DUF2878 domain-containing protein (181 AA) (NCBI: DUF2878 domain-containing protein)		class I SAM-dependent methyltransferase (421 AA)		DUF1365 domain-containing protein (252 AA) (NCBI: DUF1365 domain-containing protein)		FAD-dependent oxidoreductase (413 AA)		acyl-CoA desaturase (312 AA)
		**MD PYP		Protein downstream is translated in the opposite direction	complement (4748804..4750375)	393	complement (4750768..4751772)	251	complement (4752023..4753195)	-3	complement (4753192..4754799)	224	complement (4755023..4756330)	-3	complement (4756327..4758156)	-7	complement (4758149..4758694)	-13	complement (4758681..4759946)	26	complement (4759972..4760730)	-3	complement (4760727..4761968)	-3	complement (4761965..4762903)		Protein upstream is translated in the opposite direction
mdh:AYM39_07875	Methylomonas sp. DH-1	8	<--		hypothetical protein (406 AA) (NCBI: AMP-binding protein)		hypothetical protein (PYP)(512 AA) (SMART: HAMP - MA - PAS)		cytochrome C (153 AA)		cytochrome B (236 AA)		carboxymethylenebutenolidase (297 AA)		biopolymer transporter ExbD (137 AA)		flagellar motor protein MotA (256 AA)		energy transducer TonB (265 AA)
		**MD PYP		Protein downstream is translated in the opposite direction	complement (1718959..1720179)	6	complement (1720185..1721723)	416	complement (1722139..1722600)	93	complement (1722693..1723403)	17	complement (1723420..1724313)	203	complement (1724516..1724929)	0	complement (1724929..1725699)	8	complement (1725709..1726506)		Protein upstream is translated in the opposite direction
mko:MKLM6_1627	Methylomonas koyamae	2	<--		hypothetical protein (398 AA) (NCBI: AMP-binding protein)		hypothetical protein (PYP)(534 AA)(SMART: TM - TM - HAMP - MA - PAS)
		**MD PYP		Protein downstream is translated in the opposite direction	complement (1776652..1777848)	6	complement (1777854..1779458)		Protein upstream is translated in the opposite direction
rce:RC1_3224	Rhodospirillum centenum	3	<--		conserved hypothetical protein (346 AA) (NCBI: SH3 domain-containing protein)		bacteriophytochrome Ppr (contains PYP domain) (PYP)(883 AA) (SMART: PAS - PAS - GAF - PHY - HISKA - HATPase_c)		hypothetical protein (69 AA) (NCBI: hypothetical protein)
		**MD PYP		Protein downstream is translated in the opposite direction	complement (3317460..3318500)	391	complement (3318891..3321542)	194	complement (3321736..3321945)		Protein upstream is translated in the opposite direction
tvi:Thivi_4233	Thiocystis violascens	6	<--		diguanylate cyclase (GGDEF) domain-containing protein (PYP)(1122AA) (SMART: PAS - PAS_2 - GAF - PHY - GGDEF - EAL)		transcriptional regulator (200 aa)		nitric oxide reductase activation protein (753 AA)		Protein of unknown function (DUF2442) (94 AA) (NCBI:DUF2442 domain-containing protein)		MoxR-like ATPase (270 AA)		ribulose 1,5-bisphosphate carboxylase, large subunit (464 AA)
		**MD PYP		Protein downstream is translated in the opposite direction	complement (4590068..4593436)	300	complement (4593736..4594338)	31	complement (4594369..4596630)	118	complement (4596748..4597032)	16	complement (4597048..4597860)	213	complement (4598073..4599467)		Protein upstream is translated in the opposite direction
cjap:GWK36_10610	Caldichromatium japonicum	7	<--		DUF1810 domain-containing protein (145 AA) (NCBI: DUF1810 domain-containing protein)		heme-binding protein (173 AA)		NAD(P)-dependent oxidoreductase (299 AA)		shikimate dehydrogenase (275 AA)		EAL domain-containing protein (1103 AA) (PYP) (SMART: PAS -- PAS_2 -- GAF -- PHY -- GGDEF -- EAL )		AMP-binding protein (406 AA)		porphobilinogen synthase (337 AA)
		**MD PYP		Protein downstream is translated in the opposite direction	complement (2188174..2188611)	0	complement (2188611..2189132)	140	complement (2189272..2190171)	69	complement (2190240..2191067)	2	complement (2191069..2194380)	29	complement (2194409..2195629)	-3	complement (2195626..2196639)	Protein upstream is translated in the opposite direction
thip:N838_22665	Thiohalocapsa sp. PB-PSB1	5	-->		sulfite dehydrogenase subunit SoeA (966 aa)		4Fe-4S dicluster domain-containing protein (240 aa)		dimethyl sulfoxide reductase anchor subunit (326 aa)		NAD(P)-dependent oxidoreductase (296 aa)		EAL domain-containing protein (1144 AA) (PYP) (SMART: PAS -- PAS_2 -- GAF -- PHY -- GGDEF -- EAL )
		**MD PYP		Protein upstreamm is over 500 bp away	5342647..5345547	143	5345690..5346412	140	5346552..5347532	113	5347645..5348535	53	5348588..5352022		Protein downstream is translated in the opposite direction
ttp:E6P07_10120	Thermochromatium tepidum	6	-->		porphobilinogen synthase (337 aa)		AMP-binding protein (407 aa)		EAL domain-containing protein (1108 AA) (PYP) (SMART: PAS -- PAS_2 -- GAF -- PHY -- GGDEF -- EAL )		carbonic anhydrase (221 aa)		AarF/ABC1/UbiB kinase family protein (444 aa)		PAS domain-containing protein (523 aa)
		**MD PYP		Protein upstreamm is over 500 bp away	2199330..2200343	37	2200380..2201603	-3	2201600..2204926	60	2204986..2205651	100	2205751..2207085	226	2207311..2208882		Protein downstream is translated in the opposite direction
alv:Alvin_3066	Allochromatium vinosum		<--		glycosyl transferase group 1 (371 aa)		6-phosphogluconate dehydrogenase NAD-binding protein (291 aa)		shikimate 5-dehydrogenase (281 aa)		diguanylate cyclase/phosphodiesterase with PAS/PAC and GAF sensor(s) (1114 aa) (pyp) (smart: PAS -- PAS_2 -- GAF -- PHY -- GGDEF -- EAL )		4-coumarate--CoA ligase (398 aa)		Porphobilinogen synthase (337 aa)
		**MD PYP		Protein downstream is translated in the opposite direction	complement (3448445..3449560)	32	complement (3449592..3450467)	29	complement (3450496..3451341)	73	complement (3451414..3454758)	64	complement (3454822..3456018)	36	complement (3456054..3457067)		Protein upstream is translated in the opposite direction
mee:DA075_26155	Methylobacterium currus	7 proteins (not counting the rRNAs or tRNAs)	-->		PilZ domain-containing protein (106 aa)		endolytic transglycosylase MltG (465 AA)		YicC family protein (291 AA)		guanylate kinase (222 AA)		dihydrolipoyl dehydrogenase (473 AA)		histidine kinase (PYP)(862 AA) (SMART: PAS_2 -- GAF -- PHY -- HISKA_2 - HATPase_c)		biliverdin-producing heme oxygenase (207 AA)		16S ribosomal RNA (1542 nt)		tRNA-Ile (77 nt)		tRNA-Ala (76 nt)		23S ribosomal RNA (2813 nt)		5S ribosomal RNA (116 nt)
		**MD PYP		Protein upstream is translated in the opposite direction	1:5668960..5669280	339	1:5669679..5671076	111	1:5671187..5672062	166	1:5672228..5672896	152	1:5673048..5674469	132	1:5674601..5677189	-3	1:5677186..5677809	302	1:5678111..5679652	145	1:5679797..5679873	40	1:5679913..5679988	267	1:5680255..5683067	101	1:5683168..5683283		Protein downstream is translated in the opposite direction
rbm:TEF_10245	Rhizobiales bacterium NRL2	3	-->		hypothetical protein (PYP)(515 AA) (SMART: PAS - PAC - HISKA - HATPase_c - PAS) * last PAS is PYP		hypothetical protein (198 AA) (NCBI: FecR domain-containing protein)		hypothetical protein (627 AA) (NCBI: adenylate/guanylate cyclase domain-containing protein)
		**MD PYP		Protein upstream is translated in the opposite direction	2205393..2206940	114	2207054..2207650	-7	2207643..2209526		Protein downstream is translated in the opposite direction
