# Supplementary material for: Functional insights into the photoactive yellow protein family from homologs, multidomain proteins, and inferred pyp operons
Source: J Bacteriol. 2025 Dec 10;208(1):e00216-25. doi: 10.1128/jb.00216-25 (PMC12826048; doi:10.1128/jb.00216-25)
Supplement: Data Set S3 — PYP sequence alignment. [file jb.00216-25-s0003.xlsx]

## Sheet: Sheet1
>ref|WP 011814122.1| photoactive yellow protein Halorhodospira halophila
-------------MGTLIFGRQDLENRLAAMTPEEIDDLPFGVIQIDQHGRILLYNATEGAITGRDPEAMIGRDFFNDVAPCGHTEAFYGRFQEGVRHGDLNEIFDYTFDYRMAPTKVRVHMKRALSGDTYWIFVKRISAPAA---------------------
>ref|WP 093428297.1| photoactive yellow protein Thiohalospira halophila
-------------MDFVQFGTDDIENTLSSMKEGDLDNLAFGAIQLDADGKILQYNAAEGDITGRDPKAVIGKNFFKEVAPCTDSQDFSGRFKEGVKNGDLNTMFEYTFDYQMQPTKVKVHMKKALTGDSYWILVKRA--------------------------
>gb|MBA1145973.1| photoactive yellow protein Ectothiorhodospiraceae bacterium WFHF3C12
-------------MDLVSFGQDDIQNTLAKMKDNELDQLAFGAIELDANGRVLKYNAAEGEITGRSPDQVIGRNFFREVAPCTNSPEFAGRFRDGVANGNLNTMFEYTFDYKMQPTKVKVHMKQSLNGDSYWVFVKRL--------------------------
>ref|WP 126782828.1| photoactive yellow protein Idiomarina ramblicola
-------------MEIVQFGSDDIENTLAKMSDDKLNDIAFGAIQLDSNGKIIQYNAAEGDITGRDPGAVVGKNFFKEVAPCTNSPEFKGRFDDGVKNGDLNTMFEYVFDYEMKPTKVKVHMKKALTGDSYWVFVKRL--------------------------
>ref|WP 091957642.1| photoactive yellow protein Marinospirillum celere
-------------MEVLSFGSDNIENSLANMSKQQLDDVAFGAIQLDGQGKILQYNAAEGDITGRDPGKVIGKSFFKEVAPCTNRPEFKGRFDEGVKSGNLNVMFEYTFDYEMKPTKVKVHMKKALTGDSYWVFVKRL--------------------------
>ref|WP 129497596.1| photoactive yellow protein Idiomarina sp. 29L
-------------MEIVQFGSEDIENKLAQMSDDKINDIAFGAIQLDGQGKIIQYNAAEGDITGRNPEEVVGKNFFRDVAPCTNSPEFKGRFDDGVKNGDLNTMFEYVFDYEMKPTKVKVHMKKALSGDSYWVFVKRL--------------------------
>ref|WP 100691326.1| photoactive yellow protein Idiomarina sp. X4
-------------MEIVQFGSEDIENKLAQMSDDKINDIAFGAIQLDSHGKIIQYNAAEGDITGRNPEEVVGKNFFRDVAPCTNSPEFKGRFDDGVKNGDLNTMFEYVFDYEMKPTKVKVHMKKALSGDSYWVFVKRL--------------------------
>ref|WP 054490088.1| photoactive yellow protein Idiomarina abyssalis
-------------MEIVQFGSDDIENTLAKMSDDKLNDIAFGAIQLDGSGKIIQYNAAEGDITGRDPGAVVGKNFFKEVAPCTNSPEFKGRFDEGVKNGDLNTMFEYVFDYEMKPTKVKVHMKKALTGDTYWVFVKRL--------------------------
>ref|WP 075880815.1| photoactive yellow protein Halomonas massiliensis
-------------MEAVRFGSDDIENMLASLGDDRLDELAFGAIKLDKNGKILKYNAVEGCITGRDPQSVIGKNFFKEVAPCTQGGMFEGSFKEGVERGDLNTILEYVFDYQMQPTKVKVHMKKAISGESYWIFVKRV--------------------------
>gb|MTJ02732.1| photoactive yellow protein Idiomarina piscisalsi
-------------MEIVQFGSEDIENKLAQMSDDKINDIAFGAIQLDGQGKIIQYNAAEGDITGRNPDEVVGKNFFRDVAPCTNSPEFKGRFDEGVKNGDLNTMFEYVFDYEMKPTKVKVHMKKALSGDSYWVFVKRL--------------------------
>ref|WP 017431221.1| photoactive yellow protein Halomonas jeotgali
-------------MEMVKFGSDDVENTLSSMSENQLDDLAFGAIEVDAQGKILRYNAAESDITGRASSDVIGKNFFREVAPCTDRPEFRGRFEEGVRQDNLSTMFEYVFDYRMTPTKVRVHMKKAISGDTYWIFVKRL--------------------------
>ref|WP 179929345.1| photoactive yellow protein Halomonas salicampi
-------------MEMVKFGSDDIENSLASMDEKNLDELAFGAIQLDKDGKILQYNAAEGGITGRDPKSVIGKNFFKEVAPCTQGKEFEGRFKDGVKSGNLNTMFEYVFDYQMQPTKVKVHMKKAISGDTYWVFVKRL--------------------------
>ref|WP 075879266.1| MULTISPECIES: photoactive yellow protein Halomonas
-------------MEMVRFGSDDIENSLASMDDKKLDELAFGAIQLDKDGKILQYNAAEGGITGRDPKSVIGKNFFKEVAPCTQGKEFEGRFKEGVKSGDLNTMFEYVFDYQMQPTKVKVHMKKAISGDTYWVFVKRL--------------------------
>gb|NQZ16756.1| photoactive yellow protein Idiomarina sp.
-------------MEIVQFGSDDIENKLAQMSDDKINDIAFGAIQLDGQGKIIQYNAAEGDITGRNPDEVVGKNFFRDVAPCTNSPEFKGRFDQGVQSGDLNTMFEYVFDYEMKPTKVKVHMKKALTGDTYWVFVKRL--------------------------
>gb|MBE0508980.1| photoactive yellow protein Marinospirillum sp.
-------------MEIVSFGSDNIENTLAKMSKQQLDGVAFGAIQLDAQGKILQYNAAEGDITGRDPGKVIGKSFFREVAPCTNRPEFKGRFDEGVKAGNLNVMFEYTFDYEMKPTKVKVHMKKALTGDSFWVFVKRL--------------------------
>pdb|2KX6|A Signaling state of Photoactive Yellow Protein Halorhodospira halophila
---------FGGSMEHVAFGSEDIENTLAKMDDGQLDGLAFGAIQLDGDGNILQYNAAEGDITGRDPKQVIGKNFFKDVAPCTDSPEFYGKFKEGVASGNLNTMFEYTFDYQMTPTKVKVHMKKALSGDSYWVFVKRV--------------------------
>ref|WP 167783536.1| photoactive yellow protein Aquisalimonas sp. 2447
-------------MEVVQFGNDNIENTLANMKDGDLDQLAFGAIQLDGSGKILQYNAAEGDITGRNPNSVIGKNFFTDVAPCTDSKEFRGRFEEGVKSGEMNTMFEYVFDYQMKPTKVKVHMKKALVGNSFWIFVKRV--------------------------
>ref|WP 114982259.1| photoactive yellow protein Idiomarina sp. 017G
-------------MEIVQFGSDDIENTLSKMSDDKLNDIAFGAIQLDASGKIIQYNAAEGDITGRDPGAVVGKNFFNEVAPCTNSPEFKGRFDEGVKSGNLNTMFEYVFDYEMQPTKVKVHMKKALTGDTYWVFVKRL--------------------------
>ref|WP 114488406.1| photoactive yellow protein Halomonas sp. TQ8S
-------------MEMVRFGSDDIENSLADMDAKKLDGLAFGAIQLDKDGKILQYNAAEGGITGRDPKSVMGKNFFKEVAPCTQGKEFEGRFKDGVKKGDLNTMFEYVFDYKMQPTKVKVHMKKAISGDSYWVFVKRL--------------------------
>ref|WP 011235611.1| photoactive yellow protein Idiomarina loihiensis
-------------MEIVQFGSDDIENTLSKMSDDKLNDIAFGAIQLDASGKIIQYNAAEGDITGRDPGAVVGKNFFNEVAPCTNSPEFKGRFDEGVKNGNLNTMFEYVFDYEMQPTKVKVHMKKALTGDTYWVFVKRL--------------------------
>ref|WP 034822699.1| MULTISPECIES: photoactive yellow protein Idiomarina
-------------MEIVQFGSDDIENTLAKMSDDKLNDIAFGAIQLDASGKIIQYNAAEGDITGRDPGAVVGKNFFNEVAPCTNSPEFKGRFDEGVKNGNLNTMFEYVFDYEMQPTKVKVHMKKALTGDTYWVFVKRL--------------------------
>ref|WP 088767303.1| photoactive yellow protein Idiomarina piscisalsi
-------------MEIVQFGSEDIENKLAQMSDGKINDIAFGAIQLDGQGKIIQYNAAEGDITGRNPDEVVGKNFFRDVAPCTNSPEFKGRFDEGVKNGDLNTMFEYVFDYEMKPTKVKVHMKKALSGDSYWVFVKRL--------------------------
>gb|EGM77247.1| photoactive yellow protein Rheinheimera sp. A13L
-----------MTLETVRFGGDDIENSLAKMDDKALDKLAFGAIQLDGNGKIIHYNAAEGTITGRDPKTVIGKNFFTDVAPCTQSKEFQGRFKEGVQKGDLNTMFEYVFDYQMKPTKVKVHMKKAMTGDSFWIFVKRL--------------------------
>ref|WP 074397419.1| photoactive yellow protein Halomonas sp. HL-93
-----------MAMETVRFGGDDIENSLAKMDDKKLDELAFGAIQLDANGKIMQYNAAEGGITGRDPKSVIGKNFFTEVAPCTQSKEFQGRFKEGVKNGDLNTMFEYVFDYQMTPTKVKVHMKKAISGDTYWIFVKRL--------------------------
>ref|WP 091338811.1| photoactive yellow protein Alkalimonas amylolytica
-----------MTLETIRFGGDDIENSLAKMDDQSLDKLAFGAIQLDGSGKIIQYNAAEGSITGRDPKSVIGKNFFTSVAPCTQSKEFQGRFKEGVQNGNLNTMFEYVFDYQMKPTKVKVHMKKAISGDSYWIFVKRL--------------------------
>ref|WP 007111627.1| MULTISPECIES: photoactive yellow protein Halomonas
-----------MAMETVRFGGDDIENSLAKMDDKKLDELAFGAIQLDANGKIIQYNAAEGGITGRDPKSVIGKNFFTEVAPCTQSKEFQGRFKEGVSSGELNTMFEYVFDYQMTPTKVKVHMKKAISGDTYWIFVKRL--------------------------
>ref|WP 066447085.1| MULTISPECIES: photoactive yellow protein Halomonas
-----------MALDKVTFGSDDIENSLAKMDDKKLDSLAFGAIQLDASGKIMQYNAAEGSITGRDPKSVIGKNFFTDVAPCTQSKEFQGRFKEGVKNNDLNTMFEYIFDYKMKPTKVKVHMKKALTGDSYWIFVKRL--------------------------
>ref|WP 126841268.1| photoactive yellow protein Idiomarina tyrosinivorans
-------------MEIIQFGSNDIENKLASMDKDQLDNVAFGAIQLDANGKILQYNAAEGDITGRSPDQVIGKNFFTDVAPCTNSPEFKGKFDQGVKEGNLNTMFEYTFDYEMKPTKVKVHMKKALVDDSYWVFVKRL--------------------------
>ref|WP 113907645.1| photoactive yellow protein Aliidiomarina celeris
-------------MEIVQFGSDDVENKLSSMSKQQLDNVAFGAIQLDGKGNILKYNAAEGDITGRDPSSVIGKNFFTQVAPCTNSPQFKGKFDEGVKNDNLNTMFEYTFDYEMKPTKVKVHMKKALTGDSFWVFVKRL--------------------------
>ref|WP 109993106.1| photoactive yellow protein Salinisphaera sp. LB1
-------------MEIVKFGADDIENTLSKMSEKQIDQMAFGAIQLDGSGKILQYNSAEGAITGRDPSQVIGKNFFRDVAPCTNRPEFKGRFDDGVRNGDLSAVFEYTFDYEMTPTKVRVQMKKAISGDSYWIFVKRL--------------------------
>gb|KPQ25309.1| photoactive yellow protein Halomonas sp. HL-48
-----------MAMETVRFGGDDIENSLAKMDDKKLDELAFGAIQLDANGKIIQYNAAEGGITGRDPKSVIGKNFFTEVAPCTQSKEFQGRFKEGVKSGDLNTMFEYVFDYQMTPTKVKVHMKKAISGDTYWIFVKRL--------------------------
>ref|WP 126819944.1| photoactive yellow protein Idiomarina aquatica
-------------MEIVQFGSNDIENKLSSMNKEQLDKVAFGAIQLDANGNIIQYNAAEGDITGRDPSAVVGKNFFNDVAPCTNSPEFKGKFDEGVKNGDLNTMFEYTFDYEMKPTKVKVHMKKALSGDSYWVFVKRL--------------------------
>gb|AAB36386.1| PYP=photoactive yellow protein Chromatium salexigens Peptide 125 aa Halochromatium salexigens
-------------MDIVHFGSDDIENSLANMSDQDLDQLAFGAIQLDASGKVLQYNAAEGGITGRDPKSVIGKNFFEDVAPCTKSQEFQGRFKEGVANGNLATMFEYVFDYQMKPTKVKVHMKKALVDDSYWIFVKRL--------------------------
>gb|MBK1728261.1| photoactive yellow protein Halorhodospira halophila
-----------MTMEHVGFGSDDIENTLAKMDDSQLDNLAFGAIQLDGDGTILQYNAAEGDITGRNPKEVIGKNFFKDVAPCTDSPEFSGKFKEGVASGNLNTMFEYTFDYQMTPTKVKVHMKKALSGDSYWVFVKRV--------------------------
>ref|WP 126948264.1| photoactive yellow protein Halomonas andesensis
-----------MAMETVRFGGDDIENALANMDDKKLDTLAFGAIQLDANGKIIQYNAAEGGITGRDPKSVIGKNFFTDVAPCTQSKEFQGRFKEGVKSGDLNTMFEYVFDYQMTPTKVKVHMKRAISGDTYWIFVKRL--------------------------
>ref|WP 071695341.1| photoactive yellow protein Halomonas sp. QHL1
-----------MAMETVRFGGDDIENSLAKMDDKKLDELAFGAIQLDANGKIIQYNAAEGGITGRDPKSVIGKNFFTDVAPCTQSKEFQGRFKDGVKSGDLNTMFEYIFDYQMTPTKVKVHMKKAISGDTYWIFVKRL--------------------------
>gb|MBR2513993.1| photoactive yellow protein Halomonas sp.
-----------MAMETVRFGGDDIENALANMDDKKLDTLAFGAIQLDANGKIIQYNAAEGGITGRDPKSVIGKNFFTEVAPCTQSKEFQGRFKEGVKNGDLNTMFEYVFDYQMTPTKVKVHMKKALSGDTFWIFVKRL--------------------------
>gb|EWH03836.1| phosphonate transporter Halomonas sp. BC04
-----------MALDKVIFGSDDIENSLAKMDDKKLDSLAFGAIQLDASGKIMQYNAAEGSITGRDPKSVIGKNFFTDVAPCTQSKEFQGRFKEGVKNDDLNTMFEYIFDYQMKPTKVKVHMKKALTGDSYWIFVKRL--------------------------
>gb|EWG99527.1| phosphonate transporter Halomonas sp. BC04
-----------MALDKVIFGSDDIENSLAKMDDKKLDSLAFGAIQLDAAGKIMQYNAAEGSITGRDPKSVIGKNFFTDVAPCTQSKEFQGRFKEGVKNDDLNTMFEYIFDYQMKPTKVKVHMKKALTGDSYWIFVKRL--------------------------
>gb|MBK5944135.1| photoactive yellow protein Halorhodospira halophila
-----------MTMEHVAFGSEDIENTLAKMDDGQLDGLAFGAIQLDGDGNILQYNAAEGDITGRDPKEVIGKNFFKDVAPCTDSPEFYGKFKEGVASGNLNTMFEYTFDYQMTPTKVKVHMKKALSGDSYWVFVKRV--------------------------
>ref|WP 090244576.1| photoactive yellow protein Pseudomonas guineae
-------------MELVSFGSNDIENTLSKMSAGQLDKVAFGAIQLDASGKILQYNAAEGDITGRKPSDVIGKSFFRDVAPCTNRPEFQGRFAEGVKSGNLNTMFEYVFDYQMKPTKVKVHMKKALTGDTYWVFVKRL--------------------------
>ref|WP 199284623.1| photoactive yellow protein Halomonas sp. A40-4
-----------MAMEMVRFGGDDIENSLAKMDDKKLDELAFGAIQLDASGKIIQYNAAEGGITGRDPKSVIGKNFFTDVAPCTQSKEFQGRFKEGVKNGDLNTMFEYVFDYQMTPTKVKVHMKKAISGDTYWIFVKRL--------------------------
>sp|P81046.1| RecName: Full=Photoactive yellow protein Short=PYP Halochromatium salexigens
-------------MNIVHFGSDDIENSLANMSDQDLNQLAFGAIQLDASGKVLQYNAAEEGITGRDPKSVIGKNFFEDVAPCTKSQEFQGRFKEGVANGNLATMFEYVFDYQMKPTKVKVHMKKALVDDSYWIFVKRL--------------------------
>ref|WP 072326338.1| photoactive yellow protein Marinospirillum alkaliphilum
-------------MEVMTFGSDNIENLLAKMSDKQLDDLAFGAIQLDGAGKILQYNAAEGDITGRKPQDVIGKSFFRDVAPCTNRPEFKGRFDQGVKAGNLNVMFEYVFDYQMQPTKVKVHMKKALTGDSYWVFVKRL--------------------------
>ref|WP 009100820.1| photoactive yellow protein Halomonas sp. GFAJ-1
-----------MAMETVRFGGDDIENALANMDDKKLDTLAFGAIQLDANGKIIQYNAAEGGITGRDPKSVIGKNFFTDVAPCTQSKEFQGRFKEGVKNGDLNTMFEYVFDYQMTPTKVKVHMKKALSGDTFWIFVKRL--------------------------
>ref|WP 071463396.1| photoactive yellow protein Idiomarina sp. MD25a
-------------MEIVQFGSNDIENKLASMNKDQFDDVAFGAIQLDENGKIIKYNAAEGDITGRDPEAVVGKNFFTDVAPCTNSKEFKGKFDEGVKNGDLNTMFEYTFDYEMKPTKVKVHMKKALTGDTYWVFVKRL--------------------------
>gb|NBC29828.1| photoactive yellow protein Spirochaetes bacterium
-------------MDVVRFGQDDIDNALQKMSDDDLDDLAFGAIKLDGKGNILQYNAAEGAITGRDPGEVVGKNFFTEVAPCTNQPDFYGRFKKGVESGELNDLFEYMFDYKMAPTKVKVHMKKAISDDNYWVFVKRL--------------------------
>ref|WP 215001574.1| photoactive yellow protein Pseudomonas fluorescens
-------------MELVSFGSNDIENTLAKMSAGQLDKVAFGAIQLDAAGKILQYNAAEGDITGRKPSDVIGKSFFRDVAPCTNRPEFQGRFAEGVKSGNLNTMFEYVFDYQMKPTKVKVHMKKALTGDTYWVFVKRL--------------------------
>ref|WP 146874836.1| photoactive yellow protein Halovibrio variabilis
-----------MAMETVRFGGDDIENSLAKMDDKKLDELAFGAIQLDANGKIVQYNAAEGGITGRDPKSVIGKNFFTDVAPCTQSKEFQGRFKDGVKSGDLNTMFEYVFDYQMTPTKVKVHMKKALSGDAYWIFVKRL--------------------------
>ref|WP 133539343.1| photoactive yellow protein Idiomarina aquatica
-------------MEIVQFGSNDIENKLASMDNGQLDDVAFGAIQLDGNGKIIQYNAAEGDITGRDPSAVVGKNFFTDVAPCTNSKEFKGKFDEGVKNGDLNTMFEYTFDYEMKPTKVKVHMKKALSGDSYWVFVKRL--------------------------
>tpg|HDZ48870.1| photoactive yellow protein Halomonas sp.
-----------MGMETVRFGGDDIENSLANMDDKKLDELAFGAIQLDANGKITQYNAAEGGITGRDPKSVIGKNFFTQVAPCTQSKEFQGRFKEGVKNGDLNTMFEYVFDYQMTPTKVKVHMKKAISGDAYWIFVKRL--------------------------
>ref|WP 126784469.1| photoactive yellow protein Idiomarina seosinensis
-------------MEIVQFGSNDIENKLASMDKGQLDDVAFGAIQLDGSGKIIQYNAAEGDITGRDPSAVVGKNFFTDVAPCTNSSEFKGKFDEGVKNGDLNTMFEYTFDYEMKPTKVKVHMKKALSGDSYWVFVKRL--------------------------
>gb|MBE0505180.1| photoactive yellow protein Marinospirillum sp.
-------------MEVLSFGSDNIENTLAKMSKQQLDGVAFGAIQLDAQGKILQYNAAEGDITGRDPSKVIGKSFFREVAPCTNRPEFKGRFDEGVKGGNLNVMFEYTFDHEMKPTKVKVHMKKALNGESYWVFVKRL--------------------------
>ref|WP 222105023.1| photoactive yellow protein Halomonas sp. SH5A2
-----------MAMEMVKFGGDDIENSLAKMDDKKLDELAFGAIQLDASGKIMQYNAAEGGITGRDPKSVIGKNFFTEVAPCTQSKEFQGRFKEGVKNDDLNTMFEYVFDYQMKPTKVKVHMKKALSGGTYWIFVKRL--------------------------
>gb|MAK70501.1| photoactive yellow protein Idiomarinaceae bacterium
-------------MEIVQFGSNDIENKLASMDKGQLDDVAFGAIQLDGNGKIIQYNAAEGDITGRDPSAVVGKNFFTDVAPCTNSKEFKGKFDEGVKNGDLNTMFEYTFDYEMKPTKVKVHMKKALSGDSYWVFVKRL--------------------------
>ref|WP 090021468.1| photoactive yellow protein Limimonas halophila
-------------METVRFGSDDIENQLQQMSDKDLDQIAFGAIQVDGNGKILQYNAAEGDITGRDPGQVVGKNFFKDVAPCTDTDEFYGRFKEGVQSGNLNTMFEYTFDYKMTPTKVKVHMKKALAGDSYWIFVKRV--------------------------
>ref|WP 220269744.1| photoactive yellow protein Marinobacter hydrocarbonoclasticus
-------------MKRVKFEVEDLENAMSSLSDSEIDNLMYGAIELDAEGTILRYNIAESELTGRKPEDVIGRNFFKDVAPCTNSDEFSGRFFKGVETGEFNAVFEYVFDYQMEPTKVRIIMIKSVSQDTYWLLIKRKLLDETRKCP-----------------
>gb|KUJ87742.1| photoactive yellow protein Halomonas sp. 54 146
-----------MAMETVRFGSDDIENSLAKMNDKKLDELAFGAIQLDASGKIIQYNAAEGGITGRDPKSVIGKNFFTDVAPCTQSKEFQGRFKEGVKNDDLNTMFEYVFDYQMTPTKVKVHMKKAISGDTYWIFVKRL--------------------------
>gb|TVP43354.1| photoactive yellow protein Halomonas sp.
-----------MGMETVRFGGDDIENSLANMDDKKLDELAFGAIQLDANGKITQYNAAEGGITGRDPKSVIGKNFFTQVAPCTQSKEFQGRFKEGVKNGDLNTMFEYVFDYQMTPTKVKVHMKKALSGDAYWIFVKRL--------------------------
>pdb|6UMY|A Crystal structure of photoactive yellow protein (PYP) F96(4-IF) construct Halorhodospira halophila
----------GSHMEHVAFGSEDIENTLAKMDDGQLDGLAFGAIQLDGDGNILQYNAAEGDITGRDPKQVIGKNFFKDVAPCTDSPEFYGKFKEGVASGNLNTMFEYTXDYQMTPTKVKVHMKKALSGDSYWVFVKRV--------------------------
>ref|WP 126803739.1| photoactive yellow protein Aliidiomarina minuta
-------------MEIVSFGSDDIENSLANMDDSKLNDLAFGAIQLDKDGKILQYNAAEGDITGRDPKSTIGKNFFREVAPCTDSKEFRGRFNEGVTSGSLNTMFEYVFDYQMKPTKVKVHMKKSLSGDSYWVFVKRL--------------------------
>gb|KKO50221.1| phosphonate transporter Arsukibacterium sp. MJ3
---------MRYIVEVIKFGTTDIENKLANMSMEQLDKVAFGAIQLDAQGKVLMYNAAEGDITGRDPKAVIGKNFFREVAPCTNSKEFKGRFDDGIKNGNLNTMFEYTFDYEMKPTKVKVHMKKATVGDSYWVFVKRL--------------------------
>ref|WP 111915483.1| MULTISPECIES: photoactive yellow protein Gammaproteobacteria
-------------MEVIQFGSDDVENKLSSMSKDQFDDVAFGAIQLDAQGNILKYNAAEGDITGRNPEEVVGKNFFTQVAPCTNSPEFKGKFDEGVKNDDLNTMFEYTFDYEMKPTQVKVHMKKAMVGDSYWVFVKRL--------------------------
>ref|WP 222840253.1| photoactive yellow protein Pseudomonas arsenicoxydans
-----AVKQQGLTMQLISFGSNDIENTLAKMSAGQLDKVAFGAIQLDASGKILQYNAAEGDITGRKPSEVIGKNFFRDIAPCTNRPEFQGRFADGVKNGNLNTMFEYVFDYQMKPTKVKVHMKKALIGEAYWVFVKRL--------------------------
>ref|WP 089397483.1| photoactive yellow protein Noviherbaspirillum humi
----------MSDLALVAFNRSDIENVMSRMTETQINQLAFGTIQLDGSGNILKYNQAEGQITGRDPKAVIGKNFFRDVAPCTNTPKFKGVFDKGVKSGDLNTMFEYIFDYQMRPTKVKIHMKKALSGDTYWIFVKRL--------------------------
>ref|WP 200261175.1| photoactive yellow protein Halorhodospira neutriphila
-------------MEHVAFGSEDIENTLANMDDSQLDELAFGAIQLDGNGTILQYNMAEGDITGRNPQDVIGKNFFREVAPCTDSPEFYGKFKEGVQSGNLNAMFEYTFDYKMTPTKVKVHMKKALTGDSYWVFVKRV--------------------------
>ref|WP 164693314.1| photoactive yellow protein Roseomonas algicola
----------------MSFAKGDIDNVLSGMSSNDIDRLAFGAIELDRTGKVLRYNSAEGKITGRDPKAVIGKNFFTEVAPCTNRPAFRGEFDKGVAAGSMNTMFSYTFDYQMKPTQVKVHMKKAIASDTYWVFVKRL--------------------------
>ref|WP 199123702.1| phosphonate transporter Paraburkholderia sp. ASV22
--------------MNTEFECVRI-TELAGLDAETLDALPFGVIGFTADAMVTVYNATESKNAGLSPQRVLGKHFFEEVAPCMNNFMVAQRFDDVD---ELDEIIPYVLTLRMRPTPVRLRLLKAPGCTTRFVLIERSVAN-----------------------
>gb|MAD54730.1| photoactive yellow protein Idiomarinaceae bacterium
-------------MEIVQFGSNDIENKLASMNKDQFDDVAFGAIQLDENGTIIKYNAAEGDITGRDPEAVVGKNFFTDVAPCTNSKEFKGKFDEGVKNGDLNTMFEYTFDYEMKPTKVKVHMKKALTGDTYWVFVKRL--------------------------
>gb|MBN2886915.1| photoactive yellow protein Chromatiaceae bacterium
-------------MQYTAFGSDDIANQLARMNDSQIDNLAFGAIQLDSTGKILKYNIHEGDITGRKPEEVIGKNFFNEVAPCTKTPQFYGAFREGVSSGDLNAMFEYEFDYKMQPTKVKVHMKKALAGDTYWIFVKRL--------------------------
>ref|WP 091645121.1| photoactive yellow protein Aquisalimonas asiatica
-------------MEVVGFGSDDIENTLARMSDGDLDGLAFGAIQLDPSGKILTYNKAEGEITGRQPEEVIGKNFFTDVAPCTDSDEFHGRFRKGVESGDLNTMFEYTFDYQMKPTKVKVHMKKALVGNSYWIFVKRL--------------------------
>ref|WP 123660533.1| photoactive yellow protein Pusillimonas sp. NJUB218
----------MKELDIIAFGKSDIENTLGKMSSGEIDKLAFGAIELDKDGTILKYNSAEGAITGRNPADVIGKNFFRDVAPCTSKATFKGVFDAGVKTGDLNTIFEYVFDYQMKPTKVKVHMKRAISGDTYWIFVKRI--------------------------
>gb|TVR72936.1| photoactive yellow protein Spirochaetaceae bacterium
-------------MDIVRFGADDIENVLARMSEEELDNLAFGAIQLDRDGRILTYNAAESEITGRDPESVKGRNFFTEVAPCTDTEEFRGKFQAGVAEGRLNSLFEYVFDYHMSPTKVQVHMKQSLQGDTWWVFVKRITRR-----------------------
>gb|QIE29465.1| Photoactive yellow protein Caballeronia sp. SBC2
----------MNELRKVTFGLSDIDNALSKLSPKELDSLAFGAIELDASGTVLKYNAAEGAITGRSPASVIGKNFFKDVAPCTATPAFKGVFDAGVKSGNLSTMFEYVFDYQMKPTKVKIHMKTAINGGSYWVFVKRL--------------------------
>ref|WP 077531353.1| photoactive yellow protein Halomonas utahensis
-------------MERVNFDSDDIGNKLAEMSDRDIDKLAFGAINLDANGKILSYNKAEGEITGRKPEEVIGKNFFTEVAPCTKTDEFFGKFQEGVKSGNLSTMFEYTFDYQMKPTKVKVHMKKSLDGDSYWVFVKRV--------------------------
>ref|WP 151439548.1| MULTISPECIES: photoactive yellow protein Gammaproteobacteria
-------------MERVNFGSEDIGNKLAEMSDRDIDQLAFGAINLDANGKILSYNKAEGEITGRKPEEVIGKNFFTEVAPCTKTDDFFGKFQEGVKSGNLSTMFEYTFDYQMKPTKVKVHMKKSLDGNSYWVFVKRV--------------------------
>ref|WP 048308558.1| photoactive yellow protein Halomonas sp. PR-M31
-------------MEIVSFGSDNIENSLATMSDKQLNDVAFGAIELDKNGTILKYNAAEGDITGRNPSEVIGKNFFRDVAPCTNRPEFKGRFDEGVKNDNLNTLFEYTFDYNMKPTKVKVHMKKALSGGSYWVFVKRL--------------------------
>ref|WP 097461249.1| photoactive yellow protein Mangrovitalea sediminis
-------------MEVVSFGANDIENTLSKMSGTQLDALAFGAIELDKTGTVLKYNAAEGDITGRNPKDVIGKNFFRQVAPCTNRPEFRGRFDDGVKGDNLNTMFEYTFDYNMKPTKVKVHMKKALVGDSYWVFVKRL--------------------------
>ref|WP 095616845.1| photoactive yellow protein Halovibrio salipaludis
-------------MERVNFGSEDIGNKLAEMSDRDIDKLAFGAINLDANGKILSYNKAEGEITGRKPEEVIGKNFFTEVAPCTKTDDFFGKFQEGVKSGNLSTMFEYTFDYQMKPTKVKVHMKKSLDGESYWVFVKRV--------------------------
>ref|WP 201153293.1| photoactive yellow protein Rhodothalassium salexigens
-------------MEMIKFGQDDIENAMADMGDAQIDDLAFGAIQLDENGTILAYNAAEGELTGRSPEDVIGKNFFKDIAPCTDTEEFGGRFREGVANGDLNAMFEYVFDYQMQPTKVKVHMKRAITGDSYWIFVKRV--------------------------
>ref|WP 086435407.1| photoactive yellow protein Pseudidiomarina planktonica
-------------MEMIRFGSDDIENTLAKMQDSQLNDVAFGAIQLDAQGKIIKYNAAEGDITGRKPEEVIGKNFFRDVAPCTNSKEFKGRFDEGVKSGNLNTMFEYVFDYEMKPTSVKVHMKKALTGDSYWVFVKRL--------------------------
>dbj|GAK34475.1| photoactive yellow protein alpha proteobacterium Q-1
-------------MQVVAFGEDNIENSLAKLKEGEIDKLAFGAIQLDKNGTVIQYNAAEGEITGRDPSAVLGKNFFKDVAPCTATPEFEGKFKKGVAAGDLNVMFEYIFDYQMQPTKVKVHMKKALMGDSYWVFVKRL--------------------------
>ref|WP 126790130.1| MULTISPECIES: photoactive yellow protein Aliidiomarina
-------------MEIVQFGSGDIENTLANMDKNQLDNVAFGAIQLDANGLIQQYNAAEGDITGRDPSKVIGKSFFRDIAPCTNSPEFKGRFDEGVKSGSLNTMFEYTFDYEMKPTKVKVHMKKALAGDSYWVFVKRL--------------------------
>pdb|6MKT|A Photoactive Yellow Protein with 3-chlorotyrosine substituted at position 42 Halorhodospira halophila
-------------MEHVAFGSEDIENTLAKMDDGQLDGLAFGAIQLDGDGNILQXNAAEGDITGRDPKQVIGKNFFKDVAPCTDSPEFYGKFKEGVASGNLNTMFEYTFDYQMTPTKVKVHMKKALSGDSYWVFVKRV--------------------------
>ref|WP 094410592.1| photoactive yellow protein Elstera cyanobacteriorum
-----------MTLTVIEFGKSDIENTIAQLSNAEVDSLAFGAIELDATGKILRYNATEGAITGRDPKSMVGNNFFRDVAPCTDTPEFRGKFTEGVARGDLNVMFEYLFDYKMTPTRVKVHMKKALVGDSYWIFVKRV--------------------------
>ref|WP 138725582.1| MULTISPECIES: photoactive yellow protein Pseudomonas
-------------MELFSFGSNDIENTLARMTTGQLDKVAFGAIQLDASGKILQYNAAEGDITGRKPSEVIGKSFFRDVAPCTNRPEFQGRFADGVKSGNLNTMFEYVFDYQMKPTKVKVHMKKALIDDTYWVFVKRL--------------------------
>ref|WP 190975668.1| photoactive yellow protein Wenzhouxiangella sp. AB-CW3
-------------MEIIKFGNDNIENTLAKMKDSELDDLAFGAIQLDAAGTILQYNAAEGDITGRDPKAVIGKNFFRDVAPCTDSREFRGRFEDGVKDGNLNSMFEYVFDYEMQPTKVKVHMKTSLSGDSYWVFVKRV--------------------------
>ref|WP 201241917.1| photoactive yellow protein Halorhodospira halophila
-------------MGTLLFGRADLENRLAAMTPEEIDELPFGVIQIDDNGCILLYNATEGTITGRDPAEMIGRDFFNEVAPCGHTETFYGRFREGVRSGDLNEIFDYTFDYRMAPTKVRVHMKRALSGDSYWIFVKRISAPAA---------------------
>gb|QOY96722.1| photoactive yellow protein Massilia sp. UMI-21
-------------MNVIAFGKDDIDNKLTNMSAKQIDDLAFGAIQLDADGKILRYNEAEAQITGRQASAVIGKNFFHDVAPCTNTPRFKGIFDAGVRTSTLNTMFEYVFDYKMNPTKVKIHMKKAISDGSYWIFVKRV--------------------------
>ref|WP 201170371.1| photoactive yellow protein Halorhodospira halophila
-------------MGTLLFGRADLENRLAAMTPEEIDELPFGVIQIDDNGCILLYNATEGAITGRDPAEMIGRDFFNEVAPCGHTETFYGRFREGVRSGDLNEIFDYTFDYRMAPTKVRVHMKRALSGDSYWIFVKRISAPAA---------------------
>ref|WP 206366176.1| photoactive yellow protein Caballeronia sp. SBC2
----------MIELQKVTFGISDIDNALSKLSPKELDSLAFGAIELDGSGTVLKYNAAEGAITGRAPASVIGKNFFKDVAPCTATPAFKGVFDAGVKSGKLSTMFEYVFDYQMKPTKVKIHMKTAINGGSYWIFVKRL--------------------------
>pdb|2I9V|A Structural role of Y98 in PYP: effects on fluorescence gateway and photocycle recovery Halorhodospira halophila
-------------MEHVAFGSEDIENTLAKMDDGQLDGLAFGAIQLDGDGNILQYNAAEGDITGRDPKQVIGKNFFKDVAPCTDSPEFYGKFKEGVASGNLNTMFEYTFDQQMTPTKVKVHMKKALSGDSYWVFVKRV--------------------------
>ref|WP 132709125.1| photoactive yellow protein Rhodothalassium salexigens
-------------MEMIKFGQDDIENAMADMGDAQIDDLAFGAIQLDETGTILAYNAAEGELTGRSPQDVIGKNFFKDIAPCTDTEEFGGRFREGVANGDLNAMFEYVFDYQMQPTKVKVHMKRAITGDSYWIFVKRV--------------------------
>pdb|1UWN|X The Initial Events in the Photocycle of Photoactive Yellow Protein: A Common Mechanism on Light Activation in Photoreceptor Proteins Halorhodospira halophila
-------------XEHVAFGSEDIENTLAKXDDGQLDGLAFGAIQLDGDGNILQYNAAEGDITGRDPKQVIGKNFFKDVAPCTDSPEFYGKFKEGVASGNLNTXFEYTFDYQXTPTKVKVHXKKALSGDSYWVFVKRV--------------------------
>gb|MAB21404.1| photoactive yellow protein Idiomarina sp.
-------------MEIVQFGSDDIENTLAKMSDDKLNDIAFGAIQLDGSGKIXQYNAAEGDITGRXPGAVVGKNFXXEVAPCTNSPEFKGRFDEGVKNGDLNTMFEYVFDYEMKPTKVKVHMKKALTGDTYWVFVKRL--------------------------
>ref|WP 093970257.1| photoactive yellow protein Pusillimonas sp. T2
----------MKELDIIAFGKSDIENTLGKMSSGEIDKLAFGAIELDKNGTILKYNSAEGAITGRNPADVIGKNFFRDVAPCTSKANFKGVFDAGVKTGDLNTIFEYVFDYQMKPTKVKVHMKRAISGDTFWIFVKRI--------------------------
>gb|OTP66409.1| Photoactive yellow protein (PYP) Caballeronia sordidicola
-----FYGDVMSELQKVTFGVSDIDNALSKLSPKELDGLAFGAIELDRAGTVLKYNAAEGAITGRTPASVIGKNFFKDVAPCTATPAFKGVFDAGVKSGKLSTMFEYVFDYQMKPTKVKIHMKTAINGESYWIFVKRL--------------------------
>ref|WP 217348004.1| photoactive yellow protein Noviherbaspirillum sp. L7-7A
-------------MELVGFNKADINNVLSKMSTQDIDKLAFGAVELDKNGTVLRYNAAEGAITGRNPATVVGKNFFRDVAPCTSKPAFKGVFDAGVRANDLNTMFEYVFDYQMKPTKVKVHMKKALSGDNFWIFVKRL--------------------------
>ref|WP 189994188.1| photoactive yellow protein Thalassobaculum fulvum
-------------MELVSFGQGDIENAVAKLGKGAVDSLAFGAIQLDDNGKILQYNATEGAITGRDPKAVIGKNFFTDVAPCTKTPQFFGRFQDGVKNKNLNVMFEYTFDYNMAPTKVKVHMKRALTGDSNWIFVKRV--------------------------
>ref|WP 114416189.1| photoactive yellow protein Marinospirillum perlucidum
-------------MELLSFDSSSLENVLSKMTAEELDELAFGAIQLDAEGTILQFNATEAAITGRQPEQVIGRNFFRDIAPCTDQPEFKGRFDEGVAQGRLNVIFEYTFDYVMRPTRVKIHMQKSAREASFWILVKRL--------------------------
>gb|MBB1631266.1| phosphonate transporter Cupriavidus sp. UME77
------------MRMRMSFSEISL-EQLDSLSAQDADALPFGTIGFASTGIVERYNATESRLAGLSPERVLGRHFFAEVAICMNNFMVAQRFEDAD---LLDETIDYVLTLRMRPTPVKLRLLKGPGRDRRYVLIQR---------------------------
>ref|WP 219908237.1| photoactive yellow protein Marinobacter sp. 3-2
-------------MKRVKFEVEDLENAMSSLSDSEIDNLMFGAIELDAEGTILRYNIAESELTGRKPDEVIGRNFFNDVAPCTNSDEFSGRFFKGVETGEFNAVFEYVFDYQMEPTKVRIIMIKSVSQDTYWLLIKRKLLNETREQ------------------
>gb|ATG89870.1| hypothetical protein MKLM6 1627 Methylomonas koyamae
-----SRFKHPSGSNAVEFGRDDIVNAIRNMSAAEIDRMAFGAVELDNNGIIIRYNAAEGAITGRKPQEVLGKNFFTDVAPCTNTPKFKGEFDQGVRRGMLDKKFEYTFDYNMRPTKVKVHMKKSLSGNTYWIFVKRI--------------------------
>ref|WP 217424718.1| phosphonate transporter Pandoraea morbifera
--------------MESEFEDVQI-TALEKLEDQGMDVLPFGVIGFTSDAMVTTYNATESKNAGLSPQRVLGKHFFEEVAPCMNNFMVAQRFDDAP---ELDEIIPYVLTLRMRPTPVRLRLLKSACCATRYVLIERRTGQ-----------------------
>ref|WP 221053205.1| photoactive yellow protein Methylomonas koyamae
-----SRFKHPSGSNAVEFGRDDIVNAVRNMSAAEIDRMAFGAVELDSNGIIIRYNAAEGAITGRKPQEVLGKNFFTDVAPCTNTPKFKGEFDQGVRRGMLDKKFEYTFDYNMRPTKVKVHMKKSLSGNTYWIFVKRI--------------------------
>ref|WP 150561067.1| PAS domain-containing protein Pandoraea bronchicola
--------------MNNEFEDVRI-TELAGLDAERLDALPFGVIGFTPDAIVMTYNATESRNAGLSPQRVLGKHFFEEVAPCMNNFMVAQRFDDVD---ELDEIIPYVLTLRMRPTPVRLRLLKAQGCAPRFVLIERRKAN-----------------------
>gb|OYT98730.1| photoactive yellow protein Burkholderiales bacterium PBB1
-------------MNTLAFGKTDVENVLSKMNDAQLNKLAFGAIELDATGKILKYNAVEGAITGRDPKAVIGKSFFTEVAPCTNRPEFKGVFDAGVRSKNLNTMFEYVFDHQMKPTKVKIHMKRAISGDTYWVFVKRV--------------------------
>ref|WP 207861641.1| photoactive yellow protein Acanthopleuribacter pedis
-----------MGMERVKFDESDLNNALANMNPNEIDSLSFGAVELDGSGKIVRYNAAEGDITGRDPKSVVGKNFFTDVAPCTNSPEFYGKFKEGVASGSLNTLFEYRFDYEMTPTKVKVHMKNAMAGDTFWIFVKRV--------------------------
>gb|MBC7501544.1| photoactive yellow protein Herminiimonas sp.
----------MKELELIGFGKSDIENVLNKMSPKDIDKLAFGAIELDKNGTVLKYNAAEGAITGRDPGTVIGKNFFRDVAPCTAKPAFKGVFDAGVKEGNLNTMFEYVFDYEMKPTKVKVHMKKSINGESFWIFVKRI--------------------------
>gb|MBE0435790.1| photoactive yellow protein Methylomicrobium sp.
-----NFKTNTLSSSIVEFGRDDIESAMRKMSSEELDRIAFGAIELDKNGRILRYNSAEGDITGRNPKEVIGRNFFTEVAPCTDTPLFKGEFDKGARMGFLNKKFEYTFDYNMRPTKVNVHMKKSLSGDTYWIFVKRV--------------------------
>ref|WP 023873223.1| MULTISPECIES: phosphonate transporter Pandoraea
--------------MDSEFEDVQI-TALEKLDAQGMDALPFGVIGFTSDAMVTTYNATESKNAGLSPQRVLGKHFFEEVAPCMNNFMVAQRFDDAS---ELDEIIPYVLTLRMRPTPVRLRLLKSAHCATRYVLIERRTGQ-----------------------
>ref|WP 151703208.1| photoactive yellow protein Nitrincola alkalilacustris
-LISRFRTGMSNRSSALEFGKQDID----SLSASELDKLAYGAIELDRYGKIRRYNSAEGDITGRNPREVIGKDFFKDVAPCTNTPEFKGTFDRGVKSGNLNTSFEYIFDYKMKPTKVKVQMKKALGGDSYWILVKRVG-------------------------
>ref|WP 094456343.1| photoactive yellow protein Niveispirillum lacus
---------MVTDFQVVEFGKADIENVMSNMSPEQIDGLAFGAVQLDDSGRILQYNAAEGAITGRDPKAVAGKNFFTEVAPCTNTPVFKGAFDDGVKAGNLNTMIEYTFDYNMKPTKVKVHMKKALIGDTYWVFVKRL--------------------------
>ref|WP 194726978.1| photoactive yellow protein Noviherbaspirillum malthae
-------------MELISFGKADIDNVLKKMSTGDIDKLAFGAIELDGKGTVLKYNAAEGAITGRNPASVIGKNFFREIAPCTATPAFKGVFEQGVKEGNLNTLFEYVFDYQMKPTKVKVHMKKALSGGNFWIFVKRI--------------------------
>ref|WP 207481797.1| photoactive yellow protein Arenibaculum pallidiluteum
---------MDNGMQFVEFGKTDIENVMAKLGGKDIDNLAFGAIQLDASGRILQYNAAEGAITGRDPKTVIGKSFFTEVAPCTNTPRFKGEFDKGVKAGNLNVMFEYTFDYQMKSTKVKVHMKKALVGDSYWVFVKRL--------------------------
>ref|WP 197694039.1| photoactive yellow protein Marinobacter sp. es.042
-------------MKRVKFEVEDLENAMSSLSDSEIDNLMFGAIELDAEGTILRYNIAESELTGRKPDEVIGRNFFNDVAPCTNSDEFSGRFFKGVETGEFNAVFEYVFDYQMEPTKVRIIMIKSVSQDSYWLLIKRKLLNETREQ------------------
>ref|WP 200593641.1| photoactive yellow protein Noviherbaspirillum pedocola
-----FQGVRMNTMDLIAFGKADIDNVLAKMKTGDIDKLAFGAVELDKNGTVLKYNAAEGAITGRDPKSVIGKNFFRDVAPCTSKPAFKGVFDAGVRANDLNSLFEYVFDYQMKPTKVKVHMKKALSGDTFWIFVKRI--------------------------
>gb|QOT76838.1| phosphonate transporter Cupriavidus basilensis
------------MRMRMSFSEISL-EQLDSLSAQDADALPFGTIGFASTGIVERYNATESRLAGLSPERVLGRHFFAEVAICMNNFMVAQRFEDAD---LLDETIDYVLTLRMRPTPVKLRLLKDPGRDRRYVLIQR---------------------------
>gb|OQX21078.1| photoactive yellow protein Desulfobacteraceae bacterium IS3
-------------MEKISFDSKDFENVLARMNDKELDELPFGAIQLDKEGKVLSYNATEAEITGRKPEEVIGRNFFKEVAPCTRRPEFYGAFIEGVKNDNLNILFEYVFDYKMNPTKVKVHMKKALAGDSYWVIVKRL--------------------------
>gb|NBB90345.1| photoactive yellow protein Spirochaetes bacterium
-------------MDIVKFGQEDIENSLSQMDDKQLDDLAFGAIQLDKDGTILQYNAAEADITGRDPEAVKGKNFFTDVAPCTNTDEFFGKFKQGVDSGELNSLFEYTFDYQMQPTKVKVHMKKSLVGDSYWVFVKRV--------------------------
>gb|MBC5782971.1| photoactive yellow protein Ramlibacter sp. USB13
-------------MNVVGFGKDDIDNVLSKLTAQEIDQLAFGAVQLDARGTILQYNAAEASITGRASKDVLGRNFFRDVAPCTNSPKFKGVFDAGVRKGDLNTMFEYVFDYNMSPTKVKIHMKKAIAGDSYWIFVKRL--------------------------
>gb|QJW85488.1| photoactive yellow protein Ramlibacter sp. H242
---------MLGNLNVVLFGKKDIENVLASLSDRQIDQLAFGAVQLDASGRVLKYNAAEASITGRTAASVIGANFFRDVAPCTNSPTFKGLFDAGVASGDLNTMFEYVFDYKMAPTKVKIHMKKAISGDTFWIFVKRL--------------------------
>ref|WP 109154258.1| MULTISPECIES: photoactive yellow protein unclassified Azospirillum
-------------MQLVEFGSSDIENTLGKMSASEIDRLAFGAVQLDATGRILQYNSAEGAITGRDPKTVVGKNFFTEIAPCTNTPAFKGVFDKGVKSGDLNTMIEYTFNYQMQPTKVKVHMKKALIGDSYWVFVKRL--------------------------
>gb|AJG17715.1| Photoactive yellow protein (PYP) Cupriavidus basilensis
--------------MRMSFSEISL-EQLDSLSAQDADALPFGAIGFASTGIVERYNATESRLAGLSQERVLGRHFFAEVAICMNNFMVAQRFEDAG---SLDETIDYVLTLRMRPTPVKLRLLMRPGHDRRYVLIQR---------------------------
>gb|MBU2570045.1| photoactive yellow protein Gammaproteobacteria bacterium
-----NFKTNTLSSSIVEFGRDDIESAMRKMSSEELDSIAFGAIELDKNGRILRYNSAEGDITGRNPKEVLGRNFFTEVAPCTDTPLFKGEFDKGARMGFLNKKFEYTFDYNMRPTKVKVHMKKSLSGDTYWIFVKRV--------------------------
>ref|WP 196761185.1| phosphonate transporter Pandoraea pnomenusa
--------------MDSEFEDVQI-TALEKLDAQGMDALPFGVIGFTSDAMVTTYNATESKNAGLSPQRVLGKHFFEEVAPCMNNFMVAQRFDDAS---ELDEIIPYVLTLRMRPTPVRLRLLKSARCATRYVLIERRTGQ-----------------------
>gb|NBF40252.1| photoactive yellow protein Spirochaetes bacterium
-------------MDIVRFGQEDIENSLSNMGDKELDDLAFGAIQLDESGTILQYNAAEADITGRDPDAVKGKNFFRDVAPCTNTDEFFGKFKEGVTSGNLNSLFEYTFDYQMQPTKVKVHMKKALSGDSYWVFVKRV--------------------------
>ref|WP 044433835.1| photoactive yellow protein Skermanella aerolata
---------MLKDIQLVEFGKSDIENVMAKMSGKDIDNLAFGAVQLDRDGRIIQYNSAEGQITGRDPKSTVGKNFFTEVAPCTNTPVFKGAFDAGVKAGNLNSVIEYTFDYNMKPTKVKVHMKKALVGDSYWVFVKRL--------------------------
>ref|WP 006788557.1| photoactive yellow protein Thiorhodospira sibirica
-------------MELLSFGADNIENSLAKMSKGDLNKLAFGAIQLNAQGKILQYNAAEGDITGRKPTEVIGKNFFLEVAPCTNRTEFKGRFDQGIKSGNLNTMFEYTFDYEMKPTKVKVHMKKALVDDTYWVFVKRV--------------------------
>gb|MBB3261136.1| photoactive yellow protein Paraburkholderia sp. WP4 3 2
--------------MRTEFEYVRI-TELAGLDAETLDALPFGVVGFTSDAMVTVYNATESRNAGLSPQRVLGKHFFEEVAPCMNNFMVAQRFDDVD---ELDEIIPYVLTLRMRPTPVRLRLLKARGCTTRFVLIERSVAN-----------------------
>gb|NNM67528.1| photoactive yellow protein Spirochaetales bacterium
-------------MEIVSFETQDLANVLAKMGDKAVDNLAFGAVKVDAAGKILQYNVAEGDITGRDPKAVLGKNFFTEVAPCTNRPEFQGKFKEGVSSGNLNTLFEYVFDYNMKPTKVKVHMMKAVAGEGYFIFVKRI--------------------------
>ref|WP 099914574.1| photoactive yellow protein Massilia psychrophila
----------MLELETIAFGKTGIENVLGKLADKDFDKLAFGAIELDKNGTVLKYNSAEGAITGRDPATVIGKNFFRDVAPCTAKPAFKGVFDAGVKAGNLNTMFEYVFDYQMQATKVKVHMKRSISGTSYWVFVKRI--------------------------
>gb|MBC7468072.1| photoactive yellow protein Ramlibacter sp.
-------------MNVVAFGKNDIENVLGQLSNVEIDKLAFGAVQLDADGKILTYNAAEVGITGRSAASVLGKNFFRDVAPCTDAPNFKGVFDAGVTTGELNTMFEYVFDYNMAPTKVKIHMKRAISGDTFWIFVKRL--------------------------
>ref|WP 064021206.1| photoactive yellow protein Methylomonas sp. DH-1
-----SRFKHPSGSNAVEFGRDDIVNAIRNMSAAEIDRMAFGAVELDSNGIIIRYNAAEGAITGRKPQEVLGKNFFTDVAPCTNTPKFKGEFDQGVRRGMLDKKFEYTFDYNMRPTKVKVHMKKSLSGNTYWIFVKRI--------------------------
>gb|MBN2895739.1| photoactive yellow protein Campylobacterales bacterium
-----EGYARMQRTEVIRFDAGDLTNKLSKMSKEELDKLAFGAVELDRNGTILQYNAVEGDITGRDPSQAVGKNFFRDVAPCTNSPEFYGRFKEGIDRGSLNALFEYTFDYNMRPTRVKVQMKQDPTKNSYWVFVKRI--------------------------
>ref|WP 109453161.1| photoactive yellow protein Azospirillum sp. TSH64
-------------MQLVEFGTADIENTLGKMSAADIDRLAFGAVQLDAAGRILQYNSAEGAITGRDPKTVVGKNFFTEIAPCTNTPAFKGVFDKGVQSKDLNTMIEYTFNYQMKPTKVKVHMKKALIGDSYWVFVKRL--------------------------
>ref|WP 207461633.1| photoactive yellow protein Azospirillum sp. SYSU D00513
-------------MELVEFGKSDIQNAVSKMSKAEIDKLAFGAIQLDAKGTILQYNLMEGQITGRQPGQVLGKNFFTEVAPCTNTPAFKGAFDKGVASGDLNTMIEYTFDYNMKPTKVKVHMKKALIGDSYWVFVKRL--------------------------
>ref|WP 025249760.1| phosphonate transporter Pandoraea pnomenusa
--------------MDSEFEDVQI-TALEKLDAQGMDALPFGVIGFTSDAMVTTYNATESKNAGLSPQRVLDKHFFEEVAPCMNNFMVAQRFDDAS---ELDEIIPYVLTLRMRPTPVRLRLLKSAHCATRYVLIERRTGQ-----------------------
>gb|KPQ26750.1| photoactive yellow protein Marinobacter excellens HL-55
---------------MVKFGSDDIGNQLSKMSDKDIENLAFGAINLDAKGKILKYNKAEGEITGRNPSEVIGKNFFTEVAPCTNSKEFYGKFRDGVNSGNLSTMFEYTFDYKMKPTKVKVHMKKALGDDSFWVFVKRI--------------------------
>gb|MBC7942266.1| photoactive yellow protein Chitinophagaceae bacterium
-------------MKTVAFGKSDVANVLSKMDDAQLNKLAFGAIELDASGRILKYNAVEGAITGRDPKAVVGKSFFTEVAPCTNRPEFKGVFDAGVRSKELNTMFEYTFDHQMKPTRVKIHMKRAISGDTYWIFVKRV--------------------------
>ref|WP 014148153.1| photoactive yellow protein Methylotuvimicrobium alcaliphilum
-----NFKTNTLSSSIVEFGRDDIESAMRKMSSEELDSIAFGAIELDKNGRILRYNSAEGDITGRNPKEVIGRNFFTEVAPCTDTPLFKGEFDKGARMGFLNKKFEYTFDYNMRPTKVKVHMKKSLSGDTYWIFVKRV--------------------------
>ref|WP 159697908.1| photoactive yellow protein Massilia sp. 9I
--------MTIGSLNVIAFGKDDIENKLTTMSAKQIDELAFGAIQLDEQGKILRYNEAEAQITGRQASAVIGSNFFRDVAPCTNTPRFKGIFDAGVRTNTLNTMFEYVFDYKMNPTKVKIHMKKAISDGTYWIFVKRL--------------------------
>ref|WP 037548978.1| photoactive yellow protein Spirochaeta lutea
-------------MEVINFGSQDMGNVMAKLGDGKIDDLAFGAIKLDKDGTILSYNQAEGAITGRDPQEVIGKNFFTQVAPCTNQPGFFGKFQDGVAKNELNTMFEYVFDYKMQPTKVKVHMMKAQIGEGYYIFVKRI--------------------------
>gb|MAZ67055.1| photoactive yellow protein Kangiellaceae bacterium
-----------MNINVIQFASDDIENKLASLSDNEIDKLAFGAIELDTSGHILKYNQTEGAITGRSPSEVLGKNFFTAVAPCTNTPTFKGAFDKVVKTGN-STMFEYTFDYKMSPTKVKVHLKKALVNDNIWVFVKRL--------------------------
>tpg|HBZ06085.1| photoactive yellow protein Massilia sp.
-------------MTVIAFGKDDIDNKLSAMSAKQIDDLAFGAIQLDAQGKILRYNEAEAQITGRNAASVIGSNFFRDVAPCTNTSKFKGVFDAGVRTNTLNTMFEYVFDYKMNPTKVKIHMKKAISDGTFWIFVKRL--------------------------
>ref|WP 119681757.1| photoactive yellow protein Indioceanicola profundi
-------------MQLVEFGKADIENVMAKMSVKDIDGLAFGAVQLDAQGRILQYNAAEGAITGRDPKAAIGKNFFTEVAPCTNTPAFKGAFDAGVKAGNLNTMIEYTFDYNMKPTKVKVHMKKALVGDSYWVFVKRV--------------------------
>gb|MBA2724127.1| photoactive yellow protein Methylibium sp.
--------MTVAILETVAFGKTDVENVLSKMNDAQLNKLAFGAVELDATGKILKYNAVEGAITGRDPKSVVGKNFFSEVAPCTNRPEFKGVFDAGVKANNLNTLFEYVFDHQMKPTKVKIHMKRAISGGSFWIFVKRV--------------------------
>gb|MBA3590282.1| photoactive yellow protein Methylibium sp.
--------MTIAILETVAFGKTDVENVLSKMNDAQLNKLAFGAVEIDATGKILKYNAVEGAITGRDPKCVVGKNFFTEVAPCTNRPEFKGVFDAGVKANNLNTLFEYVFDHQMKPTKVKIHMKRAISGGSFWIFVKRV--------------------------
>gb|RYE76759.1| photoactive yellow protein Oxalobacteraceae bacterium
----------MSDLELVGFNKTDIDNVLNRMAEKDIDKLAFGAIELDRNGTVIKYNAAEGAITGRNPAAVIGKNFFRDVAPCTSKPAFKGVFDAGVRENKLNTMFEYVFDYQMKPTKVKVHMKKALSGDNFWIFVKRI--------------------------
>gb|MBC7482937.1| photoactive yellow protein Rhizobacter sp.
-------------MKTVAFGKSDVENVLGKMTDAQLNNLAFGAVELDASGRIVKYNAVEGAITGRDPKTVVGKNFFTEVAPCTNRPEFKGVFDAGVRSNNLNTMFEYVFDHQMTPTKVKIHMKRAISGNSYWIFVKRV--------------------------
>ref|WP 048629910.1| phosphonate transporter Pandoraea apista
--------MLRGGSVDSEFENVPI-TALEKLDAQGLDALPFGVIGFTSDAIVTTYNATESRNAGLSPQRVLGKHFFEEVAPCMNNFMVAQRFDDMV---ELDDIIPYVLTLRMRPTPVRLRLLKTPICATRFVLIERRTNN-----------------------
>gb|AJF00530.1| phosphonate transporter Pandoraea apista
--------MLRGGSVDSEFENVPI-TALEKLDAQGLDALPFGVIGFTSDAIVTTYNATESRNAGLSPQRVLGKHFFEEVAPCMNNFMVAQRFDDMV---ELDDIIPYVLTLRMRPTPVRLRLLKTPRCATRFVLIERRTNN-----------------------
>gb|MBC8031569.1| PAS domain-containing protein Pyrinomonadaceae bacterium
-----------M-NTDKSKIEYHGPQRIDSLPEGDFNALPFGAIKLDADGRILKYNLYESKLAGRDPQEVIGQNFFTEVAPCTNVQEFAGRYRQGIAGGELNTTFPYRFLFPKRAVDVEITLILSPDGQSAWVFVKESDKPIV---------------------
>ref|WP 215339198.1| photoactive yellow protein Phenylobacterium sp. 20VBR1
----------MAGLEIVTFGSDDIENVLKNKSASEIDKLAFGAIQLDRAGRVLQYNAMEGEITGRDPRATLGKNFFTEVAPCTNKPAFKGQFDKGVVSGTLNTIFEYTFDYNMKPTKVRVHMKKALVDDTYWVFVKRV--------------------------
>ref|WP 151632948.1| photoactive yellow protein Noviherbaspirillum aerium
-------------MAMISFGKADIENTLKKMASGDIDKLAFGAIELDKTGTVLKYNAAEGTITGRNPAAVIGKNFFRDIAPCTATPAFKGVFEKGVREDNLNTLFEYVFDYQMKPTKVKVHMKKALSGGNFWIFVKRI--------------------------
>gb|KGF82396.1| phosphonate transporter Massilia sp. JS1662
-------------MNVIAFGKDDIDNKLSKMSPKQIDDLAFGAIQLDGQGKILRYNEAEAQITGRTASAVIGSNFFRDVAPCTNTAKFKGVFDAGVRTGTLNTMFEYVFDYKMNPTKVKIHMKKAISDGTYWIFVKRL--------------------------
>ref|WP 200191110.1| photoactive yellow protein Azospirillum sp. YIM B02556
-------------MQLVEFGTSDIENTLGRMSASEIDRLAFGAVQLDATGRILQYNSAEGAITGRDPKAVVGKNFFTEIAPCTNTPAFKGVFDKGVRSKDLNTMIEYTFNYQMKPTKVKVHMKKALIGDSYWVFVKRL--------------------------
>gb|MBC7700723.1| photoactive yellow protein Massilia sp.
-------------MKTVSFGKADVENELSKMNDAQLNKLAFGAIELDAAGKILKYNAIEGEITGRDPKAVIGKNFFTEVAPCTNRPEFKGVFDAGVRAKNLNTMFEYVFDHQMKPTKVKIHMKQAILGQSFWVFVKRA--------------------------
>gb|QJE73939.1| photoactive yellow protein Rhodospirillaceae bacterium B3
----------MLGLEMVEFGKADIENVMAGMSKAEIDGLAFGAIQLDAKGTILQYNMAEGQITGRDPKAVVGKNFFTDVAPCTNTPAFKGAFDAGVKAGTLNTMIEYTFDYEMKPTKVKVHMKKALVGDSYWVFVKRL--------------------------
>ref|WP 102114883.1| photoactive yellow protein Niveispirillum cyanobacteriorum
---------MLNDFQLVEFGKADIENVMSKMSSTEIDGLAFGAVQLDSEGRILQYNAAEGAITGRDPKAVIGKSFFTEVAPCTNTAAFKGAFDAGVKSGNLNTMIEYTFDYNMKPTKVKVHMKKALVGDSYWVFVKRL--------------------------
>gb|RYF17829.1| photoactive yellow protein Comamonadaceae bacterium
-----------MNLNIVGFGKADIENVLSKLTAKEVDQLAFGAVQLDAKGTVLQYNAAEASITGRDAKAVIGKNFFREVAPCTGTPTFKGVFEKGVREGNLNTMFEYVFDYNMAPTKVKIHMKKAISDDTYWIFVKRL--------------------------
>gb|TVQ24304.1| photoactive yellow protein Spirochaetaceae bacterium
-------------MEIAKFGAEDIENTLSKMNSKEIDGLAFGAIQLDAGGKIISYNQTEGDITGRKPEDVIGKNFFTEVAPCTNRPEFYGKFKDGVAGGNLNALFEYVFDYKMAPTKVKVHMKKAMSGDTYYIFVKRL--------------------------
>ref|WP 043336938.1| photoactive yellow protein Belnapia moabensis
-------------MGVIGFGKADIDNVLSKMSTADIDKLAFGAVELDRTGRILRYNAAEGAITGRDPKAVIGRNFFTEVAPCTNTPGFRGVFDKGVASGDLNTMIEYTFDYNMKATKVKVHMKKALAGDNYWVFVKRL--------------------------
>gb|MBC7941015.1| photoactive yellow protein Chitinophagaceae bacterium
-------------MTTIAFGKSDVENVLAKMGDAQLDKLAFGAVELDASGRILKYNAVEGAITGRDPKTVVGKNFFTEVAPCTNRPEFRGVFDAGVRDNNLNTLFEYVFDHQMKPTKVKIHMKRAISSTSYWIFVKRV--------------------------
>gb|MBV8518919.1| photoactive yellow protein Acidobacteria bacterium
-----------------MEQTLQQLEAIGLMSETELDALPFGAIRLDATGTVLSYNAAESKLTGRDPKRVIGRNFFTEVAPCTNVQSFAGRFREGVSKGELHAIFPYRFDFKMAPRDVTVTLFWSRQTSTAWVFVRET--------------------------
>ref|WP 198038273.1| photoactive yellow protein Skermanella stibiiresistens
-------------MNVIEFGKSDIDNVVARMSGKDIDGLAFGAIQLDGKGVILQYNSAEGAITGRHPKDVIGKNFFTEVAPCTNKPEFKGEFDRGVKAGNLNTMFEYTFDYNMKPTKVKVHMKRALVGDTYWVFVKRL--------------------------
>gb|MBC7991783.1| photoactive yellow protein Rhizobacter sp.
-------------MKTVAFGKADVDNVLAKMDDAQLNKLAFGAVELDASGRIIKYNAVEGAITGRDPKTVVGKNFFTEVAPCTNRPEFKGVFDAGVRGNDLNTLFEYVFDHQMKPTKVKIHMKRAISGSSFWIFVKRV--------------------------
>ref|WP 198156981.1| photoactive yellow protein Aquincola tertiaricarbonis
-----SLAPSAVSMKTVAFGKSDVANVLSKMDDAQLNKLAFGAIELDGSGRIIKYNAVEGAITGRDPKTVIGKSFFTEVAPCTNRPEFKGVFDAGVRNKDLNTLFEYTFDHQMKPTRVKIHMKRAISGDTYWIFVKRV--------------------------
>ref|WP 163968707.1| photoactive yellow protein Noviherbaspirillum galbum
----------MSGLELVSFGKADIDNVLKKMASGDIDKLAFGAIELDRNGTVLKYNAAEGAITGRNPAAVIGKNFFRDIAPCTATPAFKGVFEQGVKDDNLNTLFEYVFDYQMKPTKVKVHMKKALSGGNFWIFVKRI--------------------------
>gb|KPF80690.1| photoactive yellow protein alpha proteobacterium AAP38
---------MLNDFQLVEFGKADIENVMSKMSSTEIDGLAFGAVQLDSEGRILQYNAAEGAITGRDPKAVIGKRFFTEVAPCTNTAAFKGAFDAGVKSGNLNTMIEYTFDYNMKPTKVKVHMKKALVGDSYWVFVKRL--------------------------
>ref|WP 137954073.1| photoactive yellow protein Burkholderia sp. 4M9327F10
-------------MEIVAFGKNDIENVLGRMNSAQLDGLSFGAIEVDSTGKILKYNATEGAITGRDPKTMVGKNFFRDVAPCTNRPEFKGVFDAGVRDGDLSTLFEYVFDHQMVPTKVKVHMKKAISGDTYWIFVKRI--------------------------
>gb|MBD3670457.1| photoactive yellow protein Gammaproteobacteria bacterium
-------------MNVVGFGSDDIENRLSRMSDQDIDNLAFGAIELDAQGNVLKYNVAEGAITGRDPSQVIGKNFFNVVAPCTRTPKFFGAFEKGVKEGNLNVMFEYEFDYQMAPTKVKVHMKESLNGGTYWVFVKRL--------------------------
>ref|WP 199069956.1| PAS domain-containing protein Pandoraea sp. ASV26
--------------MNNEFEDVRI-TELAGLSAERLDALPFGVIEFTPDAIVTAYNATESRNAGLSPQRVLGKHFFEEVAPCMNNFMVAQRFDDVD---ELDEIIPYVLTLRMRPTPVRLRLMKAQSCATRFVLIERSTAN-----------------------
>ref|WP 209443478.1| photoactive yellow protein Roseomonas frigidaquae
---------MDGMMGTVAFGREDMENVLAKMSAAQIEKLAFGAVELDREGKILTYNAAEGAITGRDPKAAIGKNFFTDIAPCTNKPAFKGVFDKGVASGKLNAMLEYTFDYNMKPTKVKVHMKKAISTESYWVFVKRL--------------------------
>gb|MBJ7416087.1| photoactive yellow protein Niveispirillum sp.
---------MLNDFQLVEFGKADIENVMSKMSSTEIDGLAFGAVQLDSEGRILQYNAAEGAITGRDPKAVIGKSFFTEVAPCTNTAAFKGAFDAGVKSGNLNIMIEYTFDYNMKPTKVKVHMKKALVGDSYWVFVKRL--------------------------
>gb|TAL54383.1| photoactive yellow protein Pandoraea sp.
---------MNAPLEIVAFGKNDIENTLGRMSDAQLNDLSFGAVEVDATGKILKYNATEGAITGRDPKAMIGKNFFRDVAPCTNRAAFKGLFDAGVRDGNLNTLFEYVFDHQMKPTKVKVHMKKAISTDSYWIFVKRV--------------------------
>gb|MBC8086058.1| photoactive yellow protein Phycisphaerae bacterium
---------MTAQLDRIVFGKDDAANVMSGMNTAQLDGVAFGAIQLDAKGTILMYNAVEGAITGRDPKSVLGKNFFSEVAPCTNRPEFKGVFDTGVKLDKLNTLFEYVFDYQMSPVRVKVHMMRALAGGSYWIFVKRV--------------------------
>ref|WP 207691308.1| photoactive yellow protein Desulfonema limicola
-------------MEIIRFDAHDIENTLSKMNDTQIDKLAFGAIQVDEAGKILTYNMAEGEITGRNPKQVIGKNFFDQVAPCTKTKEFYGKFVEGIKKGNLSAMFEYEFDYQMKPVKVKVHMKKALVGNTYWILVKRIAKPGL---------------------
>ref|WP 150041731.1| phosphonate transporter Rhodovastum atsumiense
---------------MPSFADSQLHDWLHASSTQAIDALPFGVVGMVPDGIVAIYNKAESSIAGLTPDRVIGRHFFSSVAPCTNNHMVAGRFDSEP---EIDDTIDYVFTLRMRSTPVRLRLLKHPGCQYMYLAVERR--------------------------
>gb|RZI68712.1| phosphonate transporter Variovorax sp.
----------MTQTPAVTFDAADTFDFLQQADDEALDALDFGVIAFDADTTVKRYNAHESRAAGLSHGRVLGHPIFTVVAPCMNNYMVAQRFEDAVD--ALDVTIDYVLTLRMRPVKVKLRLLAGPRDALRYVLVQRQLSPA----------------------
>gb|MBP8271881.1| photoactive yellow protein Sphaerotilus sp.
-----MTTAATPALELVSFGKTDIENVLSRLNPSQLNQLAFGAVEVDASGKILKYNATEGAITGRDPKAVLGRNFFRDVAPCTNRPAFKGVFDAGVKAGDLNTIFEYVFDNQMTATKVKVHMKRALSGETFWIFVKRV--------------------------
>gb|OQX11205.1| photoactive yellow protein Desulfobacteraceae bacterium IS3
----------MEQLNVISFGAEDIENILAKMTKTQLDKLAFGTIQLDKTGKILSYNAAEAEITGRNAKDVIGKNFFTEVAPCTRRPEFYGAFLEGVKNNNLNNLFEYVFDYNMKPTKVKVHMKKAIVGDTYWIIVKRL--------------------------
>gb|TVR91557.1| photoactive yellow protein Spirochaetaceae bacterium
-----------MGLEVVKFGADDIENTLSKLSSKDVDGLAFGAIELDKDGKILSYNSTEGAITGRKPEEVMGKNFFKEVAPCTNRPEFYGKFKEGIESDNLNTMFEYVFDYNMQPTKVKVHMKKALSGNSYYIFVKRL--------------------------
>gb|OQX26171.1| photoactive yellow protein Desulfobacteraceae bacterium IS3
----------MEKLKIISFGADDIENVLAKMNEKQLDELAFGAIQLDKTGKVLSYNATEAKLTGRKAEEVIGRNFFKEVAPCTRRPEFYGVFLEGVKNDNLNTIFEYVFDYKMNPLKVKVHMKKALVGDSYWIIVKRLG-------------------------
>ref|WP 138326360.1| phosphonate transporter Lichenicoccus roseus
--------MLEATSICDGFVDIDL-ERLETLSSEETDMLPYGVVALDQEGLVVAYNRTEARLAGLPAASVIGSHFFLSIAQCMNNFMVAQRFEDEK---ELDTVINYMLTFRMRPTPVRLRLLQGAAASRRWILVDRSMVGG----------------------
>ref|WP 150587395.1| photoactive yellow protein Pandoraea eparura
-------------MEIVTFGKDDIENVLGRMSSTQLDGLSFGAIEVDSTGKILKYNATEGAITGRDPKAMAGKNFFRDVAPCTNRPEFRGVFDAGVKSGDLSTLFEYVFDHQMVPTKVKVHMKKAISGDTYWIFVKRI--------------------------
>ref|WP 158746924.1| photoactive yellow protein Acidisphaera sp. L21
----------MILDTRIEFGRNDIDNVLAKMTPNEIDRLPFGAVQLDSAGVVLAYNRTESSLTGREPADVIGRHFFDEIAPCCNTSVFRGTFDAGVEANHLDTIFTYVFDYKMRPTKVKIHMRSALGTPTYWVFVKRL--------------------------
>gb|AOF88150.1| photoactive yellow protein Hydrogenophaga sp. RAC07
-----TTTQQPTTMNTVSFGKTDVENVLSKMNDAQFNKLAFGAVELDAGGSIIKYNAVEGAITGRDPKAVIGKNFFTDVAPCTNRPEFKGVFDAGVRNKDLNTMFEYIFDNQMKPTKVKIHMKRAISGDTYWIFVKRV--------------------------
>ref|WP 068632338.1| phosphonate transporter Variovorax sp. PAMC 28711
----------MTITTRVDFSTDNLLQGLETCTDAQLDELAFGVIGFGADGIVRRYNAFESKAAALSPQRVLGQPLFTSVAPCMNNFMVAQRFEDAAEAKALDESIDYVLTLRMRPVKVRLRLLASPGAAQRYVLVKRAV-------------------------
>ref|WP 207224879.1| photoactive yellow protein Leptothrix mobilis
-----DKPQAPIALKTVAFGRLDDDNVLAKLDDVQLNQLAFGAIELDAGGRIVKYNAAEGAITGRDPLTMIGKNFFTEVAPCTNRPTFKGVFDAGVRANNLNTLFEYVFDHQMRPTKVKIHMKRGLADNSYWIFVKRV--------------------------
>ref|WP 047824002.1| MULTISPECIES: photoactive yellow protein unclassified Massilia
---------MLSIPNVIAFGKDDIDNSLSKLPGNKIDELAFGAIQLDAQGRILRYNQAEAEITGRKADAVIGTNFFRDVAPCTNTARFKGVFDAGVRANNLNTMFEYVFDYKMTPTKVKIHMKKAISDGTFWIFVKRL--------------------------
>ref|WP 041397211.1| photoactive yellow protein Spirochaeta africana
-------------MEVIKFGSDDIGNVMAEIGDSKINDLAFGAIKLDKDGRILSYNQAEGAITGRDPKEVIGKNFFTEVAPCTNQPEFYGKFKQGVAADNLNTMFEYVFDYQMTPTKVKVHMLKAQMGDGYYIFVKRI--------------------------
>tpg|HAV35977.1| phosphonate transporter Massilia sp.
----------M-TNATPTFDARGLADLLDASSQEQLDALDFGVIGFDADTNVQRYNAVESQAAGLSPQRVIGEPLFTNVAPCLNNFMVAQRFEDAAEDAELDDTIDYVLTLRMRPIKVKLRLLASAAGNTRYVLVQRR--------------------------
>ref|WP 072818795.1| photoactive yellow protein Halomonas ilicicola
-------------MEILSFGADNIENSLARMSSQQLDKVAFGAIQLDKNGTILKYNAAEGDITGRKPSEVIGKNFFRDVAPCTNRPEFKGRFDTGVKSDSLNTLFEYTFDHDMKPTKVKVHMKKALSDDSYWVFVKRL--------------------------
>gb|NMM28949.1| photoactive yellow protein Glaciimonas sp.
-----ILENNLEKLEIIAFGKTDIENVMNKMSGKDIDKLAFGAVELDKNGIVLKYNAAEGAITGRDPASVIGKNFFRDVAPCTAKPAFKGVFDAGVKANNLNTMFEYVFDHEMQPTKVKVHMKRSISGASYWVFVKRI--------------------------
>ref|WP 216851298.1| photoactive yellow protein Acidisphaera sp. L21
----------MDLMTRVEFDQDDLDNVMATLSPAEIDGLAFGAIQLDHNGKILAFNQTESDITGRRRDAVLGRNFFNEVAPCCNKPGFRGVFDAGVKQGNLNAMFDYTFDYVMKPTKVKIHMKKAIVGDTYWVFVKRI--------------------------
>ref|WP 216369847.1| photoactive yellow protein Ramlibacter sp. B156
---------MAGSLNIVGFGRDDFDNVLSKLTAKEVDQLAFGAVQLDGKGTILQYNAAEASITGRDAKAVIGKNFFRDVAPCTSTPTFKGVFDAGVRDGNLNTMFEYVFDYNMSPTKVKIHMKKAISDGSFWIFVKRL--------------------------
>ref|WP 150587392.1| phosphonate transporter Pandoraea eparura
--------------MGNEFEEVRI-TELAELGAEGVDAFSFGVIGFAPDAMVTVYNATESRNAGLSPQRVLGKHLFEEVAPCMNNFMVAQRFDDAD---ELDDIIPYVLTLRMRPTPVRLRLLKAPGCATRFVLIERRTAN-----------------------
>gb|MBS4048883.1| photoactive yellow protein Alphaproteobacteria bacterium
----------MSTPTIVEFGKDDIQNTLAKMSAAEINNLAFGAVQLDAKGVILQYNMAEGAITGRDPKAVIGKNFFTEVAPCTNTPAFKGAFDAGVKAGKLSVMIDYTFDYNMQPTKVKVQMKNAVIGDSYWVFVKRL--------------------------
>gb|MBD3307432.1| photoactive yellow protein candidate division KSB3 bacterium
-------------MEIIKFGARNIENILSKKNAKEIDDLAFGAIKLDRHGNVVVYNAAEGEITGRNPEEVIGKNFFEDVAPCTKSPEFYGKFQEGVKTGELDTLFEYTFDYHMAPTKVKVHMKKALVGDYYWIFVKRMSLA-----------------------
>gb|QOY96423.1| PAS domain-containing protein Massilia sp. UMI-21
----------M-TAPTLSFSTADLASHLDACSPEQLDQLDFGVIGFDTDNNVQRYNAFESQAAGLSPQRVLGQPLFTNVAPCLNNFMVAQRFEDALDEGALDDTIDYVLTLRMRPVKVALRLLASPNGASRYVLVQRQPR------------------------
>ref|WP 024269642.1| photoactive yellow protein Salinispira pacifica
-------------MEIVKFGSDDIGNVVSNLGDDKIDDLAFGAIKLDEKGTILVYNEAEGAITGRNPNDVIGKNFFTEVAPCTNQPEFHGVFDDGVKNGNLNTLFEYVFDYKMEATKVKVHMKEALSKDGYWIFVKRV--------------------------
>gb|MBD8542866.1| phosphonate transporter Oxalobacteraceae sp. CFBP 8761
--------------MIFAFDFPEMASRLDACSSEELDQLDFGVIGFDANTEVTRYNAFESQAAGLSPQRVLGHPLFTNVAPCMNNFMVAQRFDDALEQNALDETIDYVLTLRMRPVKVALRLLSTPGSATRYVLVKRQPK------------------------
>ref|WP 043366569.1| MULTISPECIES: photoactive yellow protein Belnapia
-------------MELIKFGADNLENLVAQ-DPSRLNRLPFGAVLVDASGKIMKYNNAEGEITGRKPEEVVGKNFFTDVAPCTRGHLFQGKFQEGVTKGQVNTMFEYVFDHNMAPAKVRVHMKSASVKDGVWIFVKRV--------------------------
>ref|WP 053230923.1| photoactive yellow protein Sandaracinus amylolyticus
-----------MEFTRLSFDQDDVANVLAKLPPSQLDELPFGAIELDANGRILQYNATESKLSGRAVESVIGRLFFDEVAPCTRRPEFYGRFLELVKGGP-SAVFDYVFDYKMRPRQVRVHMKRALLGKTYWILVRWNDGAGRSVAGGV---------------
>ref|WP 012568365.1| photoactive yellow protein Rhodospirillum centenum
----------MPDRTTDDFFTEQIRGTIDGMGTAEFDALPVGAIQVDGSGVIHRYNRTESRLSGRIPERVIGRNFFTEVAPCTNIPAFSGRFMDGVTSGTLDARFDFVFDFQMAPVRVQIRMQNAGVPDRYWIFVRKLEDLRPPGPAPEAPAAHTAS-------
>ref|WP 159703883.1| phosphonate transporter Massilia sp. 9I
----------M-NASTLSFSTTDLAAQLDNLTAEQLDQLDFGVIGFDADTNVQRYNAFESQAAGLSPQRVIGQPLFTNVAPCLNNFMVAQRFEDAIDQGSLDDTIDYVLTLRMRPVKVALRLLASPTSGNRYVLVQRQPR------------------------
>ref|WP 135803444.1| photoactive yellow protein Marinobacter confluentis
-------------MKRVRFEPDDLQNEMANISDEEVNNLMYGAIELDAEGTILRYNQAETELTGRKAEDVIGRNFFNDVAPCTRSNEFSGRFFEGVKTGEFNAAFEYLFDHEMEPTKVRIIMIRSAAKDTYWLLIKRKLLKD----------------------
>gb|MBC7465921.1| photoactive yellow protein Bdellovibrio sp.
----------------MSFVTEEIITKLGTLTREEADRAEYGLVKVDPTGKILLYNHYESKLAGVAPSAAEGRNFFKDIAPCTNNRLFMGRFLQGVEKGEIDTSFNYTFTYKMKPTNVLIRLLHDKASKTNWIFVKAAA-------------------------
>ref|WP 104519964.1| PAS domain-containing protein Rhodopila globiformis
------------MTSQPAFADPGLIAWLETASDQDLDTLPFGVVAMAPDGIVVAYNKAESTIAGLRPERVIGRHFFSSVAPCTNNYMVAERFVQEA---ELDATIGYVFTLRMAPTPVRLRLLKRPDARRMYLIVERRMPGEC---------------------
>gb|RZA07124.1| phosphonate transporter Proteobacteria bacterium
--------------MTFAFDFPEMASRLDACSPEELDQLDFGVIGFDANTEVNRYNAFESQAAGLSPQRVLGQPLFTNVAPCMNNFMVAQRFDDALEQNALDETIDYVLTLRMRPVKVALRLLSTPGSATRYVLVKRQPK------------------------
>gb|OYY53944.1| photoactive yellow protein Polaromonas sp. 35-63-240
-------------MRLVKFSADNVANELADISDDDLDELAFGAIELDREGRILRYNAAEADISERDQAGMVGRDFFADVAPCTRGEAFEGRFRAGVKAGKIDVQFTYVLDHEMTPTEVRVRMHKVEGKDTYWVLIKRVTTSVAQ--------------------
>ref|WP 105011339.1| PAS domain-containing protein Salinibacter sp. 10B
-----PSDTEPSETDELHFEDDDLAEKLRHSDEDQLDNAPFGIIKVDDEGEVEFFNQYESELSGMDPEEVLGRNFFTQVAPCTNNRLFRGRFKKGVRRGELDETFTYTYTYKMRPTLVDVHMYRDEA-GHNWITVQKY--------------------------
>ref|WP 100727941.1| PAS domain-containing protein Leptospira levettii
---------------MSKFIDPSILGKLGTLSQSEADAYPFGIVKVDESGKILLYNQYESQLANVPIQTAVGKNFFTEVAICTNNRIFYGRFKEGMISGDLDIAFNYVFTYKMKPTNVVIHLYHDNATNSNWIFVKLR--------------------------
>gb|NCN05717.1| photoactive yellow protein Spirochaetales bacterium
-------------MEVVNFGADDMGNVMAKLGDDKINDLAFGAIKIDDKGMILSYNQAEGEITGRNPDEVIGKSFFREVAPCTNQPEFYGRFEKGLKDGSLNTLFEYVFDYNMKPTKVKVHMMKAQVGEGYYIFVKRI--------------------------
>gb|MBD8562697.1| phosphonate transporter Oxalobacteraceae sp. CFBP 8763
--------------MTFAFDFPEMASRLDACSSEELDQLDFGVIGFDASTEVNRYNAFESQAAGLSPQRVLGHPLFTNVAPCMNNFMVAQRFDDALEQNALDETIDYVLTLRMRPVKVALRLLSTPGSTTRYVLVKRQPK------------------------
>ref|WP 100715885.1| PAS domain-containing protein Leptospira levettii
---------------MSKFIDPSILGKLGTLSQSEADACPFGIVKVDESGKILLYNQYESQLANVPIQTAVGKNFFTEVAICTNNRIFYGRFKEGMISGDLDIAFNYVFTYKMKPTNVVIHLYHDKATNSNWIFVKLR--------------------------
>ref|WP 135593014.1| PAS domain-containing protein Leptospira levettii
---------------MSKFIDPSILGKLGTLSQSEADAYPFGIVKVDESGKILLYNQYESQLANVPIQTAVGKNFFTEVAICTNNRIFYGRFKEGMISGDLDIAFNYVFTYKMKPTNVVIHLYHDKATNSNWIFVKLR--------------------------
>tpg|HBF49576.1| phosphonate transporter Massilia sp.
----------M--TTNPTFDTRGLADLLDASSQEQLDALEFGVIGFDADTNVQRYNAVESQAAGLSPQRVIGEPLFTNVAPCLNNFMVAQRFEDAADEGELDDTIDYVLTLRMRPIKVKLRLLASANGAHRYVLVQRR--------------------------
>ref|WP 108961094.1| PAS domain-containing protein Leptospira ellinghausenii
---------------MSKFIDPSILGKLGSLSQSEADAYPFGIVKVDESGKILLYNKYESELANVPIQTAVGKNFFTEVAICTNNRIFYGRFKEGMISGDLDIAFNYVFTYKMKPTNVVIHLYHDKGTNSNWIFVKLR--------------------------
>gb|NNM53905.1| photoactive yellow protein Spirochaetales bacterium
-------------MEVLSFESNDLANVLSKMGNADVDKLAFGAVKVDINGTILQYNAVEGAITGRDPKAVLGKNFFKEVAPCTNRPEFFGKFQDGVKSGKLDTLFEYTFDYNMKPTKVKVHMMKAVAGTDYFIFVKRI--------------------------
>gb|MBV8543682.1| photoactive yellow protein Acidobacteria bacterium
-------------MN-DQQPTAEALESITRMNEQQLDSLPFGAIRLDANGTILSYNHAESQLTGRDPKSVIGKNFFTDVAPCTNVQGFAGRFREGMARKQLHAIFPYRFDFKMAPRDVSVTLFYSQQTDSAWVFVREEKR------------------------
>ref|WP 184385028.1| photoactive yellow protein Roseococcus suduntuyensis
-------------MELIKFGNDHVDNLVSQ-DPARLDRLPFGAILVDRTGRVLKYNNMQAGLTGRTSGEVVGKNFFNDVAPCTKGHLFQGRFQQGVAQGSINAMFEYAFDYKMQPSKVRVHMKSTSIDEGIWIFIKRL--------------------------
>ref|WP 135568461.1| PAS domain-containing protein Leptospira montravelensis
---------------MSKFIDTNTLSKLGTLTQSEADAAPFGIVKVDQNGKILLYNKYESELANVPIQTAVGKNFFTEVAICTNNRIFYGRFKEGMVTGDLDIAFNYVFTYKMKPTNVVIHLYHDKSSDSNWIFVKLR--------------------------
>gb|PSQ76027.1| phosphonate transporter Bacteroidetes bacterium QH 7 62 13
-----DASDDDPVVEDLHFEDEDLGEKLRHATEEQLDNAPFGIIQVDDEGAVEFYNQYESKLSGMDPDEVVGRNFFTQVAPCTNNRLFRGRFKKGVRRGELDETFSYTYTYKMRPTLVDIFLYRDEE-GDNWVTVQKY--------------------------
>ref|WP 017841657.1| photoactive yellow protein Methylotuvimicrobium buryatense
-----NFKTDTFSSSMVEFGRDDIESAMRKMSAAELDNMAFGAIELDRNGRILHYNAAEGAITGRNPKEVIGRNFFSEVAPCTDTPKFKGEFDKGIRMGFLNKKFEYTFDYNMRPTNVKVHMKKALSGDTYWIFVKRV--------------------------
>ref|WP 191083814.1| photoactive yellow protein Roseococcus sp. NIBR12
-------------MELIKFGNDHVDNLVSQ-DPARLDRLPFGAILVDRTGRVLKYNNMQAGLTGRTSGEVVGKNFFNDVAPCTKGHLFQGRFQQGVAQGSINAMFEYAFDYKMQPSKVRVHMKSTSIDEGVWIFIKRL--------------------------
>ref|WP 135743765.1| PAS domain-containing protein Leptospira bandrabouensis
---------------MSKFIDTNTLGKLGTLTQTEADAAPFGIVKVDNNGKILLYNKYESELANVPIQTAVGKNFFTEVAICTNNRIFYGRFKEGMINGDLDIAFNYVFTYKMKPTNVVIHLYHDKSSDSNWIFVKLR--------------------------
>gb|MBC7665509.1| phosphonate transporter Caulobacter sp.
----------MPESTPTTFHAPALHPLLDSLTASELDALDFGVIGFDASEVVTRYNATESRLAGLSPERVLGLGLFTAVAPCMNNFLVAQRFQDAAATDALDVTIDYVLTLRMRPSKVALRLLAASGPGHRYVIVRRQQT------------------------
>gb|MBP7665623.1| phosphonate transporter Burkholderiaceae bacterium
----------MTILQASHFTDAALLPALQQLSDADLDALEFGVIGIDAAGLVRRYNTWESRMAGLSPQRVLGHPLFTVVAPCMNNFMVAQRFADAATQAPLDMTIDYVLTLRMRPVKVQLRLLSQPGEGMRYVLVQRPS-------------------------
>ref|WP 133223100.1| photoactive yellow protein Paracraurococcus ruber
-------------MEMIKFGTDHIDNLVAQ-DPSRLDRLPFGAILVDRNGRVLKYNAGEMAMSGRAAGDVVGKNFFNDVAPCTKGHVFQGRFQQGVAAGSLNMLFEYAFDYKMAPAKVRVHMKSTSVDDGIWIFIKRL--------------------------
>ref|WP 135644281.1| PAS domain-containing protein Leptospira jelokensis
---------------MSKFIDPNILGKLGNLSQADADSYPFGVVKVDESGKILLYNKYESELANVPIQTAVGKNFFTEVAICTNNRIFYGRFKEGMISGDLDIAFNYVFTYKMKPTNVVIHLYHDKGTNTNWIFVKLR--------------------------
>emb|CAA9288263.1| hypothetical protein AVDCRST MAG27-4707 uncultured Craurococcus sp.
-------------MELIKFGSDNVENLVAQ-DPSRLNRLPFGAVLVDAAGRIMKYNNAEGEITGRKPEEVVGKNFFTDVAPCTRGHLFQGKFQDGVAKGEVNTMFEYVFDHNMAPAKVRVHMKSNSVKDGVWIFVKRV--------------------------
>ref|WP 015679238.1| PAS domain-containing protein Leptospira yanagawae
---------------MSKFIDPNILGKLGTLGQADADSYPFGIVKVDESGKILLYNKYESELANVPIQTAVGKNFFTEVAICTNNRIFYGRFKEGMISGDLDIAFNYVFTYKMKPTNVVIHLYHDKGTNTNWIFVKLR--------------------------
>ref|WP 061956153.1| PAS domain-containing protein Cupriavidus pauculus
--------------MNQKFEEVRI-EELATSAAEEVDALPFGVIGFTLDGTVTVYNATESTNAGLSPKRVLGKHFFEEVAPCMNNFMVAQRFDDAD---ELDDIIPYVLTLRMRPTPVRLRLLKALGCATHFVLIERRTAN-----------------------
>dbj|GJG87267.1| hypothetical protein tb265 24480 Gemmatimonadetes bacterium T265
-----------------------MLEAADAMAPEELDALPYGMIQLDASGRILKYNAVESRLASLPQAQAIGKQFFTEVAPCTKVQQFYGRFKDGVVRESLDATFEFHFAFKQEPRDVTVRLFYSRRTRSVWVMISDHQRVPAAAAA-----------------
>ref|WP 193686102.1| phosphonate transporter Massilia sp. LPB0304
----------M-TSAPPTFDTRGLADILDASSQEQLDTLDFGVIGFDADARVQRYNAFESQAAGLSPQRVIGEPLFTNVAPCLNNFMVAQRFEDAAFDAELDDTIDYVLTLRMRPIKVKLRLLASAASGTRYVLVQRR--------------------------
>gb|MBL6720508.1| PAS domain-containing protein Planctomycetes bacterium
----------------MSFVDSSTLTTLPALDQHQADALDFGVVKVDDDGNVLLYNKWESDMAGVPVASAMGKNFFTQVAPCTNNRLFFGRFKDGVSAGNLDTEFNYTFTYKMKPTNVVIRLLRD-GSSTNWVFVAKRTV------------------------
>ref|WP 135580034.1| PAS domain-containing protein Leptospira biflexa
---------------MSKFIDPNILGKLGTLAQSEADGYPFGIVKVDESGKILLYNKYESELANVPIQTAVGKNFFTEVAICTNNRIFYGRFKEGMISGDLDIAFNYVFTYKMKPTNVVIHLYHDKGTNSNWIFVKLR--------------------------
>ref|WP 012476631.1| PAS domain-containing protein Leptospira biflexa
---------------MSKFIDPNILGKLGTLAQAEADGYPFGIVKVDESGKILLYNKYESELANVPIQTAVGKNFFTEVAICTNNRIFYGRFKEGMISGDLDIAFNYVFTYKMKPTNVVIHLYHDKGTNSNWIFVKLR--------------------------
>gb|MBQ1762730.1| PAS domain-containing protein Aquincola sp.
----------MSHALAASYAEPDLLPQLQQATDADLDTLDFGVIGFDAEGIVRRYNQFESRAAGLSPQRVLGHALFTVVAPCMNNYLVAQRFEDAAAQAPLDDSIDYVLTLRMRPVKVKLRLLAAPGDALRYVLVHRG--------------------------
>ref|WP 135617768.1| PAS domain-containing protein Leptospira kemamanensis
---------------MSKFIDPNILGKLGTLGQSDADSYPFGIVKVDESGKILLYNKYESELANVPIQTAVGKNFFTEVAICTNNRIFYGRFKEGMISGDLDIAFNYVFTYKMKPTNVVIHLYHDKGTNSNWIFVKLR--------------------------
>ref|WP 183553628.1| phosphonate transporter Massilia aurea
--------------MTFAFDFPEMASRLDACSPEELDQLDFGVIGFDANTEVNQYNAFESQAAGLSPQRVLGQPLFTNVAPCMNNFMVAQRFDDALEQNALDETIDYVLTLRMRPVKVALRLLSTPGSATRYVLVKRQPK------------------------
>ref|WP 216851145.1| photoactive yellow protein Acidisphaera sp. L21
----------MDLMTRIEFGQDHVENDLALMTPSAIDQLAFGAIQLNAAGLVLGYNATESTITGRRKEAVIGRNFFNEIAPCCNKPAFRGVFDAGVKAGNLNAMFDYTFDYKMNPTRVKVHMKKAVADDTYWVFVKRL--------------------------
>gb|QDU84479.1| Photoactive yellow protein Planctomycetes bacterium Pla163
-------EHAARMAEREELRISPALGLLADMSDAELDELEFGVVKIDDHGFVESYNRYESRLTGLASEDAIGRHFFRDIAPCTNNALFRGLFERGLAENRLNHLFPYTFTYRMQPTNVKVHLFRDSVTCTNWVLISRV--------------------------
>gb|MBV9497380.1| PAS domain-containing protein Acidobacteria bacterium
-----------------MHAILEDPNAVNRLTEQELDALPFGAIRLDRDGIVLSYNRTESKLTGRDPQRVIGRNFFTEVAPCTNVQEFAGRFREGVANRNMHVIFPYRFDFEMAPRDVTVTLFWSDQTETAWVFVREQK-------------------------
>gb|MBD8655395.1| phosphonate transporter Oxalobacteraceae sp. CFBP 13730
--------------MTLPFDFPELAARLDACSSEELDQLDFGVIGFNPNTEVSRYNAFESQAAGLSPQRVLGQPLFTNVAPCMNNFMVAQRFDDALEQNALDETVDYVLTLRMRPVKVALRLLSNPGSATRYVLVKRQPK------------------------
>gb|OYT98734.1| phosphonate transporter Burkholderiales bacterium PBB1
----------MHTTQAVSFSDTALHSELDRYSDDELDSLNFGVIGFDANGIVRRYNSFESKAAGLSSARVLGQPLFTVVAPCMNNFMVAQRFEDALANSSLDDVIDYVLTLRMRPVKVKLRLLALPGAATRYVLVQRST-------------------------
>ref|WP 211526161.1| phosphonate transporter Massilia sp. AB1
----------M-NATPLSFDTPDLATRLDQCSDEELDQLGFGVIGFDAETNVHRYNAFESQAAGLSPERVLGQPLFTNVAPCLNNFMVAQRFEDALEDGELDATIDYVLTLRMRPVKVALRLLAGPGRAKRYVLVQRHAK------------------------
>gb|MBC7545619.1| photoactive yellow protein Candidatus Sericytochromatia bacterium
----------------MSFVSPEVLGMLDNLDQNKADTLTYGAIKVDDNGIVQVYNRSQADLAGLTTAGVIGKNWFQDIAPCTNNRLFLGRFKDGVQKGTLNAAFPYTFSYKMAVTNVTIHMVRSPSGQSNWVFVKKD--------------------------
>ref|WP 078031908.1| phosphonate transporter Massilia sp. KIM
----------M-NATTLSFATPDLAAQLDACSDADLDQLDFGVIGFDADTQVQRYNSFESQAAGLSPQRVLGQPLFTNVAPCLNNFMVAQRFEDAEETGELDDTIDYVLTLRMRPVKVQLRLLAGPGRAHRYVLVQRVLK------------------------
>ref|WP 135631144.1| PAS domain-containing protein Leptospira meyeri
---------------MSKFIDQNIIGKLGTLTQSEADAASFGIVKVDSSGKILLYNKYESELANVPIQTAVGKNFFTEVAICTNNRIFYGRFKEGIVSGDLDIAFNYVFTYKMKPTNVVIHLYHDHPSNTNWIFVKLR--------------------------
>ref|WP 136218129.1| phosphonate transporter Massilia sp. Mn16-1 5
----------M-TSATPTFDARGLADILDASSPEQLDALDFGVIGFDADAKVQRYNAFESQAAGLSPQRVIGEPLFTNVAPCLNNFMVAQRFEDAAFDAELDDTIDYVLTLRMRPIKVKLRLLASADSTTRYVLVQRR--------------------------
>gb|MBC7703139.1| phosphonate transporter Rhodoferax sp.
----------MNTIPTINFEQADIGVALDGLSGAELDSLEFGVIGFDAETLVRRYNAIESQMAGLAPTRVLGSALFTAVAPCMNNFLVAQRFEDSAADGALDAVMDYVFTLRMRPSKVILRLVASPSSAMRYVLVKRRP-------------------------
>tpg|HDZ08283.1| PAS domain-containing protein Pseudohongiella sp.
--------------MHLGFTDDAIFDRIDSLSESELDELDFGVIGFDAETIVRRYNALEARLAGLSPQRVLGQPLFTVVAPCMNNFMVALRFEDAATTGSLDETINYVLTFRMKPVKVKLRLLAGPGKTLRYLLVNRLQ-------------------------
>gb|MBC7938367.1| phosphonate transporter Chitinophagaceae bacterium
----------MSTAQAVSFSDATLHGELDRCSNEELDGLDFGVIGIDATGVVQRYNSFESKAAGLSSQRVLGQPLFTVVAPCMNNFMVAQRFEDALASGSLDAVVDYVLTLRMRPVKVKLRLLAAPQGATRYVLVQRPA-------------------------
>ref|WP 130185845.1| phosphonate transporter Massilia lutea
-------------MTDLAFDHPDLGQRLATLTDEQLDEATFGIIGFDDTTVVQRYNRFESQAAGLSPHSVVGQHFFTSVAPCMNNFMVAQRFDDAQADGALDETIPYVLTLRMRPTKVRLRLLSSPGAATRYVLVQRQP-------------------------
>ref|WP 158742985.1| photoactive yellow protein Acidisphaera sp. L21
-------------MTRIEFGQDDVENDLALMTPAAIDRLAFGAIQLNAAGTVLGYNATESSITGRRKDAVIGRNFFDEIAPCCNKPAFRGVFDAGVKSGKLNAIFDYTFDYKMNPTRVKVHMKQAVADDTYWVFVKRL--------------------------
>gb|PSQ96288.1| phosphonate transporter Bacteroidetes bacterium SW 9 63 38
-----DAPSDEPETGNLHFEDDNLGEKLRTVSDDDLDSAPFGIIKVGDEGTVEFFNQYEADLSGLDPDDVVGQNFFTQVAPCTNNRLFRGRFKKGVRRGDLDETFTYTYTYKMRPTLVDVHLFRDEK-GNNWITVQKY--------------------------
>ref|WP 002975717.1| PAS domain-containing protein Leptospira terpstrae
---------------MSKFIDPNILGKLGTLTQAEADAAAFGVVKVDGNGKILLYNKYESELANVPIQTAVGKNFFTEVAICTNNRIFYGRFKEGMLTGDLDIAFNYVFTYKMKPTNVVIHLYHDKTSDTNWIFVKLR--------------------------
>ref|WP 135742664.1| PAS domain-containing protein Leptospira bouyouniensis
---------------MSKFIDPNILGKLGTLGQTDADAYPFGIVKVDESGKILLYNKYESELANVPIQTAVGKNFFTEVAICTNNRIFYGRFKEGMISGDLDIAFNYVFTYKMKPTNVVIHLYHDKTSNTNWIFVKLR--------------------------
>gb|PSQ69844.1| phosphonate transporter Bacteroidetes bacterium QH 1 64 81
-----NEPDADAPSIDLSFDDEEVGEELRHASKEELNEAPFGIIQLDDAGVVQFYNRYESNLSGVDPEDAVGTNFFTELAPCSNNPLFLGRFKDGVCEGGLDEYFTYTFTYKMRPTLVDVHLYRDEA-GNNWIMIQKR--------------------------
>ref|WP 137732930.1| phosphonate transporter Aquabacterium pictum
----------MSTLQALHFSDAGLLPALQQLSDADIDTLEFGVIGIDASGVVRRYNAFESRLAGLSSQRVLGHPLFTVVAPCMNNFMVAQRFVDAATAAPLDVTIDYVLTLRMRPVKVKLRLLATPGEGMRYVLVLRPS-------------------------
>gb|MAQ17411.1| photoactive yellow protein Sandaracinus sp.
-------------MPFRESGARRRIQVIATMTLEELDELPYGAIKLDAEGVILGYNLAEAKLAGRDPKRVIGKNFFTQVAPCTNVEGFAGRYHEGVAAGELHDRFEFLFDFEMRPTTVEIVLHYEKAFGCGWVFVRALGYPTPAP-------------------
>ref|WP 182988337.1| MULTISPECIES: phosphonate transporter unclassified Massilia
-------------MTTPSFDDRDLASTLEASSQEQLDALDFGVIGFDADAIVQRYNAFESQAAGLSPQRVLGEPLFTNVAPCLNNFMVAQRFEDAADDAELDDTIDYVLTLRMRPVKVKLRLLASTASATRYVLVQRR--------------------------
>gb|MBI3790085.1| PAS domain-containing protein Gemmatimonadetes bacterium
-----------MSPH-RPASTDALLDAADRMTPEELDQLPYGMIQLDTSGRILKYNLVESRLAALPQQAQIGKHFFTEVAPCTKVQQFYGRFKDGVMHESLDATFTYHFAFKQAPRDVTVRLFYSRRTRTVWVMIADHEGKPLVAG------------------
>gb|MBC7386953.1| photoactive yellow protein Cryobacterium sp.
---------------MMSFVGPEIMSKLGNLTRSDVDTVPYGVVKVDTAGKIQLYNRYESDLAGVAVNSAEGKNFFTDIAPCTNNKLFFGKFKAGVEAGELNSMFNYTFTYKMKPTNVAIHLVHDKASKTNWIFVQKK--------------------------
>ref|WP 135609087.1| PAS domain-containing protein Leptospira meyeri
---------------MSKFIDQNIIGKLGTLTQSEADAASFGIVKVDSSGKILLYNKYESELANVPIQTAVGKNFFTEVAICTNNRIFYGRFKEGMVSGDLDIAFNYVFTYKMKPTNVVIHLYHDNPSDTNWIFVKLR--------------------------
>ref|WP 171223510.1| PAS domain-containing protein Gemmatimonas sp. TET16
-----------MPSQRPEHTVNNVLENADTMSNEELDKLPYGMIQLDATGRILNYNAVESKLASLRKEDAIGKQFFTEIAPCTKVQEFYGRFKEGVIRESLDTSFRFHFAFKQNPRDVTVRLLYSRRTRTVWVLISDHEGKPLEG-------------------
>ref|WP 171218650.1| PAS domain-containing protein Enterovirga sp. DB1703
----------------MDFATCSI-GDLDRASGAMLDDLPFGVIGFDAAGTVNFYSATESRLAGLSPEKVVGKHLFSVVAPCMNNFMVAQRYEDEP---ELDATIDYVLTLRMRPTPVKLRMLRSASAARRYLLVQR---------------------------
>ref|WP 053333716.1| PAS domain-containing protein Gemmatimonas phototrophica
-----------M-PNRYKQQIDQVLEAADRMNAEELDRLPYGMIQLDSSGRILHYNAVESRLASLKQEDAIGKQFFTEIAPCTRVQEFYGRFKEGVIREALDTSFHFHFAFKQNPRDVTVRLLYSKRSRTVWVLISDHEGKPLATTESETFTPSE---------
>ref|WP 161073901.1| phosphonate transporter Massilia aquatica Lu et al. 2020
----------MTEANTLTFTQAALGERLDQLDQAALDALPFGVIGFDESTRVRRYNAFESRAAGLSPERVLDQELFTVVAPCMNNFLVAQRFEDAQDSGALDATIDYVLTLRMRPTKVALRLLCSPGSAMRYVLVQRL--------------------------
>ref|WP 100718673.1| PAS domain-containing protein Leptospira meyeri
---------------MSKFIDQNIIGKLGTLTQSEADAASFGIVKVDGSGKILLYNKYESELANVPIQTAVGKNFFTEVAICTNNRIFYGRFKEGMVSGDLDIAFNYVFTYKMKPTNVVIHLYHDHPSNTNWIFVKLR--------------------------
>gb|RZM03095.1| phosphonate transporter Variovorax sp.
----------MIETQAPAFDSPGLVERLDILTDAELDELDFGVIGFDAGGVVRRYNTFESRAAGLSSPRVVGHALFTVVAPCMNNYLVAQRFEDTAAEGTLDDTIDYVLTLRMRPIKVRLRLLAAPSAAHRYVLVQRSV-------------------------
>ref|WP 202828845.1| PAS domain-containing protein Belnapia mucosa
-----------MQQDGTDPDHEDSISRLDGLNRGEFDALPFGVIQVDGTGRVVFYSAAESRLSGRSAEAVVGRNFFRDVAPCTDLPAFHGRFLEGVRRGAMDERFLFTFGFEPHPVRVEVRLLRAREPDRYWVVVRPLSTLPPSRHRLATEAAVEA--------
>tpg|HBP19272.1| photoactive yellow protein Planctomycetes bacterium
----------------MSFVDSTVLESLGTFDRAQADASDFGVVKLDAEGKVLLYNRWESELAGVPVDQAEGKNFFTEVAPCTNNRLVFGRFKKGIEAQELDAEFNYTFTYKMKPTNVVLRLYRDPGSATNWVFVAKNAA------------------------
>gb|PHX66084.1| hypothetical protein CK550 01665 Gemmatimonadetes bacterium
-----------MPSRRPEHTMNNVLEHADTMSTEELDKLPYGMIQLDATGRILNYNAVESKLASLKKEDAIGKQFFTEIAPCTKVQDFYGRFKEGVIRESLDTSFRFHFAFKQNPRDVTVRLLYSRRTRTVWVLISDHDGKPLEGM------------------
>ref|WP 208277621.1| phosphonate transporter Massilia oculi
----------M-TATPLTFDAPDLAARLDQCTPEQLDALEFGVIGFGADNNVTLYNAFESRAAGLSPQRVLGQPLFTTVAPCMNNFMVAQRFEDANEENVLDDTIDYVLTLRMRPVKVALRLLSTPGGAARYVLVQRQPR------------------------
>ref|WP 091793088.1| phosphonate transporter Burkholderia sp. WP9
--------------MNNEFEAVRI-TELAESDAERLDEVPFGVIGFTSDATVTVYNATESRNAGLRPQRVLGKHFFGEVAPCMNNFMVAQRFDDED---VLDDIIPYVLTLRMRPTPVRLRLLKAPRCATRFVLIERKATN-----------------------
>ref|WP 168048073.1| photoactive yellow protein Roseomonas frigidaquae
-------------MELIKFGADHVENLVSQ-DPTRLDRLPFGAILVDRIGRVMKYNAQESALSSRPAGEVIGKNFFNDVAPCTKGHQFQGRFQQGVSQGSLNTMFEYAFDYKMSPAKVRVHMKSTSIDEGIWIFIKRL--------------------------
>gb|MBC8010378.1| photoactive yellow protein Burkholderiales bacterium
----------------MTIENPALLTELETASPAALDAAEFGLVRMKPDGTVLAYNTYEARLSGLSPEGVMGKNFFTQVAPCTNNFMVAERFQEPG---ALDALIDYVFTYKMKPTKVRLRLLKRADATEQYLAVAKL--------------------------
>gb|MBP6704633.1| PAS domain-containing protein Vicinamibacteria bacterium
-----------MTNQENTGFTRAELEQIDHMKPEHLDALPFGAIQLDAKGTILRFNNYEAKLTGRKPDQVIGRNFFETVAPCTNVREFAGKFLEGVARKELHEVFPYRFDFKMAPRNVTVTLFYNKANDTSWVFVREVARP-----------------------
>ref|WP 141829253.1| phosphonate transporter Herbaspirillum sp. SJZ107
----------MNTATTLSFTTPALLEQLAQLNADQLDELDFGVIGFDAETNVCRYNRTESEAAGLTGPRVLGQPLFTNVAPCLNNFMVGQRFDDAEDGNALDDTIDYVLTLRMRPIKVKLRLLAEPGSAVRYVLVQRRL-------------------------
>gb|MBU42778.1| photoactive yellow protein Spirochaetaceae bacterium
-----QEQAAYWAQSSARFVEDKVVDEIANYDRSQIDQLPYGVIKLDDDGKILLFNRHESEKSGVAVSDAEGKSFFSQVAPCTNNAIFLGSFQKGVGEGSMDLIFPYTFTYKMKPTPVKVHLYRKEGSSDNWVFVKWS--------------------------
>ref|WP 068150567.1| photoactive yellow protein Kordiimonas lipolytica
-------------MSIVQFDQDNIENTLAKMSDKEIDSLAFGAIELDSTGKILRYNATEGAITGRDKDAVIGENFFESVAPCTKTEEFFGRFENIRDGKEESVIFHYTFDYQMSPTKVNVHMKKAIVGDNIWIFVKRM--------------------------
>ref|WP 095513427.1| photoactive yellow protein Rubrivirga sp. SAORIC476
----------------MSFVNG-TLAKLPTMSPEELNALDFGVVKVDDTGTVEFYNTYESQLAGVAPEAARGRNFFTQVAPCSNSRLFYGRFKQGIARGDLAAEFVYTFTYKMRPTLVRVIMHKDDG-GSNWVLIKKR--------------------------
>gb|RZA31080.1| phosphonate transporter Xanthomonadaceae bacterium
----------M-NAPTLSFSTADLAAQLDNCSPEQLDGLDFGVIGFDADTHVQRYNAFESQAAGLSPQRVIGQPLFTNVAPCLNNFMVAQRFEDAMDDGALDATLDYVLTLRMRPVKVALRLLASPASGNRYVLVQRQTR------------------------
>ref|WP 004787871.1| PAS domain-containing protein Leptospira meyeri
---------------MSKFIDQNIIGKLGTLTQSEADAASFGIVKVDGSGKILLYNKYESELANVPIQTAVGKNFFTEVAICTNNRIFYGRFKEGMVSGDLDIAFNYVFTYKMKPTNVVIHLYHDNPSNTNWIFVKLR--------------------------
>gb|MBC8138905.1| photoactive yellow protein Fibrella sp.
----------------MSFVPDELLSQFPQMTSEQLDAFDFGVVRVDDRGVIQSYNRYESGLANISPSVAIGKNFFTQVAPCTNNRLIYGKFKEGMASGELNALVPYVFTYRMRPTLVQVRLWRDPATSTNWVMVKRAGSTK----------------------
>ref|WP 205285922.1| PAS domain-containing protein Leptospira sp. 201903074
---------------MSKFIDPNILSKLGTLTQAEADAAAFGIVKVDGTGKILLYNKYESELANVPIQTAVGKNFFTEVAICTNNRIFYGRFKEGMVTGDLDIAFNYVFTYKMKPTNVVIHLYHDKTSDSNWIFVKLR--------------------------
>ref|WP 109343719.1| phosphonate transporter Massilia oculi
----------M-TATPLTFDAPDLAARLDQCTPEQLDALEFGVIGFGADNNVTLYNAFESRAAGLSPQRVLGQPLFTTVAPCMNNFMVAQRFEDAKEENVLDDTIDYVLTLRMRPVKVALRLLSTPGGAARYVLVQRQPR------------------------
>ref|WP 020606023.1| PAS domain-containing protein Spirosoma spitsbergense
-------------MLQYTFSEAGLGQLLNQLSDSSLDELPFGVVKMDLTGKVLAYNKAESRITGVAPEQAIGKHFFSQIAPCTNNFMVASRYEQP----SLDEELDYIFTYVTTPTRVRLRLMRTSDSSYQYLLAKSL--------------------------
>ref|WP 218157139.1| phosphonate transporter Burkholderia sp. WP9
--------------MNEEFEAVRI-GELAGLDAARLDEMQFGVIGLSPDALVTVYNATESKNAGLRAQRVLGKHFFEEVAPCMNNFMVAQRFEDEE---AIDDIVPYVLTLRMRPTPVRLRLLKAPDCATRFVLIERKAAH-----------------------
>ref|WP 211528136.1| phosphonate transporter Massilia sp. ZL223
----------M-NATPLSFDTPDLATRLDQCSDDELDLLGFGVIGFDAETSVHRYNAFESQAAGLSPERVLGQPLFTNVAPCLNNFMVAQRFEDALEDGELDATIDYVLTLRMRPVKVALRLLAGPGRANRYVLVQRHAK------------------------
>gb|QDV06144.1| Photoactive yellow protein Planctomycetes bacterium Poly30
-----AMASQASKLAGNSFCDPSLAQSIPTMSPAGIDGLDFGVVKVDDEGSIQLYNKYESELGGRTPASVAGKNFFTEVAVCTNNALFRGIFKEGVEAGTLNHLFPYTFTYKMSPTPVKVHLYRDAASKTNWIFVKKS--------------------------
>gb|NMM04506.1| phosphonate transporter Paraburkholderia sp. RP-4-7
--------------MNNEFEAVRI-AELVESDAERLDGVPFGVIGFASDAIVTVYNATESRNAGLRPQRVLGKHFFEEVAPCMNNFMVAQRFDDED---VLDDIVPYVLTLRMRPTPVRLRLLKAPGCVTRFVLIERKASN-----------------------
>ref|WP 095417114.1| phosphonate transporter Paraburkholderia aromaticivorans
--------------MDNEFEAVRI-AELAILGTDRLDGVPFGVIGFTSDALVTVYNATESKNAGLRAQRVLGKHFFEEVAPCMNNFMVAQRFEDEE---AIDDIVPYVLTLRMRPTPVRLRLLKAPDCATRFVLIERKAAH-----------------------
>ref|WP 055954055.1| hypothetical protein Methylobacterium sp. Leaf125
---------------MHSFEAISL-DALDTMGTEQLDTLPFGVVGLTSEGLVEIYNATEERLAGLPREGVIGTHYFSVTAQCMNNFMVAQRFEDEA---EIDAVIDYVLTLRMRPTPVRLRLLKASGKERHFILIQR---------------------------
>ref|WP 108974156.1| photoactive yellow protein Leptospira ryugenii
---------------MSSFVDASFLSRLGQITESQANEENFGIVKVDDSGKILIYNQFESNLANVPIEKAVGKNFFTDIAICTNNRLFYGKFREGVAKGQLDVSFSYVFTYKMKPTNVQIHLYHDPSSKTYWIFVKPK--------------------------
>gb|MAY57143.1| photoactive yellow protein Gammaproteobacteria bacterium
-----------MSLEIIDFGANDLENKLAKMSSSEIDGLAFGAIQLDSTGKIIQYNQTEGAITGRTPAQVIGKNFFTDVAPCTNTPKFKGAFDKVVKD-HSSVMLEYTFDYQMTPTKVKVHMKPALVGGSFWIFVKRL--------------------------
>gb|MBP2163125.1| photoactive yellow protein Massilia varians
----------M-YVPTLSFSTADLASQLDSCSPEQLDQLDFGVIGFDADTNVQRYNAFESQAAGLSPQRVVGQPLFTNVAPCLNNFMVAQRFEDAMEDGALDATLDYVLTLRMRPVKVALRLLASPASGNRYVLVQRQR-------------------------
>ref|WP 105011590.1| PAS domain-containing protein Salinibacter sp. 10B
-----PIPDTEEPTTSLHFDAEGVGEQLRHASEKELNDAPFGIIRLDDNGIVEFYNHCESELSGVPPSEAVGQNFFTELAPCSNNHLFLGRFKDGIQAGELNERFTYTFTYKMRPTLVDVRLYRDEA-GQNWVLIHKR--------------------------
>ref|WP 176071185.1| PAS domain-containing protein Schlegelella koreensis
----------MSAVLTLAFDAVDALPAIDAMNDDTLDDLDFGVIGIDADGAVRRYNAPESRMAGLSPHRVLGQPMFTSVAPCMNNFMVAQRLDDAMMLGALDVTIDYVLTLRMKPVKVKLRLLAAPGAALRYVLVLRPA-------------------------
>ref|WP 002980601.1| PAS domain-containing protein Leptospira vanthielii
---------------MDKVIDAKFSNKLGTLTQAEADAAAFGIVKVDGNGKILLYNKYESELSNLPNDTVIGKNFFTEVAICANNRIFYGKFKEGMVTKNLDTAFNYVFTYRMKPTNVLIHLYYDKTSDTNWIFVKLR--------------------------
>gb|MBP6740137.1| photoactive yellow protein Leptospiraceae bacterium
----------------MEDFAKGILYNLGHLSRDQADGANFGIVKVDDQGQILLYNKYESELAGVPVASAEGKNFFTQVAICTNNRLFFGKFKDGVTSGHLDASFNYVFTYKMKPTNVMIQLYRDQASSTNWIFVKKK--------------------------
>gb|MBC8167897.1| photoactive yellow protein Bryobacteraceae bacterium
-------------MIVTQYTAKDIDNVLSKMDNAEIEKLPCGAIQLDKGGKILFYNSAEGKITGRSPASVVGKNFFNDVAPCTKTPAFHGEFLKVVRDGTHQAKFQYTFDYEMKATKVTVQLKKAIVGDTYWVLVNRM--------------------------
>ref|WP 100744974.1| PAS domain-containing protein Leptospira harrisiae
---------------MSKFIDPNILGKLGTLTQAEADAASFGIVKVDGSGKILLYNKYESELANVPIQTAVGKNFFTEVAICTNNRIFYGRFKEGMVSGNLDITFNYVFTYKMKPTNVVIHLYHDLPSDTNWIFVKLR--------------------------
>gb|MBV9573088.1| PAS domain-containing protein Acidobacteriales bacterium
-----------M-PSDAAALTPFITQNIDSIGEKELDSLPYGVIQLDTLGTVVRYNAYEEGLSGLTRDKVVGKNFFKQIAPCTDMQEFYGRFRDGVVAGELHCTFRYHFSFKQNPRDVTITLLYNSREKLTWILVQPIESQT----------------------
>gb|RYF13417.1| phosphonate transporter Oxalobacteraceae bacterium
--------MTVVATCQSRFVDIGF-SELEKLNEHELDALPFGVIGMSEGGIVEVYNQTESKLAGLSPDKVLGAHFFSTIAQCMNNYLVAQRFIDEP---ELDTVIDFVLTLRMRPTPVKLRLMKSAAMRRRYILLDRS--------------------------
>ref|WP 056345463.1| hypothetical protein Massilia sp. Leaf139
----------M-MSETMTFDARGLAETLDASSQEQLDTLDYGVIGFDAESVVQRYNAFESQAAGLSPQRVLGEPLFTNVAPCLNNFLVAQRFEDAFDEGELDDTIDYVLTLRMRPVKVKLRLLASAGSAIRYVLVQRR--------------------------
>gb|MAO39960.1| photoactive yellow protein Pseudohongiella sp.
-----------MSLEIIDFGANDLENKLAKMSSSEIDGLAFGAIQLDSTGKIIQYNQTEGAITGRTPAQVIGKNFFTDVAPCTNTPKFKGAFDKVVKD-HASVMLEYTFDYQMAPTKVKVHMKPALVGGSFWIFVKRL--------------------------
>ref|WP 015682828.1| PAS domain-containing protein Leptospira wolbachii
---------------MEKVIDAKFSNKLGTLTQAEADAAAFGIVKVDGNGKILLYNKYESELSNLPNDTVIGKNFFTEVAICANNRIFYGKFKEGMVSKNLDTAFNYVFTYRMKPTNVLIHLYYDKTSDSNWIFVKLR--------------------------
>ref|WP 135660736.1| PAS domain-containing protein Leptospira vanthielii
---------------MDKVIDAKFSNKLGTLTQAEADAAAFGIVKVDGNGKILLYNKYESELSNLPNDTVIGKNFFTEVAICANNRIFYGKFKEGMVTKNLDTAFNYVFTYRMKPTNVLIHLYYDKTSDSNWIFVKLR--------------------------
>ref|WP 155708265.1| phosphonate transporter Massilia dura
-------------MNALAFDQPDLDQRLAALTDEQLDELGFGVIGFDEATVVRRYNRFESQAAGLSPQSVVGQPFFTSVAPCMNNFMVAQRFDDAQADGTLDETISYVLTLRMRPARVRLRLLALPGAATRYVLVQRQP-------------------------
>gb|MBL0954124.1| PAS domain-containing protein Leptospira sp.
---------------MSKFIDPSILGKLGSLNQSDADAYPFGIVKVDESGKILLYNKYESELANVPIQTAVGKNFFTEVAICTNNRIFYGRFKEGMISGDLDIAFNYVFTYKMKPTNVVIHLYHDKGTNSNWI-------------------------------
>gb|QIQ86707.1| photoactive yellow protein Erythrobacter sp.
---------------MMSFVTAEIDSGLATLSREAADAADFGIVKVDDEGKIELYNKYEAELAGVTPAAAEGRNFFTEIAPCTNNKLFHGRFKSGVEADELDTEFNYTFTYKLRPTNVAIRLKRDKESKSNWVFVKKK--------------------------
>ref|WP 135621440.1| PAS domain-containing protein Leptospira ognonensis
---------------MTSFIEPTFLTKLGSLNQASADALNFGVVKVDESGKILLYNKFESELANVPIEKAVGKNFFTEIAICTNNRLFFGKFKEGMAKKEMDVTFSYVFTYKMKPTNVMIHLYYDPSSTSNWIFVKPK--------------------------
>ref|WP 046113783.1| phosphonate transporter Aquincola tertiaricarbonis
----------MTTALAVPFDQTALHALLEQSSQDEIDGLDFGVIGFDGEGVVRRYNAFESKAAGLSPQRVLGSALFTVVAPCMNNFMVAQRFEDAAAEATLDASIDYVLTLRMRPVKVKLRLLAAPAHAMRYVLVQRG--------------------------
>ref|WP 116146756.1| PAS domain-containing protein Paraburkholderia sp. BL27I4N3
--------------MNKEFEAVRI-EELLALDGEHLDALPFGLIGIAPDAIVTLYNATESKNAGLRPESVLGKHFFEEVAPCMNNFMVAQRFADED---GLDHVVPYVLTLRMRPTPVRLRLLKAPEYATRFVLIERRATN-----------------------
>gb|PSQ77148.1| phosphonate transporter Bacteroidetes bacterium QH 7 62 13
-----ISSSDNEDGALLTFGAEGVGEQLRSASVEELNEVPFGVVRLDDDGTVTFYNRYESELSGIDPSDAVGQNFFTELAPCSNSHLFQGRFEEGVRKDSLDELFAYTFTYKMRPTLVDVRLYRDDA-GQNWVMIHKR--------------------------
>ref|WP 119681468.1| GAF domain-containing protein Indioceanicola profundi
-------------------TCPDGGADLDTLADADLDALSFGVIQLDGRGIVTRYNAAESRFSGRRPEEVLGRHFFREVAPCTNLPAFHGRFLQGVRSGALDESFVYTFSFTPRPVRVAVTMWKARSPDRFWITVRPLEYLEKRTRAAVPAIEQNA--------
>gb|MBK8765267.1| phosphonate transporter Burkholderiaceae bacterium
----------MSAVLSLSFGQADIVSALSACSVEELDALDFGVIGIDAEGLVRTYNAFESKFAGLAPHRVLGHPLFTVVAPCMNNYLVAQRFEDAAADGVLDSTIDYVLTLRMRPVKVNLRLLSCPGAGLRYVLVRRPS-------------------------
>gb|AMW06878.1| hypothetical protein GEMMAAP 14260 Gemmatimonas phototrophica
------------------------------MNAEELDRLPYGMIQLDSSGRILHYNAVESRLASLKQEDAIGKQFFTEIAPCTRVQEFYGRFKEGVIREALDTSFHFHFAFKQNPRDVTVRLLYSKRSRTVWVLISDHEGKPLATTESETFTPSE---------
>gb|MBC7941383.1| PAS domain-containing protein Chitinophagaceae bacterium
----------MSTAQAVFFSDVTLHRELDLCSNEDLDGLDFGVIGIDVNGVVQRYNSFESKAAGLSSQRVIGQPLFTVVAPCMNNFMVAQRFEDALASGPLDAVVDYVLTLRMRPAKVKLRLLAAPEGATRYVLVQRPA-------------------------
>gb|PSQ87511.1| phosphonate transporter Bacteroidetes bacterium QH 2 63 10
-----SDAPADEPAVDLTFDDEDVGEELRHVSEEERNKAPFGIIKIDDAGTVQFYNRYESNLSGIDPDEAVGTNFFTELAPCSNNPLFLGRFKEGVDKGTLDEYFTYTFTYKMRPTLVDVRLYRDEA-GNNWIMIQKR--------------------------
>gb|MBI1402708.1| photoactive yellow protein Porphyrobacter sp.
----------------MSFITAEIDSSLATLSREHADLADFGIVKVDDEGKIELYNKYEADLAGVTPAAAEGRNFFTEIAPCTNNKLFFGRFQSGVAAGELDAEFNYTFTYKLRPTNVAIHLKRDKASGSNWVFVKKK--------------------------
>gb|MBC7428539.1| photoactive yellow protein Bacteriovorax sp.
----------------MSFVSPEILSKLSSLTKTDADDANFGIVKVDSNGRILLYNKYESELAGVPSSSAEGKNFFTELAPCTNNKLFFGKFKSGVEIGELNSLFNYTFTYKMKPTNVAIHLLHDKNTKTNWVFVQKRIV------------------------
>gb|MBJ94088.1| hypothetical protein Rickettsiales bacterium
-------------SDLLTFHQGEEAGPLSSLTTEQMDALDYGVIGFDDDGEVFAYNAFESSFTGFQRDEVLGMQVFTELIPCSNNSLVRARYDKAKAESDLHHTMDYVFTYRMKPTPVRVELLREESTRTNWMLVHPQ--------------------------
>ref|WP 007004526.1| photoactive yellow protein Roseomonas cervicalis
-------------MELLKFGTDDIDNLVAR-DPSRLDRLPFGAVLLDRTGRVTKYNAGEVAISGRTADQVLGKNFFNDIAPCTKGHQFMGRFNQALAQGSINTMFEYAFDYKMKPAKVRVHMKSVSIDQGIWVFIKRL--------------------------
>ref|WP 057154651.1| PAS domain-containing protein Massilia sp. Root351
----------MTMQADAGFDDPGLAERLEAMDEAALDALQFGVIGFGRDGRVLRYNTFESQAAGLSPERVLDKDLFSVVAPCMNNFLVAQRFADALDAGALDDTIPYVLTLRMRPTKVRLRLLSAPQAALAYVLVQRL--------------------------
>gb|NPD65400.1| phosphonate transporter Acetobacteraceae bacterium
------------METSLAFEAEHMLEALSNMTVQAMDGLSFGVLGLDAGSMVEKYNQYEERCSGLSRDRVVGRHCFFDVAPCMNNYLVAERLNNET---ELDEIIPYVLTFRMRPTRVRLRMLTGLTSSPRWILISRV--------------------------
>gb|MBT9517999.1| phosphonate transporter Methyloversatilis discipulorum
----------MNTEQTLSFSNAALFDYLDRASDAELDSLDFGVIGMDDATQVRRYNRFESAAAGLSPDRVIGHALFTVVAPCMNNFMVAQRFEDAQQDGVLDDTIDYVLTLRMRPVKVKLRLLARPGSDLRYVLVHRQT-------------------------
>ref|WP 118829212.1| PAS domain-containing protein Salinibacter ruber
-----DADEPEPPATDLAFDDEGVGEELRHVDEDELDAAPFGIIQIDDAGVVQFYNRYESNLSGIDPADAVGANFFTELAPCSNNPLFFGRFKDGVREGGLDEYFTYTFTYQMRPTLVDVRLYRDEA-ENNWILIQKR--------------------------
>gb|MBC7940042.1| PAS domain-containing protein Chitinophagaceae bacterium
----------MQVATHLDFEAPDLAAVLSALSDDGLDALPFGVVEMDLDGIVQRYNSTESRYSGLARERVLGRHFFREVAPCSNNRHVAQRYAEA----TLDATLAYTFALHMKPVPVTLRLLKPAGARRMHLLVRWS--------------------------
>gb|MBK6605022.1| photoactive yellow protein Leptospiraceae bacterium
----------------MEDFAKGILYNLGHLSRDQADNANFGIVKVDDQGQILLYNKYESDLAGVPVASAEGKNFFTQVAICTNNRLFFGKFKDGVTSGHLDSSFNYVFTYKMKPTNVMIQLYRDQATSTNWIFVKKK--------------------------
>ref|WP 107961616.1| phosphonate transporter Sphingomonas sp. PP-CE-3G-477
---------MGVSLKEASFEAVAL-SDLDTMSVDERDALPFGVVGFEADTIVQSYNATEARMSGLDPATVIGVPFFDAVAQCMNNFMVAQRFEDEP---EIDDIIPYVLTLRMRPTRVRLRLLAAPGTPRRYILIER---------------------------
>gb|MBC8142724.1| PAS domain-containing protein Armatimonadetes bacterium
----------------MSFITPEQLRDLPHMSKSEVDALPFGCVRVDDSGTVQLYNKYESELANVAPADAIGKNFFRELAPCTNNRLVFGRFKDGVSAGSLNAEVTYAFTYKMRPTLVNIHLYRDAGTKTNWVMVKRVGASK----------------------
>ref|WP 036247174.1| PAS domain-containing protein Massilia sp. BSC265
-------------MTTLSFSTADLAAQLDQCTPEQLDQLDFGVIAFDADTSVQRYNAFESQAAGLSPQRVIGQPLFTNVAPCLNNFMVAQRFEDAMAEGPLDDTIDYVLTLRMRPVKVALRLLASPASSRRYVLVQRQAR------------------------
>gb|RZI69931.1| phosphonate transporter Pseudomonas sp.
----------MITVQAMAFEDLALLRGLDALSDAELDHLDFGVIGFDDEGIVRRYNAYESQAAGLSTSRVVGHALFTVVAPCMNNYLVAQRFDDAAAQGELDATIDYVLTLRMRPVKVRLRLLAAPGSAGQYVLVQRSI-------------------------
>ref|WP 020652132.1| hypothetical protein Massilia niastensis
----------M-SPTSLTFDMPDLAARLDQCSPEELDQLGFGVIGFDADTHVHRYNAFESQAAGLSQQRVVGQPLFTNVAPCMNNFMVAQRFEDAAADGTLDDTIDYVLTLRMRPVKVALRLLAGPGRANRYVLVQRQPR------------------------
>gb|RYJ02245.1| photoactive yellow protein Acetobacteraceae bacterium
-------------MEMIKFGADHVDNLVSQ-DPTRLDRLPFGAILVDRTGRIQKYNMYESALANRPPNEVLGKNFFNDVAPCTKGHAFQGRFQQGLAQGSLNTMFEYAFDYKMSPAKVRVHMKSNAIDDGIWIFIKRL--------------------------
>gb|RYF11584.1| phosphonate transporter Oxalobacteraceae bacterium
---------------MHSFEAISL-DALDTMGTEQLDTLPFGVVGLTSEGLVEIYNATEERLAGLPREGVIGTHYFSVTAQCMNNFMVAQRFEDEP---EIDAIIDYVLTLRMRPTPVRLRLLKASGMERHFILVQR---------------------------
>ref|WP 103036766.1| PAS domain-containing protein Salinivenus iranica
-----EEPADGLSADDLQFEDDALGEKLRHVPEEELNAVSFGIIRIDDDGVVQFFNDYESKLSGVPPEEAIDRNFFTQVAPCTNNRLFWGRFKRGVRRGDLDEVFTYTYTYKMRPTLVDVHLYRDEA-GNNWILVQKY--------------------------
>ref|WP 160898505.1| MULTISPECIES: photoactive yellow protein Halomonas
-------------MKRVRFEPDDLQNALSGISDKEVNELMFGAIELDAKGTILNFNQAESDLTGRKPEDVIGKNFFDDVAPCTRSNEFSGRFFEGVRTGSFNAQFEYVFDHEMTPTKVRIIMVKAIESNTYWLFIKRKLTDDR---------------------
>ref|WP 110399918.1| PAS domain-containing protein Sphaerotilus hippei
--------MTATQLNALAFDQPELLSALDGLDDAALDEVSFGVIGFDAEGVVRRYNSTESRLAGLRPERVLGLQFFGVVSQCMNNYLVAQRFEDCLAQGPLDAMLDYVLTLRMKPTKVKMRLLSHPAHDMRYICILR---------------------------
>ref|WP 183958678.1| PAS domain-containing protein Salinibacter ruber
-----DADEPEPPATDLAFDDEGVGEELRHVDEDELNAAPFGIIQIDDAGVVQFYNRYESNLSGIDPADAVGANFFTELAPCSNNPLFFGRFKDGVREGGLDEYFTYTFTYQMRPTLVDVRLYRDEA-ENNWILIQKR--------------------------
>ref|WP 217346025.1| PAS domain-containing protein Noviherbaspirillum sp. L7-7A
----------MTQLAQYAFAQPELLPILTSASPELLDSLDFGLIGFDADGMVRQYNAFESRAAGLSPQRVLGQSLFTHVAPCMNNFMVAQRFEDAAGAGALDDTIDYVLTLRMRPVKVKLRLLSAPAQAMRYVLIQRAL-------------------------
>gb|MBC7207003.1| phosphonate transporter Methyloversatilis sp.
----------MNTEQTLSFSNAALFDYLDRASDAELDSLDFGVIGMDDATQVRRYNRFESAAAGLSPERVIGHALFTVVAPCMNNFMVAQRFEDAQQDGVLDDTIDYVLTLRMRPVKVKLRLLARPGSGLRYVLVHRQT-------------------------
>gb|PSQ80075.1| phosphonate transporter Bacteroidetes bacterium QS 1 63 11
-----PSPDGKEPATDLAFDDEEVGEALRHADEETLNAAPFGIIKIDDEGTVQLYNRYESNLSGVPPEEARDTNFFTELAPCSNNPLFWGRFKEGVDQGELDEYFTYTFTYKMRPTLVDVRLYRDEA-GNNWIMIQKR--------------------------
>ref|WP 147941567.1| phosphonate transporter Methylobacterium sp. WL64
----------MRGDTVLSFEAIPL-DTLLTLEADQLDSLPYGVVGLSTEGIVEIYNATEAKLAGLQSDGVIGTHYFAVTAQCMNNFMVAQRFEDEA---EIDAIIDYVLTLRMRPTPVRLRLLKAPRVDRRYILVQR---------------------------
>emb|CBA33201.1| hypothetical protein Csp B17870 Curvibacter putative symbiont of Hydra magnipapillata
-----------MNNELLAFDTPGLCATLNALPAEELDALPYGVIGFDASGHIQRYNAHESKAAMFDPKVVVGQHVFVELAPCFNNYLVATRFEDAAAANALDETMPYVLTFRMRPTRVQVRLLAQPEASLRFILVLRTPAPAKA--------------------
>ref|WP 091876483.1| PAS domain-containing protein Massilia yuzhufengensis
----------M-NASTLSFSTADLASHLDNCTPEQLDQLDFGVIGFDADSNVQLYNAFESEAAGLSPQRVIGQPLFTNVAPCMNNFMVAQRFEDAQDAGTLDETVDYVLTLRMRPVKVKLRLLASPAGASRYVLVQRQL-------------------------
>dbj|BCS33364.1| hypothetical protein TBR22 25620 Vicinamibacteria bacterium TBR-22
----------------MNFDDPSVLAQLDALSAEELDTLDFGVIRMREGGDVEAYNACESRMAGLSRERVLARNFFSDVAPCTNNYLIAERFLSEP---ELDATLDYVFTLRMKPSPVTLRLLRSAASPYMYLLVKR---------------------------
>gb|RYE95671.1| phosphonate transporter Oxalobacteraceae bacterium
----------MNTASTLSFTTPALLEQLAQLHADQLDELDFGVIGFDADTNVCRYNRTESEAAGLTGPRVLGQPLFTNVAPCLNNFLVGQRFEDAEDGNVLDDTIDYVLTLRMRPIKVKLRLLAEPGSAVRYVLVQRRL-------------------------
>ref|WP 183989679.1| PAS domain-containing protein Salinibacter ruber
-----DADEPEPPATDLAFDDEGVGEELRHVDEDELNAAPFGIIQIDDAGVVQFYNRYESNLSGIDPADAVGANFFTELAPCSNNPLFFGRFKDGVREGGLDEYFTYTFTYQMRPTLVDVRLYRDEA-EKNWILIQKR--------------------------
>ref|WP 092047332.1| phosphonate transporter Methylobacterium pseudosasicola
---------------MHTFEGISI-DELESLEWERLDALPYGVVGLSPEGIVEIYNATEERLAGLSRDGVIGTHYFSSTAQCMNNFMVAQRFEDEP---EIDAVIDYVLTLRMRPTPVRLRLMKAPKVDRRFILIQR---------------------------
>gb|MBC7514544.1| phosphonate transporter Herminiimonas sp.
----------MTDLSNLQFATSDLGTALDALDETELDALEFGVIGFDADTVVQRYNSFESRCAGLSPQRVLGNPLFTTVAPCMNNFMVAQRFEDVADTGALDATIDYVLTLRMRPVKVQLRLISNPLSSMRYVLVQRPA-------------------------
>ref|WP 171088215.1| phosphonate transporter Massilia aromaticivorans
----------M-NAATLSFSSANLASQLDNCTPEQLDQLDFGVIGFDAETNVRLYNAFESQAAGLSPERVLGQPLFTNVAPCMNNFMVAQRFDDANDEGVLDDTIDYVLTLRMRPVKVALRLLASPGSANRYVLVQRAPR------------------------
>ref|WP 192974290.1| phosphonate transporter Sphingomonas sp. CFBP 13603
---------MGVSLKEASFEAVAL-SDLDTMSVDERDALPFGVVGFETDTIVQSYNATEARMSGLDPATVIGVPFFDAVAQCMNNFMVAQRFEDEP---EIDDIIPYVLTLRMRPTRVRLRLLAAPGTPRRYILIER---------------------------
>gb|MBV5286136.1| phosphonate transporter Methyloversatilis discipulorum
----------MNTEQTLSFSNAALFDYLDRASDAELDSLDFGVIGMDDATQVRRYNRFESAAAGLSPDRVIGHALFTVVAPCMNNFMVAQRFEDAQQDGVLDDTIDYVLTLRMRPVKVKLRLLARPGSGLRYVLVHRQT-------------------------
>gb|MBD1208171.1| PAS domain-containing protein Ignavibacteria bacterium
---------------MTSFVPDSVLQKLAALHRTEADTLDFGVVKVDDAGVIQLFNKYESELAGIAPNDAIGKNYFTQLAPCTNNRLFFGRFKDGVAANNLNVALPYTFTYKMRPTNVQIHLYRDGATKTNWIFVKKR--------------------------
>gb|MBW8898692.1| phosphonate transporter Massilia sp.
----------M-TTPPPSFAAPDLHTSLAQLSADELDRLDFGVIGFDDETNVCQYNRTESEAAGLTPPRVLGQPLFTNVAPCMNNFMVAQRFEDAQDDGVLDDTIDYVLTLRMRPVKVALRLLAAPDHAVRYVLVQRKQ-------------------------
>ref|WP 137176022.1| phosphonate transporter Massilia sp. HP4
----------M-TDTPIAFDAPDLAARLDRCTPEQLDALAFGVIGFGADTNVTLYNAFESQAAGLSPQRVLGQPLFTNVAPCMNNFMVAQRFEDAHEEQVLDATIDYVLTLRMRPVKVALRLLANPGSGTRYVLVQRQPR------------------------
>gb|MBP6740241.1| photoactive yellow protein Leptospiraceae bacterium
----------------MEDFAKGILYNLGHLSRDQADNANFGIVKVDDQGQILLYNKYESDLAGVPVASAEGKNFFTQVAICTNNRLFFGKFKDGVTSGHLDASFNYVFTYKMKPTNVLIQLYRDQASSTNWIFVKKR--------------------------
>ref|WP 058020923.1| photoactive yellow protein Pseudohongiella spirulinae
-----------MSLEVIDFGANDLENRLATMSNAEIDDLAFGAIQLDSTGTIIQYNETEGAITGRSPSQVIGKNFFKDVAPCTNTPKFKGAFDKVVAE-RGSVMLEYTFDYQMSPTKVKVHMKPALVGGNFWIFVKRL--------------------------
>ref|WP 118982421.1| PAS domain-containing protein Leptospira stimsonii
---------------MIRFVEDETVSKIDGLSRAEIDSLPYGVIQVDDQGKILIFNRFESEKANVPVKEAEGKTFFTQVAPCTNNAIFWGSFEKGVKQGEMDLIFPYTFTYKMRPTPVVVHLYKSKASKKNWIFVKWK--------------------------
>ref|WP 070116313.1| photoactive yellow protein Pseudohongiella acticola
-----------MSLEVIDFGASDIDNKLANMSASQIDDLAFGAIQLDANGIIQQYNEAEGAITGRSPSQVIGKNFFTDVAPCTNTPKFKGAFEKVVAD-RGSVMLEYTFDYQMSPTKVKVHMKPALVGGSFWIFVKRL--------------------------
>ref|WP 103020529.1| PAS domain-containing protein Salinibacter altiplanensis
-----GPKEPEPPATDLEFGDDGVGEALRHADEDELNAAPFGIIQINDAGVVQLYNRYESNLSGIDPADAVGANFFTELAPCSNNPLFFGRFKDGVREGGLDEYFTYTFTYQMRPTLVDVRLYRDEA-ENNWILIQKR--------------------------
>ref|WP 192050370.1| MULTISPECIES: phosphonate transporter unclassified Massilia
----------M-TNDTMTFDTRGLGDILDASDQEQLDRLDFGVIGFDADSNVQRYNVFESQAAGLSPQRVIGEPLFTNVAPCLNNFLVAQRFEDAAEDGELDDTIDYVLTLRMRPIKVKLRLLASANSATRYVLVQRR--------------------------
>ref|WP 103026888.1| PAS domain-containing protein Salinibacter altiplanensis
-----GPKEPEPPATDLEFGDDGVGEALRHAEEDELNAAPFGIIQINDAGVVQLYNRYESNLSGIDPADAVGANFFTELAPCSNNPLFFGRFKDGVREGGLDEYFTYTFTYQMRPTLVDVRLYRDEA-ENNWILIQKR--------------------------
>ref|WP 069038263.1| phosphonate transporter Methyloversatilis sp. RAC08
----------MNTEHTVSFADAAILDFLERASDAELDGLDFGVIGMDDAARVTRYNRFESTAAGLSPDRVLGHALFTVVAPCMNNFMIAQRFEDAQQDGALDDIIDYVLTLRMRPVKVKLRLLARPGSALRYVLVHRQA-------------------------
>gb|MBC7727913.1| phosphonate transporter Microbacteriaceae bacterium
----------MIDAQTVSFADPGLPARLDQAADADLDGLDFGVIGFDAQTLVQRYNSFESKAAGLSPLRVLGQALFTVVAPCMNNFLVAQRFEDAAAQGALDATLDYVLTLRMRPVKVKLRLLATPAGTTRYVLVQRPG-------------------------
>ref|WP 220810583.1| phosphonate transporter Cupriavidus sp. UME77
---------------------MSL-ETLSAVDADTLNAFPFGIIGFGPDAIVTVYNDVESTSAGLKPKSVLERHFFAEVAPCMNNFMVAQRFEDEP---QLDVIIPYVLTLRMRPTPVRLRLLKAPDNGSRFILVDRKVST-----------------------
>ref|WP 047822770.1| MULTISPECIES: phosphonate transporter unclassified Massilia
----------MTAATDLTFTAPGLHGQLAQLNPEQLDRLDFGVIGFDAETNVRQYNQTESEAAGLTGPRVLGQPLFTNVAPCLNNFMVAQRFEDAQDDGALDDTIDYVLTLRMRPVKVKLRLLAEPGSAQRYVLVQRKL-------------------------
>gb|MBL7992181.1| PAS domain-containing protein Candidatus Kapabacteria bacterium
---------------MTSFVPDSVLQKLAALHRTEADTLDFGVVKVDDAGVIQLFNKYESELAGIAPNDAIGKNYFTQLAPCTNNRLFFGRFKDGVAANSLNVALPYTFTYKMRPTNVQIHLYRDGATKTNWIFVKKR--------------------------
>gb|TCP83617.1| photoactive yellow protein Sphingomonas sp. PP-CE-1A-559
-----------MSPTNVDFETVGL-HDLETMSTADQDALPFGVVGFAADTIVQVYNATEARMSGLDPATVVGVPFFDAVAQCMNNFMVAQRFEDEP---ELDDVFPYVLTLRMRPTKVRLRLLATAQTPRRYVLIER---------------------------
>gb|MBL8475447.1| phosphonate transporter Methyloversatilis sp.
----------MNTEHTVSFADAAILDFLERASDAELDGLDFGVIGMDDASHVTRYNRFESAAAGLSPDRVLGHALFTVVAPCMNNFMIAQRFEDAQQDGALDDTINYVLTLRMRPVKVKLRLLARPGSALRYVLVHRQT-------------------------
>ref|WP 135601092.1| PAS domain-containing protein Leptospira noumeaensis
---------------MSKFIDPNILGKLGTLTQAEADAASFGIVKVDENGKILLYNKYESVLANVPIETAVGKNFFTEVAICTNNRIFYGRFKEGMVSGNLDITFNYVFTYKMKPTNVVIHLYYDLPSDTNWIFVKLR--------------------------
>gb|MBP7280310.1| photoactive yellow protein Leptospiraceae bacterium
----------------MEDYAKGILYNLGYLSRDQADGADFGIIKVDDNGVILMYNRYESELAGVPVHNAEGKNFFTQVAICTNNRLFYGRFKDGIAKGHLDVSFNYVFTYKMKPTNVIIQLYRDQPTSTNWIFVKKR--------------------------
>ref|WP 108974150.1| photoactive yellow protein Leptospira ryugenii
----VQKQAELFAKSDMRFVSDELIQKIQTFTAKELDDLDFGIISLDDKGNIKAFNEYEATKANVDRDSVIGKNFFIDVAPCTNNQIFYGSFKRGVEERKMDMIFPYTFTYKMKPTPVKIHLYRGPARPNNWVFVKWN--------------------------
>gb|MBC52521.1| photoactive yellow protein Gammaproteobacteria bacterium
-----------MSLEVIDFGASDIDNKLANMNASQIDDLAFGAIQLDANGIIQQYNEAEGAITGRSPAQVIGKNFFTDVAPCTNTPKFKGAFDKVVAE-RGSVMLEYTFDYQMSPTKVKVHMKPALVGGSFWIFVKRL--------------------------
>gb|RMG74912.1| PAS domain-containing protein Bacteroidetes bacterium
------------MAKTLNFSEQDAFRVLDDAPEVVLDQADFGIIKMTRKGEVMHYNPYESALAGIAPQDALGKNFFTQIAPCTNNFMVAARFMQEEE--PVDETIPYVFTYKMTPTKVTLRLLAPRGEDHVYLLVKKE--------------------------
>ref|WP 019915835.1| phosphonate transporter Methyloversatilis discipulorum
----------MNTEQTIAYSDAALFDYLDRASDAELDSLDFGVIAMDDATQVRRYNRFESAAAGLSPDRVIGHALFTVVAPCMNNFMVAQRFEDAQQDGVLDDTIDYVLTLRMRPVKVKLRLLARPGSSLRYVLVHRQT-------------------------
>ref|WP 099793958.1| phosphonate transporter Massilia eurypsychrophila
----------MI-DVIPTFNQSDLESRLAALDAQGLDALDFGVIGFDNETVVRRYNEFESKAAGLSPHRVLGQLLFTVVAPCMNNFLVAQRFEDALESGVLDATIDYVLTFRMRPIKVALRLLAAPGAATRYVLVNRTS-------------------------
>gb|MBP9886791.1| PAS domain-containing protein Leptospiraceae bacterium
----------------MEDFAKGILYNLGYLSHDQADNADFGIIKVDDNGLILLYNKYESELAGVPIQNAEGKNFFTQVAICTNNRLFYGRFKDGIAKGHLDTSFNYVFTYKMKPTNVIIQLYRDQVSSTNWIFVKKK--------------------------
>ref|WP 118968579.1| PAS domain-containing protein Leptospira stimsonii
---------------MIRFVEDETVSKIDGLSRAEIDSLPYGVIQVDDQGKILIFNRFESEKANVPVKDAEGKTFFTQVAPCTNNAIFWGSFEKGVKLGEMDLIFPYTFTYKMRPTPVVVHLYKSKASKKNWIFVKWK--------------------------
>gb|NCT83013.1| PAS domain-containing protein Comamonadaceae bacterium
----------MNAEHPPRFDTPSLLDLLARASEAELDALDFGIIGFDAGGVVTQYNAHESRAAGLSPARVLGHPLFTVVAPCMNNFMVAQRFEDAQAQGPLDATIDYVLTLRMRPVKVKLRLLYAPAIATRYVVVQRS--------------------------
>gb|MBL8632475.1| PAS domain-containing protein Myxococcales bacterium
----QIKRRAYLDQVFQAERGVDVLNSLSDLRVDDLDELPFGAIRLDHSGRILAFNRAESRLSGYSAASVIGKNFFTEVAPCTNVQEFAGRFYEGVRKRKLHAVFQYRFDFKPRPREVAVTLYYHESTNTTWVLVRGGAADE----------------------
>tpg|HDZ07560.1| photoactive yellow protein Pseudohongiella sp.
-----------MSLEVIDFGASDIDNKLANMSTSQIDDLAFGAIQLDANGVIQQYNEAEGAITGRSPGQVIGKNFFTDVAPCTNTPKFKGAFDKVVAD-RGSVMLEYTFDYQMTPTKVKVHMKPALVGGSFWIFVKRL--------------------------
>gb|MBC8135823.1| PAS domain-containing protein Fibrella sp.
----------------MSFVTIEQLRDLPHMSKSEVDSLPFGCVHVDDSGTVQVYNKYESELANVTQADAIGKNFFRELAPCTNNRLVFGRFKDGVANNSLNAEVTYAFTYKMRPTLVNIHLFRDPNTKTNWVMVKRVGTSK----------------------
>gb|MBU2099153.1| photoactive yellow protein Gammaproteobacteria bacterium
-----------MSLEVIDFGANDLDNRLAKMSSAEIDQLAFGAIQLDPTGTILQYNETEGAITGRSPSQVIGKNFFTDVAPCTNTPKFKGAFDKVVKD-RGSVMIEYTFDYQMAPTKVKVHMKPALVGGSFWIFVKRL--------------------------
>gb|QDM19434.1| phosphonate transporter Tardiphaga sp. vice278
------------MTTDTTIETMTL-GDLQAMRPDDCNQLPFGVIGLDRSGIAKLYNATESRMAGLSPDKVIGSDFFGAVAQCMNNYLVAQRFEDEA---ELDTIIPYVLTLRMRPTQVRMRLLASPSAPLRYILIAR---------------------------
>ref|WP 123071439.1| phosphonate transporter Massilia aurea
----------M-TVTPFSFDAPDLAARLDQCTPEQFDALEFGVIGFGADTSVTVYNAFESQAAGLSPQRVLGQPLFTNVAPCMNNFMVAQRFEDAQEDNVLDDTIDYVLTLRMRPVKVALRLLSNPGGSHRYVLVQRQPR------------------------
>ref|WP 138327096.1| PAS domain-containing protein Lichenicoccus roseus
----PGRQETNSRDLPGPFAAPDLFDWLIVAAASDLDTLPYGVIAMDLDGVVLAYNSAESKYAGLGVERVLGRNFFSNVAPCMNNFMVAHRFQTEV---DLDVIIDYVLTLRMKPQKVQLRLLKRSDVSRMYLIVQRRT-------------------------
>gb|MBC7809034.1| PAS domain-containing protein Akkermansiaceae bacterium
----------------MSFVTPEQLRDLPHMSKSEVDSLPFGCVRVDDSGTVQLYNKYESELANVTQADAIGKNFFRELAPCTNNRLVFGRFKDGVAGGNLNAEVTYAFTYKMRPTLVNIHLYRDPNTKTNWVMVKRVGASK----------------------
>gb|PSQ77886.1| phosphonate transporter Bacteroidetes bacterium QH 6 63 17
-----PSPKGKEPATDLAFDDEKVGEALRHADEETLNAAPFGIIKIDDEGVVQFYNRYESNLSGVPPEEARDTNFFTELAPCSNNPLFWGRFKEGVDQGELDEYFTYTFTYKMRPTLVDVRLYRDEA-GNNWIMIQKR--------------------------
>ref|WP 211519868.1| phosphonate transporter Massilia sp. ST3
----------M--NGKLTFDMPGLATRLDQCSAEQLDELDFGVIGFDADTNVKRYNRFESEAAGLSPERVLGEPLFTSVAPCLNNFMVAQRFEDAFAEGELDDTIAYVLTLRMRPVKVALRLLAAPGSPCRYVLVQRHAR------------------------
>ref|WP 071363917.1| phosphonate transporter Massilia timonae
----------M-TVTPLAFDAPDLAARLDQCTPEQLDALDFGVIGFGGDTNVTLYNAFESQAAGLSPQRVLGQPLFTNVAPCMNNFMVAQRFEDAQEDNVLDDTIDYVLTLRMRPVKVALRLLSTPGASRRYVLVQRQPR------------------------
>ref|WP 005670224.1| MULTISPECIES: PAS domain-containing protein Massilia
----------M-TVTPLAFDAPDLAARLDQCTPEQLDALDFGVIGFGADTNVTLYNAFESQAAGLSPQRVLGQPLFTNVAPCMNNFMVAQRFEDAQEDNVLDATIDYVLTLRMRPVKVALRLLSNPGGSRRYVLVQRQPR------------------------
>ref|WP 145649675.1| phosphonate transporter Massilia lurida
-------------MEALAFDQPDLGQQLAALSDADLDEAAFGVIGFDAATVVQRYNRFESQAAGLSPQAVLGQPFFTSVAPCMNNFMVAQRFEDALAEGALDVTIPYVLTLRMRPTKVQLRLLALPGAAVRYVLVQRQS-------------------------
>gb|MBC7492563.1| photoactive yellow protein Novosphingobium sp.
----------------MSFVTSEIYAKLGALSRGEADLADFGIVKVDDEGNIQLYNKYEAELASVTPATAEGRNFFTEIAPCTNNKLFYGRFQKGVAADDLDVEFNYTFTYKLRPTNVAIHLKRDKASASNWVFVKTK--------------------------
>gb|RZL53781.1| phosphonate transporter Variovorax sp.
----------MTDTPTATFEQDGLLAVLARLSDAELDVLDFGAIGFDAESVVRRYSAFESRMSGLSISRVVGQPFFTIVAPCMNNFLVAQRFEDAAASGELDEVLDYVLTLRMRPIKVKLRLLAGAASDLRYVLIKRPA-------------------------
>ref|WP 103029665.1| PAS domain-containing protein Salinibacter altiplanensis
-----GPKEPEPPATDLEFGDDGVGEALRHADEGELNAAPFGIIQINDAGVVQLYNRYESNLSGIDPADAVGANFFTELAPCSNNPLFFGRFKDGVREGGLDEYFTYTFTYQMRPTLVDVRLYRDEA-ENNWILIQKR--------------------------
>gb|MBL0173626.1| PAS domain-containing protein Gemmatimonadaceae bacterium
-----------MPAHAPPPTVTEVLEVADRLTPEQLDRAPYGLIQLDATGRILNYNAVESTLASLTRDEVIGRQFFTEIAPCTKVQEFYGRFKDGVIRESLDVSFQFHFAFKQHPRDVTVRLLYSKRSRTVWVLIADHEGKPIVDYSSNTSV------------
>gb|NDV89557.1| phosphonate transporter Aurantimonas aggregata
-----------MEEEDETFETITL-AHLDAMKASERDSLAFGVVGLAPDLRVEIYDATEARLSGLDPQSVLGVPFFEAVGQCMNNFMVAQRFEDEA---ELDAIVPYVLTLRMRPTRVRLRLLASPQGLHRYILIER---------------------------
>gb|PXW95467.1| photoactive yellow protein Sphaerotilus hippei
----ENGDRPMEPTHALSFDQPDLLPALHALDDAALDRLPFGVIGFGADGTVSRYNSTESRLSGLAVARVVGLPLFTEVAQCMNNYLVASRFEDAMARGVLDTTLDYVLTWRMRPTPVRLRLLSAPDVPTCYLLLLRS--------------------------
>gb|NCW44356.1| PAS domain-containing protein Gemmatimonadaceae bacterium
-----------M-PKSQKQQIDQVLEAADRMTADELDRLPYGMIQLDSSGRILNYNALESSLASLRREDAIGKQFFTEIAPCTRVQEFYGRFKEGVIREALDTSFHFHFAFKQNPRDVTVRLLYSKRSRTVWVLISDHDGKPLGTPEAVTVISRD---------
>ref|WP 145872944.1| phosphonate transporter Massilia flava
-------------MDALAFDQPDLGQRLAALSDEQIDDAPFGIIGFDETTAVRRYNRFEAQAAGLSPVSVLGQPFFTSVAPCMNNFMVAQRFEDALADGGLDDTIPYVLTLRMRPTKVKLRLLALPGTALRYVLVQRQS-------------------------
>gb|MBC7584726.1| PAS domain-containing protein Tardiphaga sp.
------------MTTDTTIETMTL-GDLQAMRPDDCNQLPFGVIGLDRSGIAQLYNATESRMAGLSPDKVIGSDFFGAVAQCMNNYLVAQRFEDEA---ELDTIIPYVLTLRMRPTPVRMRLLASPSAPLRYILIAR---------------------------
>ref|WP 193675281.1| photoactive yellow protein Ramlibacter sp. HM2
----------MAGLNIVGFGKDDIDNVLAKLSAREVDQLAFGAVQLDGRGTILQYNAAEAGITGRVAKDVIGRNFFRDVAPCTSTPAFKGVFDKGVREGNLNTMFEYTFDHNMAPTKVKIHMKKAIADDSYWIFVKRL--------------------------
>gb|MBP8309864.1| PAS domain-containing protein Burkholderiaceae bacterium
----------MNAVLSLTFGQADIASALSACSAEELDALDFGVIGIDADGVVRAYNSFESKFAGLAPHRVLRHPLFTVVAPCMNNYLVAQRFEDAAADGPLDSTIDYVLTLRMRPVKVNLRLLSSPGASLRYVLVNRAA-------------------------
>emb|SFO26977.1| photoactive yellow protein Sphingomonas sp. OK281
-----------MSVPEAMFETITT-DYLETMPAADRDALPFGVVGLAPDTVVEVYNAAEARMAGLDQASVIGVPFFDAVAQCMNNFMVAQRFEDEA---EIDDIIPYVLTLRMRPTKVRLRLLKTAGTARRYVLIER---------------------------
>ref|WP 166107822.1| phosphonate transporter Duganella aceris
-------------MGALNFEQPDLAAQLAMLDETALDALDFGVIGFDAETVVCRYNAFESAAAGLTPQRVLGHPLFTVVAPCMNNFMVAQRFEDAQADGALDAVIDYVLTLRMRPVKVQLRLLATPSAPIRYVLIKRP--------------------------
>gb|NRA48236.1| PAS domain-containing protein Phaeodactylibacter sp.
---------------MHNFEATDLHSWLDQQERSSLDQLPFGVVKMETDGTITAYNKEESSYTGVNPEQAVGKHFFTEIAPCTNNFMVAGKYEQG----SVDETIDYIFTYVLKPTPVKLRLLKGEDSPNIYLVVQKR--------------------------
>gb|NBB90191.1| PAS domain-containing protein Spirochaetes bacterium
------------------MSDPDLATYLDELTPQALDQLEFGVVRMDRSGRVTAFNATEADLSGLAKTEVVGQDFFVQVAPCTNNDLVAQRYKDEP---ELDESINYVFTYRMRPTPVRLRMLKRQDSPLQYLLVQRV--------------------------
>gb|PSQ73261.1| phosphonate transporter Bacteroidetes bacterium QH 9 64 21
-----PSPDGKEPATDLAFDDEEVGEALRRADEETLDAAPFGIIKIDDEGVVQFYNRYESNLSGVPPEEARDTNFFTELAPCSNNPLFWGRFKEGVDQGELDEYFTYTFTYKMRPTLVDVRLYRDEA-GNNWIMIQKR--------------------------
>ref|WP 062004062.1| MULTISPECIES: PAS domain-containing protein Burkholderiaceae
---------------------MSF-DGISEATEAELDALPFGVIAFTSDSIVTSFNQAESKAAGLSASRVVGKHFFQEVAPCMNNFMVAQRFEDEN---KLDDIISYVLTLRMRPTPVRLRLMKSDEDIKRFLLVERKVK------------------------
>gb|NRA63220.1| transposase zinc-binding domain-containing protein Pseudobacteriovorax sp.
-------SKAGGAAEPFTFVPGEVMAVLGNIDQATSDSLDFGVVEVDDTGAIKIYNQYEGNLAGIQPASALGKNFFTEVAPCTNNRLFYGRFKNGVQSNSLEISFNYTFTYKMRPTAVAIGMYRDEASQRNFVFVKKR--------------------------
>ref|WP 105377839.1| PAS domain-containing protein Massilia phosphatilytica
----------M-TAPDLSFATPDLHMRLAQLAEDELDRLDFGVIGFDGDTNVCQYNRTESEAAGLTPPRVLGQPLFTNVAPCLNNFMVAQRFEDAQDDGALDATIDYVLTLRMRPVKVALRLLATPDTPVRYVLVQRKA-------------------------
>pdb|7AV6|A Chain A Photoactive yellow protein Halorhodospira halophila
-------------MEHVAFGSEDIENTLAKMDDGQLDGLAFGAIQLDGDGNILQYNAAEGDITGRDPKQVIGKNFFKDVAPGTDSPEFYGKFKEGVASGNLNTMFEWMIPTSRGPTKVKVHMKKALSGDSYWVFVKRVKLAAAL--------------------
>ref|WP 199533563.1| hypothetical protein Devosia psychrophila
-----------MAEIEVTFESLTL-NDLEAMSDEDRDALPFGVVGFAEDTTVNIYNATEAQMSGLDPATVIGIPFFDAVAQCMNNFMVAQRFEDEP---DLDDIVPYVLTLRMRPTKVRLRLLAAAGKSRRYVLIER---------------------------
>ref|WP 056131464.1| MULTISPECIES: hypothetical protein unclassified Massilia
----------M--TANLSFATPDLHARLAQLAGDDLDRLDFGVIGFDGDTTVCQYNRTESEAAGLTPPRVLGQPLFTNVAPCLNNFMVAQRFEDAQDDGTLDDTIDYVLTLRMRPVKVALRLLAAPHTPVRYVLVQRKA-------------------------
>gb|RYD22872.1| PAS domain-containing protein Xanthomonadaceae bacterium
------------MAVSTAFDDIEI-GTLAALPEAERDALPYGVTGLDSEGLVVVYSAAEARMAGLDRDTVIGQPYFDSVAQCMNNFMVAQRFEDET---ELDETLPYVLTLRMRPTRVRLRLLATSSEPLNYILIER---------------------------
>gb|MBC7841316.1| PAS domain-containing protein Gemmatimonadaceae bacterium
-----------MTPGSHDALKAEILSAADTMSIEELDTLPYGMIQLDATGRILKYNAVESRLAQLSQDATIGRKFFSEVAPCTKVQQFYGQFKDGVLRESLDTTFSFHFAFKQNPRDVTVRLFYSKRTRSVWVMVSDREGNPLNEI------------------
>ref|WP 198115176.1| phosphonate transporter Massilia sp. NEAU-GH312
----------M-TAPDLSFAAPDLHARLAHLAEDDLDRLDFGVIGFDDATHVCRYNRTESDAAGLAPARVLGQPIFTNVAPCLNNFMVAQRFEDAEDDGVLDDTIDYVLTLRMRPVKVALRLLAAPDRAVRYILVQRKQ-------------------------
>ref|WP 171837901.1| phosphonate transporter Lichenicola cladoniae
----------------MTFDDPSMATLLEAMGDAEINDLDYGVVGLDQEGLVECYNVHEERYSGLSRTRVVGRPFFFDVAPCMNNYLVAERLEEA----SLDVTLPYVLTFRMRPTPVKLRLIRTPTFRRRWVLISRV--------------------------
>gb|TXN28208.1| phosphonate transporter Methylobacterium sp. WL19
---------------MLSFETISL-RDLNTHDVEGLDALPFGVVGFSSDGIVELYNATEERLAGLPRKSVLGTHYFSTTAQCMNNFMVAQRFEDET---EIDAIIDYVLTLRMRPTPVRLRLLKASGMDRRYILIQR---------------------------
>gb|MBC7561626.1| PAS domain-containing protein Gemmatimonadaceae bacterium
------------AHHAHEAHKAEILSAADTMSGEELDTLPYGMIQLDATGRILKYNAVESRLAQLPQATTVGRKFFSEIAPCTKVQQFYGQFKDGVLRESLDTTFSFHFAFKQNPRDVTVRLFYSKRTRSVWVMISDREGNPIG--------------------
>gb|RYF12728.1| phosphonate transporter Oxalobacteraceae bacterium
-----------MSPTNVGFETVAL-HDLENASEADRDALPFGVVGFAADTIVQVYNATEARMSGLDPATVVGVPFFDAVAQCMNNFMVAQRFEDEP---ELDDIFPYVLTLRMRPTKVRLRLLATAKTPRRYVLIER---------------------------
>gb|NBF41108.1| photoactive yellow protein Spirochaetes bacterium
----------MTDPVRLSIDDSDLAKALDELAVEALDRLDFGVVRMDRAGQVLAYNTAEAELSGLAPTGVVGQDFFVQVAPCTNNYLVAQRFRDED---ELDESIDYVFTFRMLPTPVRLRMLKRPDSPHQYLVVQRA--------------------------
>gb|PJE02278.1| photoactive yellow protein Leptospira sp.
---------------MNTFVDNAILNKLGNLTRIEADNAAFGIIKLEADGKILLYNKYESILAGVPIEKAEGKNFFTDIAVCTNNRIFFGRFKEGIAQGNLDLVFNYVFTYKMKPTNVVIHLYYDKISKTNWVFVKFR--------------------------
>gb|MBB3586363.1| photoactive yellow protein Sphingomonas sp. BK481
-----NEELLIVLPKNVDFETVGL-YDLEAMGSAERDALPFGIVGFGVDTIVQVYNATEARMSGLDPATVIGVPFFDAVAQCMNNFMVAQRFEDEP---ELDDVFPYVLTLRMRPTKVRLRLLATAQTPRRYVLIQR---------------------------
>gb|ASL46435.1| Photoactive yellow protein Burkholderia sp. AD24
--------------MTLEFDNVPL-ANLNAANRETLDALPFGVIGFAADGLVTVYNACESAGAGLRAANVLGRHLFDEVAPCMNNFMVAQRFEDEA---TLDATLPYVLTLRMRPTPVRLRLLRGPDSATRFVLVDRKAA------------------------
>gb|RYB05928.1| phosphonate transporter Lichenibacterium ramalinae
---------------MLSFDAIAL-DTLAALDEEALDTLPFGVVGLSSEGNVEVYNATEAKLAGLPRDTVVGTHYFSVTAQCMNNFMVAQRLEDEA---EIDATIDYVLTLRMRPTPVRLRLLKARRMERRFILIDR---------------------------
>ref|WP 111935122.1| phosphonate transporter Paraburkholderia bryophila
--------------MTLQFDNVPL-ADLNAATRETLDALPFGVIGFAADGRVTVYNAFESAGAGLRAANVLGRHLFDEVAPCMNNFMVAQRFEDEA---TLDATLPYVLTLRMRPTPVRLRLLRGPDSATRFVLVDRQAA------------------------
>ref|WP 197978195.1| MULTISPECIES: hypothetical protein Rhizobium/Agrobacterium group
--------------MTSVFENISG-AELEAMDDDQLDSVEFGVIGLDASGMVCRYNARESALAGLRRESVLDCDYFNEIAQCMNNFLVAQRFEDES---EIDDVIPYVLTLRMRPTPVRLRLLKSSEMTLRYILIQR---------------------------
>ref|WP 155465549.1| phosphonate transporter Duganella radicis
----------M--QVQIDFERPDLAALLADMDEPALDALPFGVIGFDAEDRVRRYNAFESQAAGLRPERVLEQNLFTVVAPCMNNFMVAQRFLDARADGPLDDTINYVLTLRMRPTKVRLRLLSAPAAALSYVLVQRL--------------------------
>ref|WP 151633970.1| phosphonate transporter Noviherbaspirillum aerium
----------MGAAGEIRFAQDNLIHLLGTLGKEDLDALNFGVIAFDDQTIVRQYNRFESKCAGLAPEHVIGQRMFTSVAPCMNNFLVAQRFEDALAEGELDDIIDYVLTLRMRPVKVRLRLLAHPAVKTRYVLVDRPG-------------------------
>ref|WP 036238984.1| phosphonate transporter Massilia sp. JS1662
----------M--TADLSFATPDLHTRLVQLAEDELDRLDFGVIGFDDDTNVCRYNRTESEAAGLTAPRVLGQPLFTNVAPCLNNFMVAQRFEDAQDDGALDDTIDYVLTLRMRPVKVALRLLAAPDTPVRYVLVQRKA-------------------------
>gb|MBB3349109.1| photoactive yellow protein Sphingomonas sp. BK069
-----------MTIEETCFEAVSL-HDLESMSTAEQDALPFGVVGFGPNTVVQTYNATEAKMSGLDPSTVLGVPFFDAVAQCMNNFMVAQRFEDEP---RLDDIVPYVLTLRMRPTKVRLKLLAAPDMPRRYVLIER---------------------------
>gb|ACD15993.1| photoactive yellow protein Paraburkholderia phytofirmans PsJN
--------------MDNEFESVRI-AELAMLDADRLDGVPFGVIGFTSDALVTVYNATESKNAGLRPKMVLGKHFFGEVAPCMNNFMVAQRFEDED---VLDDIVPYVLTLRMRPTPVRLRLLKATDCATRFVLIERRATN-----------------------
>gb|MBC7545615.1| photoactive yellow protein Candidatus Sericytochromatia bacterium
----------------MSFVSPDVISSLDLLDQRQADTLPYGAVKIDDAGTIEVYNDYEADLAGLTTVSAIGKNWFRDIAPCTNNRLFMGRFKDGVQKGLLNTEFPYTFSYKMAITNVKVHMVRSVQGKSNWVFVKKD--------------------------
>gb|RYZ12915.1| phosphonate transporter Comamonadaceae bacterium
----------MSDQASIEFDGSDLLAQLQRSDDDVLDALQIGVIGFDDQGVVCRYNAFESRMAGLSRERVVGHPLFTVVAPCMNNYMVAQRFDDSAAAGALDATIDYVLTLRMRPVKVKLRLLAEPGHPTRYVVVQRNV-------------------------
>gb|PSQ71532.1| phosphonate transporter Bacteroidetes bacterium QH 2 64 26
-----PSPEGKEPATDLAFDDEEVGEALRRADEETLDAAPFGIIKIDDEGVVQFYNRYESNLSGVPPEEARDTNFFTELAPCSNNPLFWGRFKEGVDQGGLDEYFTYTFTYKMRPTLVDVRLYRDEA-GNNWIMIQKR--------------------------
>gb|MBB5331690.1| photoactive yellow protein Edaphobacter lichenicola
--------------MDCNFRDTALLNQLEAADDNELDTLPFGVVVMSEDGTVTSYNTAESRLSGLTKATVLGRNFFSSVAPCTNNFMVAHRFETEP---AIDSVIDYVFTLGMRPTAVRLRLLKQPTRDRMYLAVELR--------------------------
>gb|MBP6742722.1| hypothetical protein Deltaproteobacteria bacterium
-------------MSPLTFAAPDVLHTLVAATAEELDSADFGIVKMDSSGKVVLYNTFESKLAGLAKNKVIGRRFFADVAICANNHLVADRYEEEA---ELDVTIDYVFAFEMRRTQVQLRLLKSADCAYRFLLVKRR--------------------------
>gb|MBA3590284.1| phosphonate transporter Methylibium sp.
----------MATATAFTFADVSLKTHLDRSTDEELDALDFGVIGVDDKGLVRRYNSFESKAAGLSLPRVLGHALFTVVAPCMNNFMVAQRFEDALEAHSLDVTIDYVLTLRMRPVKVKLRLLASPAEATRYVLVHRPA-------------------------
>gb|RYF24316.1| phosphonate transporter Oxalobacteraceae bacterium
---------MIVSPSNLDFETVGL-HDLETMSTEERDALPFGVVGFAADTIVQVYNATEARMSGLDPATVVGVPFFDAVAQCMNNFMVAQRFEDEP---ELDDVFPYVLTLRMRPTKVRLRLLAAAEILRRYVLIER---------------------------
>gb|TCQ00929.1| photoactive yellow protein Sphingomonas sp. PP-F2F-A104-K0414
-----------MPTKDASFDAVSL-NDLESMSDEDRDALPFGVVGFGADTIVQTYNATEARMSGLDPSTVMGVPFFDAVAQCMNNFLVAQRFEDEP---DIDDIVPYVLTLRMRPTKVRLRLLAHAGMPRRYILIER---------------------------
>gb|NCS92709.1| photoactive yellow protein Leptospira sp.
---------------MNTFVDNAILNKLGNLTRSEADHAAFGIIKLEADGKIVLYNKFESDLAGVPIEKAEGKNFFTDIAVCTNNRIFFGRFKEGIAQGNLDLVFNYVFTYKMKPTNVVIHLYFDKVSKTNWVFVKYR--------------------------
>ref|WP 129229124.1| phosphonate transporter Lichenibacterium minor
------QAALIDGPDRFDFAEIRI-AVLDAMTPDQVDALPYGVVGLASDGTTEIYNATESKLAGIPSSIVLGWSYFAETAQCMNNFMVAQRFEDEP---EIDEVIDYVLTLRMRPTPVRLRLIKAGSCARRYLLIQR---------------------------
>gb|PPD15080.1| photoactive yellow protein Methylobacterium sp.
---------------VIPFGSKDVDNILQR-EPHRAEMLPFGAVMLDRSGKILKYNQAEGLIAGRDPGSCLGKRFFDDIAPCAKGKRFHGEFLKFYQTGNINTLFDYEFDYKMKPVRVRIHMKSAPDGQTCWMFVKRV--------------------------
>gb|MBC7574599.1| phosphonate transporter Herminiimonas sp.
----------MNNPALLQFDQPDLGPGIDALTEAQLDELAFGVIGFDGETTVTLYNTFESKYAGLSRERVLGNALFTAVAPCMNNFMVAHRFEEAATNGSLDETIDYVLTLRMRPIKVKLRLLAGPSLRTRYVLVLRP--------------------------
>gb|MBV6654523.1| PAS domain-containing protein Mameliella sp.
---------------MHNFEATDLHSWLDQQERSSLDQLPFGVVKMETDGTITAYNKEESSYTGVNPEQAVGKHFFTEIAPCTNNFMVAGKYEQG----YVDETIDYIFTYVLKPTPVKLRLLKGEDSPNIYLVVQKR--------------------------
>gb|TCQ08448.1| photoactive yellow protein Sphingomonas sp. PP-CC-3A-396
-----------MPTKDASFDVVSL-NDLESMSDEDRDALPFGVVGFGADTIVQTYNATEARMSGLDPSTVMGVPFFDAVAQCMNNFLVAQRFEDEP---DIDDIVPYVLTLRMRPTKVRLRLLADAGMPRRYILIER---------------------------
>gb|TAE21664.1| PAS domain-containing protein Candidatus Kapabacteria bacterium
---------------MNTFVPENILLSLSTLDRTKADAVDFGVVQVDETGIVQLYNKYESELAGIAPKDAEGKNFFTQVAPCTNNRLFFGRFKDGLASGNLNIALPYTFTYKMRPTNVQIHLYHDAASKTNWVFVKKR--------------------------
>ref|WP 137954077.1| phosphonate transporter Burkholderia sp. 4M9327F10
--------------MNNDFEAVRI-PELVESAVERLDEMLFGVIGFKSDAIVTIYNATESRNAGLRPQRVLGKHFFGEVAPCMNNFMVAQRFEDED---VLDDIVPYVLTLRMRPTPVRLRLLKAPDCEIRFVLIERRVTN-----------------------
>gb|MBY0488323.1| PAS domain-containing protein Gemmatimonadaceae bacterium
-----------M-PERSLPSIPELLETVDQLSTAELDGLPYGVIQLDTAGRILKYNATESELASLPQAEAIGKQFFTEVAPCTRVQEFYGRFTNGVIQESLDVSFPFHFAFKQHPRDVLVHLWFSRRTRSVWVLIREMGGARVPERVA----------------
>gb|MBL8196636.1| PAS domain-containing protein Blastocatellia bacterium
-------------MALLSDVVEKLYQKIDTLTVKQLDELPCGAIQLDEQGKILKFNEYESKLAQLQKESVIGKNFFTEVAPCTNVKEFYGQFKQGVTKKQLNEKFRYHFAFKQNPRNVLVNLFYSDMTNTVWVFVRPIE-------------------------
>gb|PSR00240.1| phosphonate transporter Bacteroidetes bacterium SW 11 64 17
-----PSPDGEESATDLAFDDEEVGEALRHADEETLNAAPFGIIKIDDEGVVQFYNRYESNLSGVPPEEARDTNFFTELAPCSNNPLFWGRFKEGVDQGKLDEYFTYTFTYKMRPTLVDVRLYRDEA-GNNWIMIQKR--------------------------
>ref|WP 098061976.1| PAS domain-containing protein Longimonas halophila
------KDAPSSERVDLTFQGDDLDPKLGKAAPNDLNRADFGIIKIDDDGQILFFNQYESELSGVAPEEAVGKNFFTEIAPCTNNRLFRGRFKKGLRKDNLDETFTYTYTYRMRPTLVTIHLYRDSR-GANWIMVQKF--------------------------
>ref|WP 027174176.1| phosphonate transporter Methylobacterium sp. 10
---------------MLSFETISL-RDLGSHDVEELDALPFGVVGFSPDGIVEIYNATEERLAGLPRKSVLGTHYFSTTAQCMNNFMVAQRFEDET---EIDAIIDYVLTLRMRPTPVRLRLLKASGMDRRFILIQR---------------------------
>gb|MBC7480635.1| phosphonate transporter Rhizobacter sp.
----------MSEVMPLAFSQADLCDRIEALTDTELDKLDFGVIGFDAETMVRRYNDFESKCAGLAPSRVLGHPLFTVVAPCMNNFLVAQRFEDAAAGGALDVTIDYVLTLRMRPVKVALRLLAAPGATLRYVLVQRPL-------------------------
>ref|WP 092270139.1| MULTISPECIES: phosphonate transporter unclassified Duganella
--------------MQIDFEQPDLATLLAGMDEAALDALSFGVIGFDAENRVRRYNAFESQAAGLRPERVLAQDLFTVVAPCMNNFLVAQRFIDAREAGPLDETINYVLTLRMRPTKVRLRLLSAPGAEFSYVLVQRL--------------------------
>gb|RYF02421.1| PAS domain-containing protein Oxalobacteraceae bacterium
-------------MTHTAFDQPELLSAIAGSTAEELDNLEFGVIGFDADTVVTHYNAFEARAAGLSPQRVLGQPLFTLVAPCMNNFMVAQRFEDAAQSGALDDTIDYVLTLRMRPVKVKLRLLAGAERGTRYVLVQRAL-------------------------
>gb|KEZ78180.1| photoactive yellow protein Salinisphaera hydrothermalis C41B8
-----------MSDTQPTFETIQL-SDLENMAPEDRDALEFGVIGLRPDTRADVYNATEANMAGVDPAQVLGAPFFSTIGQCMNNFMVAQRFEDEP---DLDDIVPFVLTLRMRPTRVRLRLLQARDTERRYILVER---------------------------
>gb|MBX9834273.1| PAS domain-containing protein Burkholderiaceae bacterium
----------MDTSRPASFTDALLHHWLDESNDSDLDALEFGVIAFDLEGIVRRYNRFESTAAGLSPQRVLGSSLFEVVAPCMNNFLVAQRFEDALAESKLDETINYVLTLRMRPVKVKLRLLAAPDSVTRYVLVHRLA-------------------------
>gb|MBB3475188.1| photoactive yellow protein Sphingomonas sp. BK345
-----------MTIEETCFEAVSL-HDLEWMSTAEQDALPFGVVGFGPDTDVQTYNATEAKMSGLDPSTVLGVPFFDAVAQCMNNFMVAQRFEDEP---RLDDIVPYVLTLRMRPTKVRLKLLAAPDMPRRYVLIER---------------------------
>gb|MBT6178959.1| helix-turn-helix domain-containing protein Deltaproteobacteria bacterium
-----HRRYALSDLERFSSLQGGIADEIPMMDKDKIHDLPLGVIELDDEGNIIFYSKGESKLSGYKAEEVMGRHFFTDVAPCTNNRIVYRPFQEGILKGVLNMEVSYTFTYVMRPTNVRLHLFRHQVTQTNWLLVWHELATEQESTPAAASIEE----------
>ref|WP 044227569.1| hypothetical protein Phaeodactylibacter xiamenensis
---------------MHNFEAPDLHQWLDGQRTANFDHLPYGVVQMDHSDTVLAYNATESSYTGVDPQQAIGKHFFTEIAPCTNNFLVAGKYNEA----ALDEIIDYIFTYVLKPTPVRLRMLKGE-SPNMYLVVQKR--------------------------
>gb|RZM02443.1| phosphonate transporter Variovorax sp.
----------M--SLTPSFDDPGLLRRIDAMSDAELDDLDFGVIGFDPACVVRRYSAHESKASGLSPQRVLGLSLFDEVAVCMNNYLVAQRFEDAAADGELDATIDYVLTLRMRPVKVRLRLLAAPGITGRYVAIDRRH-------------------------
>gb|MBV5307805.1| EAL domain-containing protein Chromatium okenii
-------------MNFLDAIDIHDTQQLDVLSEEQLDQLPFGSIRVNAAGIILFYSRSQAKLVNREPTAVLGRNFFSEVAPCTVVPEFYGRFRHGVLTGNLNTTFEFVFDFEMHPVQVRIRMHASNRTGEFWILIEPLRQLAPRNENAAYELIAG---------
>gb|MBI39478.1| photoactive yellow protein Leptospiraceae bacterium
-----QEQAAYWAQSSARFVDDSVVESIATYDRAKIDELPHGVIKLDDEGKVLIFNRHESEKSGVAISDAEGKLFFSQVAPCTNNAIFLGSFQKGVSEGKMDLIFPYTFTYKMKPTPVKVHLYRKEGSSDNWVFVKWS--------------------------
>dbj|BCA63179.1| phosphonate transporter Sphingomonas sp. HMP9
-----------MSEIESSFETITL-RNLDAMNEQARDALPYGVVGFAADTIVQTYNATEARLSGLDPATVIGVPFFEAVAQCMNNFMVAQRFEDEP---ELDAIIPYVLTLRMRPTKARLRLLATAGITRRYVLIER---------------------------
>ref|WP 200820668.1| PAS domain-containing protein Pseudobacteriovorax antillogorgiicola
----LAQAKASGTVEDFSFVPGNVMSSLPQMDQATADGLDFGLVEVDDQGVIKIYNQYECQLAGIQPGTTIGKNFFTDVAPCTNNKLFLGRFKNGVQANSLEVAFNYTFTYKMRPTAVAIAMYREPASNRNFVFVKKR--------------------------
>gb|KQN16473.1| phosphonate transporter Sphingomonas sp. Leaf30
---------MIVSSANVDFETVAL-YDLETMSGADRDALPFGVVGFAADTIVQVYNATEAHLSGLDPATVVGVPFFDAVAQCMNNFMVAQWFEDEP---ELDDIFPYVLTLRMRPTKVRLRLLASAQTPRRYVLIER---------------------------
>ref|WP 164696881.1| PAS domain-containing protein Roseomonas algicola
----DTTAGAATDASPTAF-DPDLFDWLETAAPAAIDALPFGVITLSADGRVVHYGATESRLSGLSQDRVLGRDFFDTVAPCMNNFMVAHRYATEP---DLDAVVDYVLTLRMAPRKVKLRLLRRADRPRMYLAIERRV-------------------------
>gb|MBC8067579.1| phosphonate transporter Deltaproteobacteria bacterium
----------MCNVLPLTFDQPDLGTRIQALDAAELDALDFGVIGMDAETLVRAYNTAESTLAGLGAGRVLGQPLFTSVAPCMNNFLVAQRFEDAAASGALDATIDYVLTLRMRPLKVRLRLVAIPGAALRYVLVYRRTG------------------------
>ref|WP 009540451.1| photoactive yellow protein Caenispirillum salinarum
----------------MTFDDPDMLRWLESARAADLDALDFGVIGIGPDGAVSHYNAWEVEAAGISRDWAMGRDFFNEVGLCMNNFLVAQRFEDEP---TLDAFVDYVLTFRMKPTRVTLRLLQHPDSPTRWILIRRV--------------------------
>ref|WP 200343535.1| PAS domain-containing protein Rhodovibrio sodomensis
--------------MTTTFGDPDLAAKVDAMTQEELNELPFGVLKLDGEGRIIGYNRLEEQIAGLDYSNYLSHNFFTEIAPCMDNPFFRGRFENGIAQGNLAMDFEFESDLDPRAEHIRVRMLNASEPNAYWIFIKRL--------------------------
>gb|QJE74512.1| photoactive yellow protein Rhodospirillaceae bacterium B3
-----------MSDAGRDFGEVFRGFALDDLSPEQFDELPFGAIQVDANGIIHRYNRAESQLSGRAPERVVGRDFFRDVAPCTNMPGFQGRFAEGVARGSLDVGFTFVFDFHMAPVRVGIHMRDAAEPGRYWILVRVIERLQPYRPAEAQRIVAQR--------
>gb|NIJ31063.1| photoactive yellow protein Sphingomonas insulae
-----------MSMKEASFEAVTL-SALEAMSVEELDALPYGALGFGPDTIVQRYNATEARMSGLDPSTVVGVPFFDAVAQCMNNFMVAQRFVDEP---QLDEIVPYLLTLRMRPTKVRLRLLADPGMPRHYILIER---------------------------
>ref|WP 194712427.1| PAS domain-containing protein Noviherbaspirillum soli
----------MTQLAHYAFVQPELLPLLTSSSPEILDSLDFGLIGFDADGMVRQYNAFEARAAGLSLERVLGQSLFTHVAPCMNNFMVAQRFEDAASAGTLDDTIDYVLTLRMRPVKVRLRLLSDPAQAMRYVLIQRSL-------------------------
>gb|EJF07069.1| Methyl-accepting chemotaxis protein with PAS sensing domain Mcp10 Thiovulum sp. ES
-----DKNKTAKKLEVVKFDPKELEGAMNSMSQEQLDNMSFGVVELDKDGNIVKYNSAEGDITGRDPREVVGKSFFNEVAPCTKSPVFYGKFNDGVNKDDLNVMFDYTFDYNMAPTKVKIQMKNAEEDKTYWIFVKRL--------------------------
>gb|RYG55906.1| phosphonate transporter Alphaproteobacteria bacterium
----------MTHALRDGFATEDILQVLSSLTEPQLDDLNFGVIGFDGGSVVHRYNAFESQAAGLSRERVVGQPLFTVVAPCMNNYLVAQRFEDAYEHADLDETIGYVLTLRMRPVKVRLRLLASPGLLMRYVLVQRAV-------------------------
>ref|WP 175942629.1| MULTISPECIES: phosphonate transporter unclassified Caballeronia
--------MADPFTFKHTFDSVLF-DDLVAAGEPELDELEFGLIGFDATYAVTHYNAVESSSAGLSATRVLGRHLFEEVAPCMNNFMVAQRFEDEA---ELDEVLPYVLTLRMRPTPVQLRLMKSSRSETRFLLVQRQTGK-----------------------
>emb|SDP88042.1| photoactive yellow protein Rhodoferax sp. OV413
-------------LESLLFQDADMPALLAACIPAELDALEFGVIGFDADTVVRIYSQTESQLSGLAPERVLGKRMFTVVAPCMNNFMVAQRFEDAEAQAALDSTIDYVLTLRMRPIKVLLRLLAQPGQAMRYVLVQRRV-------------------------
>gb|NBC86407.1| PAS domain-containing protein Bacteroidetes bacterium
-----PAEKPDGSKPFLDFDSEDVGEKLRQASDEQLNEASFGIVRVDDSGEVEFYNQYESDLSGVSPEDAIGRNFFTSLAPCANNRIFQGRFKKGVRSGSLDEQFTYTFTYKMRPTLVEIRLYRDTQ-SNNWVLVRER--------------------------
>gb|RMB54773.1| photoactive yellow protein Sphingomonas sp. PP-CE-3A-406
-----------MSPNESGFEAVAL-RDLEAMSADARDALPFGVVGFGADTIVQVYNATEARMAGLDPAAVLGVPFFDAVGQCMNNFMVAQRFEDEP---EIDEIVPYVLTLRMRPTRVRLRLLASAGTPRRYILIAR---------------------------
>dbj|GJG86543.1| hypothetical protein tb265 17240 Gemmatimonadetes bacterium T265
-----------M-HTSPERGLDHVVYAADALSSAELDALPYGMIQLDSRGTVLRYSSAEARLSGLSAGETVGRNFFREVAPCTQVGEFLGRFQDGVRARQLDAVFNFRFAFRP-PKDVRIHLFYSKATRSVWVKVVDLSESGDAEAAGLPG-------------
>gb|MBC7563456.1| photoactive yellow protein Gemmatimonadaceae bacterium
----------------MSFVPEAFVGQLPDVSRSSADAQPFGVVQVDDAGMIQLYNKWESEMAAVPVASAEGRNFFTQVAPCTNNRLVYGKFKDGVAKGDMDAEFNYTFTYKMKPTNVQIRLLRHAPSKTNWVLVGMRAA------------------------
>gb|RMB39154.1| photoactive yellow protein Sphingomonas sp. PP-F2F-G114-C0414
-----------MSPNESGFETVAL-RDLEAMSADARDALPFGVVGFGADTIVQVYNATEARMAGLDPAAVLGVPFFDAVGQCMNNFMVAQRFEDEP---EIDDIVPYVLTLRMRPTRVRLRLLASAGTPRRYILIAR---------------------------
>gb|NBC30406.1| photoactive yellow protein Spirochaetes bacterium
------------MAGIVEFEEKRIIEFLDSMSDGDLDALDFGVVRMTYQGEVTAYNKAEAELSGMKSELVLGKNFFVQVAPCTNNYMVAERFGNAE---ELDEVIDYVFTYAMVPTPVTLRMVKSASSESQYLLVRPQKRS-----------------------
>ref|WP 107930518.1| phosphonate transporter Sphingomonas aerolata
-----------MVLEQYSFDNVAL-PELDTMRVEDHDTLPFGVVGFNADTLVQVYNATEARMSGLDPATVMGVPFFDAVAQCMNNFMVAQRFEDEP---EIDDIVPYVLTLRMRPTRVRLRLLAAPGIARRYILIER---------------------------
>ref|WP 210253150.1| hypothetical protein Beijerinckia sp. L45
----------MIDLSLPAFADIDL-ANLTTLSRDDMDRLPFGVVGMAATGIVEVYNATESRLAGLPADTVLGAHYFSTTAQCMNNFMVAQRFEDEP---LLDATIDYVLTLRMRPTPVKLRLLKGAESARHYVLIQR---------------------------
>ref|WP 184202966.1| phosphonate transporter Armatimonas rosea
----EAVGGTSTPPPQHAFVPQELLSNLPNMKQSQLDMLDFGAIRVSDEGVILSYNRWQSEFAQVDQDEALGKNFFRELAPCTNNRLVFGRFKQGVADGSLDVVVSYAFTYRMRPTLVKVHLYREPKTKANWILVARVGGNK----------------------
>dbj|GHH10974.1| hypothetical protein GCM10008023 09430 Sphingomonas glacialis
------------MPQEIAFESLSL-TTLDGMSDVERDALPFGIVGFPADTTVQVYNATEARLSGLDRASVMGVPFFEAVAQCMNNFMVAQRFEEEP---EIDDIVPYVLTLRMRPTKVRLRLLASPEAARRYVLIER---------------------------
>ref|WP 022834768.1| PAS domain-containing protein Salisaeta longa
-----------GPRPLVTFDSPNITKTFRQASEEQLHAADFGIVRVDNEGIVSFYNQYESDLAGIEPEEAHGKNFFTELAPCSNNRIFYGRFKEGIRSGNLDKSFTYTFTYKMRPTLVDVRMCGDAS-GRNWILIRKRGV------------------------
>ref|WP 037530251.1| phosphonate transporter Sphingomonas sp. CFBP 8765
-----------MVLEQYSFDNVAL-PELDTMRVEDRDTLPFGVVGFEADTLVQVYNATEARMSGLDPATVMGVPFFDAVAQCMNNFMVAQRFEDEP---EIDDIVPYVLTLRMRPTRVRLRLLAAPGVARRYILIER---------------------------
>ref|WP 205280784.1| PAS domain-containing protein Leptospira sp. 201903070
---------------MIRFVEDETVLKIDGLSRAEIDSLPYGVIQVDDQGKILIFNRFESEKANVPVKDAEGKTFFTQVAPCTNNAIFWGSFEKGVKQGEMDLIFPYTFTYKMRPTPVVVHLYRAKFSKKNWIFVKWK--------------------------
>gb|NMM36371.1| PAS domain-containing protein Glaciimonas sp.
----------MTNQISLSFDQPDLVEHLAMLDADGLDQLDFGVIGFDKDTVVRLYNECESKAAGLKPDRMLGQPIFTVVAPCMNNYLVAQRFEDAVETGALDATINYVLTLRMRPVKVALRLLAAPGAAIRYVLVYRPA-------------------------
>ref|WP 092619318.1| hypothetical protein Roseospirillum parvum
----------------MQFTDPDLLSALDRASPAELDKLAFGVIGMDAAGVVEHYNAWEARAARLDPAWVIGRNFFHEVGLCMNNFMVGHRYRSAE---RLDEILDYVLTFRMKPTPVRLRLLKGPEARLDWMAVDWS--------------------------
>ref|WP 163960328.1| phosphonate transporter Noviherbaspirillum galbum
----------MPESLMLAFDDAAIAGSLDQLDDEALDVLEFGVIGFDKTNVVRRYNAFESRCAGISRERVLGQALFTNVAPCMNNFMVAHRFEEAAANGALDETIPYVLTLRMRPTKVRLRLLASPTLTLQYVLVNRLP-------------------------
>gb|TCP65809.1| photoactive yellow protein Sphingomonas sp. PP-CE-1G-424
-----------MSPNESGFETVAL-RDLEAMSADARDTLPFGVVGFGADTIVQVYSATEARMAGLDPAAVLGVPFFDAVGQCMNNFMVAQRFEDEP---EIDEIVPYVLTLRMRPTRVRLRLLASAGTPRRYILIAR---------------------------
>ref|WP 135621444.1| photoactive yellow protein Leptospira ognonensis
----LQKQAEFYAKGEMRFVKDDVLQKLQVSTAEEIDLLDFGVICVDDKGVIKMFNKYEGEKANIDAKSTIGKNFFTEIAPCTNNQIFYGSFKKGVEERKMDLIFPYTFTYKMKPTPVKIHLYRGPARPTNWIFVKWN--------------------------
>ref|WP 056632874.1| hypothetical protein Sphingomonas sp. Leaf231
-----------MSIKEAGFQDVAL-NDLEAMSVGERDAMPFGIVGFGADTIVQTYNATEARMSGLDPSTVIGVPFFDAVAQCMNNFMVAQRFEDEP---RLDAIIPYVLTLRMRPTKVRLRLLADPDAARRYILIER---------------------------
>gb|MBC7711018.1| PAS domain-containing protein Rhizobacter sp.
----------MKLNGPLPFADPALGARLPAVSAGTLDELDYGVVEMDSAGVVLRYNRTESNFSGLNAEQVVGRHFFRDVAPCSNNRRVAQRYE-QS---ALDETIDYVFSLRMKPTPVTLRMLKLATAPTMYLLVQWP--------------------------
>ref|WP 031394610.1| MULTISPECIES: phosphonate transporter unclassified Sphingomonas
-----------MVLEQYSFDNVAL-PELDTMRVEDRDTLPFGVVGFEADTLVQVYNATEARMSGLDPATVMGVPFFDAVAQCMNNFMVAQRFEDEP---EIDDIVPYVLTLRMRPTRVRLRLLAAPGIARRYILIER---------------------------
>gb|MBK8397221.1| photoactive yellow protein Leptospiraceae bacterium
----------------MEDFAKGILYNLGYLSRDQADGADFGIIKVDDNGLILLYNRYESELAGVPVQKAENKNFFTQIAICTNNRLFFGRFKDGIAKGYLDISFNYVFTYKMKPTNVIIQLYRDQPSSTNWIFVKKK--------------------------
>emb|CAA2160520.1| Photoactive yellow protein Methylobacterium brachiatum
---------------MASFETIPL-VELCSLDVERCDALPFGVVGLSADGLVEVYNRTEERLAGLPRDSVVGTHYFSTTAQCMNNFMVAQRFEDEA---EIDAVIEYVLTLRMRPTPVRLRLLKTPGASRNYILIER---------------------------
>gb|TFH74877.1| photoactive yellow protein Gammaproteobacteria bacterium LSUCC0112
-----------MSLEVIDFGSHDIDNRLNTMSSEQIDQLAFGAIQLDPTGTIVHYNETEGAITGRSPSQVIGKNFFRDVAPCTNTPKFKGAFDKVVKD-RISVMLEYTFDHQMAPTKVNVHIKPALVGGNFWIFVKRL--------------------------
>gb|MBB3588062.1| photoactive yellow protein Sphingomonas sp. BK481
---------MAMVLEQYSFDNVAL-PELDTMRVEDRDTLPFGVVGFEADTLVQVYNATEARMSGLDPATVMGVPFFDAVAQCMNNFMVAQRFEDEP---EIDDIVPYVLTLRMRPTRVRLRLLATPGIARRYILIER---------------------------
>gb|NBC23343.1| PAS domain-containing protein Gammaproteobacteria bacterium
----PVTLSDP-ALKVRSFAGHD-LDEIEALAPDNLDRLPVGVIRLDREGRVLSYNAVESHYSGLKPATVIGRDFFREIAPCTAGSVFERTFREGMAAGKLDALLEYVFAFPGRPMRVAVQMRSGRDPDTAWIFVRWV--------------------------
>gb|NYD89051.1| photoactive yellow protein Sphingomonas melonis
--------------MDDEFETIAL-PQLEGMPQAARDALPFGVVGFDDATVVHIYNATEARMSGLDPTSVMGVPFFDAVGQCMNNFMVAQRFEDET---ALDEIIPYVLTLRMRPTRVRLRLLAGPAARYRYVLIER---------------------------
>gb|MAQ18920.1| hypothetical protein Sandaracinus sp.
----SERELRA-VEEPRSAPRWPTGAQLDALSRGGLDGLPFGVVELDARGVITSYNAAEARMTGLAPADVVGRPFFREVAPCTAVPEFEGRFRRGVAAGELDAAFEFDFNFVLAPVRVAVRLLSSPS-GRYWLLTHVVAQRARPSDGDERAWQRN---------
>gb|MBK7993256.1| PAS domain-containing protein Blastocatellia bacterium
-------------MALLSDVVEKLYQKIDTLTVKQLDELPCGAIQLDEQGKILKFNEYESKLAQLQKESVIEKTFFTEVAPCTNVKEFYGQFKQGVTEKQLNEKFRYHFAFKQNPRNVLVNLFYSDMTNTVWVFVRPIE-------------------------
>ref|WP 031441021.1| MULTISPECIES: phosphonate transporter Sphingomonas
-----------MVLEQYSFDNVAL-PELDTMRVEDRDTLPFGVVGFNADTLVQVYNATEARMSGLDPATVMGVPFFDAVAQCMNNFMVAQRFEDEP---EIDDIVPYVLTLRMRPTRVRLRLLATPGIARRYILIER---------------------------
>ref|WP 091439124.1| PAS domain-containing protein Geodermatophilus poikilotrophus
----RVGADRW-GGAVPSFADPGLLGVLEGAPAEALDDLAFGLITMDRRGVVLHYNADESRRSGLGRERVVGRDFFTSVGPCADHPLVAGRFARAAETGTLDEELDFTFTFRMRLSPVRLRLLAAVGSPRQYLAVRDA--------------------------
>ref|WP 010218148.1| PAS domain-containing protein Sphingomonas sp. PAMC 26621
------------MAVSTAFDDIEI-AALAALPPEVRDGLPYGVVGLDPAGLVVVYSAAEARMAGLDRESVVGMPFFDAVAQCMNNFMVAQRFEDET---ELDETLPYVLTLRMRPTRVRLRLLATSTEPLNYILIER---------------------------
>ref|WP 222105622.1| phosphonate transporter Paraburkholderia sp. BCC1884
--------------MTQEFDTVSL-ATLHAADNETLDALPFGVIGFAPDSLVTHYNKFESAGAGLRAANVLGRHLFYEVAPCMNNFMVAQRFEDEP---ELDATLPYVLTLRMRPTPVRLRLLRGPQGATRFLLIEREPAQ-----------------------
>ref|WP 200593759.1| phosphonate transporter Noviherbaspirillum pedocola
----------MQTLALPYFEQADLLSALADCTQDQLDALGFGVIGFDAAGVVRRYNRFESVASGLSPQRVLNAELFSTVAPCMNNFMVAQRFEDAAATGALDDTIAYVLTLRMRPTRVKLRLLADPAQEMRYVLVERAV-------------------------
>gb|MBC7533956.1| PAS domain-containing protein Oligoflexus sp.
----ASKPTAGGVPQANGIIPGEVIANLSSLTQAQSDQVDLGIVEVDNSGMIKLYNRYEAELAGVDQKAVLGKNFFTEVAPCTNNRLFLGRFKQGVESGAMDFGFNYTFTYKMKPTQVQIHLFRDIASGRNFIFVRKR--------------------------
>ref|WP 212721374.1| PAS domain-containing protein Zooshikella marina
----------------MEFTQKNLSQALSETDESELDSARFGIVKLDPEGKVEFYNKYESELAGLSVDQVLGQNFFTQVAPCTNNYMVSHKFNAAVENNDLDETLDYIFTYKLKPTNVKLRLLKYRNN--QWLCVAKQ--------------------------
>ref|WP 010160671.1| PAS domain-containing protein Sphingomonas sp. PAMC 26617
------------MAVSTAFDDIEI-TALAALPPEVRDSLPYGVVGLDPAGLVVVYSAAEARMAGLDRESVVGMPFFDAVAQCMNNFMVAQRFEDET---ELDETLPYVLTLRMRPTRVRLRLLATSTEPLNYILIER---------------------------
>ref|WP 076070756.1| phosphonate transporter Sphingomonas montana
-----------MSLNKAGFETIPL-SDLDMMSVAERDALPFGVVGFEADTIVQSYNATEAQMSGLDPATVIGVPFFDAVAQCMNNFMVAQRFEDEP---EIDDIIPYVLTLRMRPTKVRLRLLAAADTPRRYILIQR---------------------------
>gb|NYD91250.1| photoactive yellow protein Sphingomonas melonis
-----------MSIEQPSFETVAL-RELEAMRVEQRDALPFGVVGLGHDTIVQTYNATEARLSGLDPSTVVGVPFFDAVAQCMNNFLVAQRFEDEA---QIDDIVPYVLTLRMRPTKVRLRLLAEPDALRRYILIER---------------------------
>gb|MBP6852498.1| PAS domain-containing protein Rhodoferax sp.
----------MSAPPSLRFDSLNALPDLCRASDDLLDTLDFGTIGFDASGTVRRYNQFESDAAGLSPGRVLGHHLFTVVAPCMNNFLVAQRFEDAAAEAALDETLPYVLTLRMRPTKVRLRLLAAPDAPMRFVLVLRTPRAAPA--------------------
>ref|WP 056415495.1| MULTISPECIES: hypothetical protein Sphingomonas
----PLREPRLVLNTQANFDAISV-DDLESMGGDARDALPFGVVGFGADTVVQTYNATEARMSGLDPATVIGVPFFDAVAQCMNNFMVAQRFDDEP---VLDAIVPYVLTLRMRPTKVRLRLLARPDAPRRYILIER---------------------------
>gb|MBK7864572.1| PAS domain-containing protein Archangiaceae bacterium
--------------MSAALRIDDLVKRLGVLQPEELESLPFGMIELDASGKILRFNKTEGNLARLDPARQLGKSFFDDVAPCTKVKEFHGRFLEGVRRRELYETFGFTFRFPHGTRDVAITLFYAQKTQSVWVLVSQKALLAP---------------------
>gb|MBK6852657.1| PAS domain-containing protein Burkholderiales bacterium
----------MPRHPALIFDRDHLASLLDTLDNDALDALDFGVIGFDAEGIVRRYNSVESRQAGLSPERVLGLHLFGVVAQCMNNYLVAQRFEDAAANRALDVTIDYVLTLRVQPVKVRLRLLAEPGEALRYVAILRLP-------------------------
>ref|WP 037477986.1| phosphonate transporter Sphaerotilus natans
----------MNDASLPGFDQPDLLASLEAMTDTELDALGFGVIGLRPDTVVCRYNAYESRAAGLSPARVLGLPLFSVVAQCMNNFLVAQRFDDAAEVGPLDAIVDFVLTLRMRPTPVKLRLLATPGVERRYVLIQRL--------------------------
>gb|MBK1657708.1| hypothetical protein Paracraurococcus ruber
--------MPVTATVLPGFDSPDLLPWLEAADATLLDLLPFGVVRLDRAGCVTAYNAYESERAGLRPATVMGRPFFSTVGICGNNPLVAGRYAAEP---RLDALLDYVFTFRLRPVPVRLRLLQAPEARHAWLLVCRRAPQAAA--------------------
>gb|MBU6367892.1| PAS domain-containing protein Gemmatimonadetes bacterium
-----------LPAEALPAEAEAALDAADGMTAAQLDAVPYGLIQLDPTGRILAYNAAESQLASLPQQDALGKSFFTEVAPCCKVPAFFGRFTDGVIHESLDATFRFHFAFKQHPRNVLVRMRYVKRTRTVWLLLVEDTSGP----------------------
>gb|MBL8359607.1| PAS domain-containing protein Rubrivivax sp.
--------------MDLDFADPQLAVHLADAGPEDLDGLRYGVIGIDADGIVVRYNAWESQAAGLAPARVIGQPLFTRVAPCMNTPLVAGAFAEAASRRPLDRTVPYLLTLRMRPTRVQLRLLDAGQGGVRHVLILRSA-------------------------
>ref|WP 131147310.1| phosphonate transporter Massilia albidiflava
-------------MTALAFDQPDLGARLASLGDEQLDDAAFGIIGFDDATVVRRYNRFESQAAGLAPHSVLGQPLFASVAPCMNNFMVAQRFEDAQAEGALDATIPYVLTLRMRPTKVLLRLLAEPGAATRYVLVQRQP-------------------------
>ref|WP 198383801.1| GAF domain-containing protein Roseomonas sp. KE2513
-------------MIGTDEWGNRSGTPLDDLSPEQLDALPYGVIGVDSEGRVTSYNATEGRLSGRSPDRVIGRDFFREVAPCTHLPSFHGRFLDGVRRGHLATEFTFVFGFDP-PVRVRVAMRNARVPGRYWITVHPIGALAPSAQRLVSRTAEE---------
>ref|WP 104509449.1| photoactive yellow protein Rhodoblastus sphagnicola
-------------MEIIPFGSKDIDNILAK-EPHRAEMLPFGTVQLDRQGKIVKYNQAEGLIVGRDPAACIGKRFFDDIAPCAKGKRFHGEFLKFYQTGQINVLFDYEFDYKMKPVHVRIHMKAAPDGQTCWLFVKRV--------------------------
>ref|WP 052215130.1| GAF domain-containing protein Belnapia sp. F-4-1
-----------MQQDGIDADHEDVVARLDDLSHDELDALSFGVVQVDGTGRVVFYSAAESRISGRSAEAVVGRDFFRDVAPCTNLPAFRGRFLEGVRRGALDGCLHFTFGFEPRPIQVEVRLLQARKPDRYWIVIRPVGTVPPSRHRLAAEAAFEA--------
>gb|MBB4616106.1| photoactive yellow protein Sphingomonas abaci
-----------MPVSEASFETVAI-SDLDGMTADERDALPYGVVGFDADTIVKIYNATEARMSGLDPSTVFGVPFFDAVGQCMNNFMVAQRFEDEA---EVDDIIPYVLTLRMRPTKVRLRLLANQDVLHRYILIER---------------------------
>ref|WP 089399839.1| phosphonate transporter Noviherbaspirillum humi
----------MIVTPSINFTQPGLARLLDGMEPHELDELAFGVIGFDDDTGVKIYNRTEATLAGLSVSNVLGQRFFTNVAPCMNNFMVAQRFEDAHRLGELDATIDYVLTLRMRPTKVKLRLLSHPGLALNFVLVDRSR-------------------------
>ref|WP 090313711.1| phosphonate transporter Duganella sp. CF517
----------MTLHAETPFDQSDLAALLEHADTAGLDALGFGVIGFDLDGRVQRYNAFESQAAGLRAQRVLGEDLFVAVAPCMNNFMVAQRFSDARAEGPLDDTINYVLTLRMRPTKVKLRLLYQPGAALAYVLVQRP--------------------------
>gb|PSQ97784.1| phosphonate transporter Bacteroidetes bacterium SW 9 63 38
-----PDDADTGDASALSFDADKIGKQLHRAAPKELHNARFGIVRLDDEGTVTFYNRYESILSGVAPADALGQNFFHELAPCSNNRLFLGRFREGVAADELDERFTYTFTYRMRPTLVNVRLYRDRE-GRNWVLIQKR--------------------------
>ref|WP 091660784.1| phosphonate transporter Massilia sp. PDC64
----------M--TADLSFAAPDLHTRLARLAEDELDRLDFGVIGFDDDTNVCQYNRTESEAAGLTPPRVLGLPLFTSIAPCLNNFMVAQRFEDAQDDGALDATIDYVLTLRMRPVKVVLRLLAAPDVPVRYVLVRRKA-------------------------
>gb|MBC7809062.1| PAS domain-containing protein Akkermansiaceae bacterium
----TTNASQNPLGTTPGILPAETLTHLPQMTHAELDALPMGVIQVDDAGVILQYNKTESEMAGFRPEDVEGKNLFFDLAPCLNTGLVYGKFRAGVDAGALDQEVLYALTYRMRPVLTQMRLWRDPATASNWILLQRIGSTSK---------------------
>ref|WP 210321326.1| hypothetical protein Devosia sp. S02
----------------MSFEAVTL-AELEAMSATEHNLLPYGVVGFSQDTTVNVYNATEARMAGLDASQVVGAHFFEAVAQCMNNFMVAQRFQDEP---ELDDIVPYVLTLRMRPTRVRLRLLARAGGLRRYILVER---------------------------
>gb|MBX7100382.1| PAS domain-containing protein Myxococcaceae bacterium
-----------------------MLERLDHLDEAALDALPYGLIKLDRQGTVLAYNRTEADLARIDQKQPLGRNFFTEVAPCTRVQAFHGRFLKGLERGELNERFGFQFKFPHGPRYVAINLYSVPQSDSVWVIVATARPG-----------------------
>ref|WP 056389163.1| PAS domain-containing protein Massilia sp. Root418
----------MMKQAEAAFEEPGLAGRLAGMDDAALNALGFGVIAFGLDGKVRRYNTFESQAAGLSPERVLEQDLFSVVAPCMNNFLVAQRFDDARDTGPLDDIIQYVLTLRMRPTKVRLRLLCAPQAELAYVLVQRL--------------------------
>gb|NBC86408.1| PAS domain-containing protein Bacteroidetes bacterium
------DADEDTASDDLSFGDEDLEPKLAQADENTLNRVDFGVIRLDDDGIVQFFNRYESELSGVDPEDALGQNFFNELAPCSNNRLFRGRFKDGVRKGEMDERFTYTYTYKMRPTLVEVRLYRDND-GQNWIFVQKR--------------------------
>ref|WP 140868936.1| phosphonate transporter Sphingomonas oligophenolica
------METSVVTIAQLSFDTIDL-AELEAMAEGERDGLPFGVVGVDHQGTTQVYNRTEAAMAGLDRESVLGSGFFETVAQCMNNFMVAQRFEDEP---TLDEIIPYVLTLRMRPTRVRLRLLARAGAPLRFILIER---------------------------
>ref|WP 211361303.1| phosphonate transporter Ideonella azotifigens
----------------MNLDCADALRRVEWLGDEALDRLRFGVIGFDATGVIRRYNACESSFSGLRPKNVIGRALFTDVAQCMNNYLIAQRFQDAWADCALDATIDYVLTWRMRPTKVQMRLLCSPDRAMSYLLLRHH--------------------------
>ref|WP 220785636.1| phosphonate transporter Sphaerotilus natans
----------MNDASLPGFDQPDLLASLEAMTDTELDALDFGVIGFRPDTVVCRYNAYESRAAGLSPSRVLGLPLFSVVAQCMNNFLVAQRFDDAAEAGSLDASIDFVLTLRMRPTPVRLRLLAAPGVERRYVLILRR--------------------------
>ref|WP 026849937.1| photoactive yellow protein Gemmatimonas phototrophica
----------------MSFVPSQFIAQIPSVDRPNADAQPFGIVQVDDAGVIKLYNRWESEMAGVPVASAEGRNFFTQVAPCTNNRLMFGKFKDGVAKGELDSEFNYTFTYKMKPTNVQIRLFRHAPSATNWVLVGLRAA------------------------
>ref|WP 137316465.1| phosphonate transporter Massilia umbonata
-------------MTALAFDQPDLGQRLAALTDEQLDDATFGIIGFDDATVVRRYNRFESQAAGLSQPSVVGQPFFTSVAPCMNNFLVAQRFDDAQADGALDATIPYVLTLRMRPTKVQLRLLALPGAATRYVLVQRQP-------------------------
>gb|MBC7452329.1| phosphonate transporter Massilia sp.
----------MSEIFMIDFYQPDVADALNQSTDEQLDELTFGVIGFDRAGVVRRYNTFESKISGLAADKVLNAHLFTSVAPCMNNFMVAQRFDDALELAHMDAVIDYVLTLRMRPKQVKLRLLSSPVEAMRFILVSRAQ-------------------------
>ref|WP 150550334.1| phosphonate transporter Pandoraea soli
-----------MENVDKGFERVSI-RQLVALDAGQLDELPYGVIGFTFEFHVTAYNASESRNAGLSPSRVLNRHIFAEVAPCMNNFMVAQRFLDCA---TLDDIIPYVLTLRMRPTPVRLRLLKSPDVATCFLLIDRQVTN-----------------------
>ref|WP 056159776.1| PAS domain-containing protein Duganella sp. Leaf126
----------MTLAADLPYDHPDLANLLAHSDAEQLDVLRFGVIGFDRDGRVQRYNQFESQAAGLRPERVLGLDVFVAVAPCMNNDLVAQRFADARQDGPLDETLNYVLTLRMRPTKVKLRLLSQPESELAFVLVERA--------------------------
>ref|WP 098062479.1| PAS domain-containing protein Longimonas halophila
-----AESASDDPSNQLNFEDPTVGERLRDASKDTLNSADFGIIRLDDEGIVQFFNAYESNLSGVDPDEALGQNYFNELAPCSNNRVFYGRFRDGLKNGGMDEYFTYTFTYKMRPTLVDVHLYRDDA-GNNWIMVRKR--------------------------
>ref|WP 091332420.1| PAS domain-containing protein Allochromatium warmingii
-------------MNLEDAIDIHDPRRLDHLTEAELDHLPVGTIRVDAEGRILFYSRAQSVLSQREVETVLGRNFFSEVAPCTVVPEFYGRFRRGVLTGHLETTFEFIFDFQMAPVRVRITMRAAERAGEFWIIVQPQDRLSPRNEQTAYDLIAGK--------
>gb|RYY10847.1| phosphonate transporter Alphaproteobacteria bacterium
----PLREPRLVLNTQANFDAISV-DDLESMGGDARDVLPFGVVGFGPDTVVQTYNATEARMSGLDPATVIGVPFFDAVAQCMNNFMVAQRFDDEP---VLDAIVPYVLTLRMRPTKVRLRLLARPDAPRRYILIER---------------------------
>ref|WP 170286145.1| phosphonate transporter Nocardioides rubriscoriae
-----MTPRSAPHHVDLEFDAPDLRERLDALSLPDLDAVPFGVIAFDLDNRVVGYNRYESDRAGIAPERVLQRDLFIDVAPCTNNYLVAQRYTDEP---HLDEQLDYVFTFRMSPTPVRLRLLGEAGAPRRYMAIRPR--------------------------
>ref|WP 099791022.1| PAS domain-containing protein Massilia eurypsychrophila
----------MIDPSPILFDQADVVAALATLDSEQLDALDFGVIGFDNDTVVRLYNTYEAKAAGLAPARVLGQPLFTVVAPCMNNFMVAQRFDDAFDAEALDVTIDYVLTLRMRPVKVALRLIASPGSATRYVLVNRLS-------------------------
>ref|WP 176648424.1| phosphonate transporter Duganella sp. SG902
----------------MKFDQPGIAALLADMDDATLDTLGFGVIGFDGQDRVRRYNAFESQAAGLRPERVLAQDLFSVVAPCMNNYLVAQRFIDAREAGALDETINYVLTLRMRPTKVQLRLLAEPGTELSYVLVHRL--------------------------
>ref|WP 056527737.1| hypothetical protein Sphingomonas sp. Leaf339
-----------MPVSDMAFETVAL-SDLERMSADERDILPFGVVGFGADTLVQIYNATEARMSGLDPSTVIGVPFFDAVAQCMNNFMVAQRFEDEA---QIDDVVPYVLTLRMRPTKVRLRLLADQATPRRYVLIER---------------------------
>ref|WP 055934835.1| hypothetical protein Sphingomonas sp. Leaf17
-------------MTETGFESIAL-RDLEAMRDADRDALPFGVVGFAADTAVQVYNATEARMSGLDPATVVGVPFFDAVAQCMNNFMVAQRFEDEP---DLDAIVPYVLTLRMRPTRVRLRLLAATDVPRRYVLIER---------------------------
>gb|RZT53314.1| photoactive yellow protein Sphingomonas sp. BK036
-----------MLNTQANFDAISV-DDLESMGGDARDALPFGVVGFGADTVVQTYNATEARMSGLDAATVIGVPFFDAVAQCMNNFMVAQRFDDEP---VLDAIVPYVLTLRMRPTKVRLRLLVQPDAPRRYILIER---------------------------
>gb|MBC7682575.1| phosphonate transporter Ferruginibacter sp.
-----------------------MVARLAALSPAELDGLDFGVIGFDAYTVVTQYNLFESKAAGLAPQRVLGKALFTTVAPCMNNFLVAHRFEDAAAHAPLDATLDYVLTLRMRPTKVVLRLLAEPDQPMRYVIINRRA-------------------------
>ref|WP 070247247.1| phosphonate transporter Duganella phyllosphaerae
----------MTLPAETPFDQPDLAALLEHSDAEALDTLGFGVIGFDDDGRVQRYNAFESQAAGLRAARVLGQDLFLAVAPCMNNFMVAQRFADARAEGPLDDTINYVLTLRMRPTKVKLRLLYLPGATLGYVLVQRP--------------------------
>ref|WP 206093718.1| phosphonate transporter Pandoraea thiooxydans
--------------MDYGFETIGI-AQLAALDADRLDELPYGVIGFAPDFLVTHYNATESRNAGLSAARILARHIFEEVAPCMNNFMVAQRFLDAQ---TLDEIIPYVLTLRMRPTPVRLRLLMSPEIATRYLLIERKVAA-----------------------
>gb|MBK8256301.1| PAS domain-containing protein Polyangiaceae bacterium
-----------EIPESVIPSSFN-ASTIDERSDAELDALPFGVISLDEEGIILRYNLYESRLARLDRNQVLGRNFFTDIAPCTSTQEFEGRFRAFVNEAQKRVRFDYIFDFKFGAQEVSVELLRVPAAARFYLLINRQRVTAPRPDFPAEKLAALQR-------
>ref|WP 205215007.1| MULTISPECIES: GAF domain-containing protein Sphingomonas
------------------AEQEEQALTPDGLSDEQLDALPFGVIQVDAHGIVHKYNAAESRFSGRQRERVLGRDFFRDVAPCTNLPSFRGRFLDGVRRGNLDSVFGFVFGFD-EPARVEVTMRAAAEAGRYWLLVRQLGFMAASPQRRAALAAADAV-------
>ref|WP 202617198.1| MULTISPECIES: PAS domain-containing protein unclassified Rhizobium
--------------MTASFEGISG-LALEKMDDTTFDSLAFGVVGLNADGIVERYNATESSLAGLRRETVLGSDFFDEIAQCMNNFLVAQRFEDED---QIDDIIPYVLTLRMRPTPVRLRLLKGSDLALRYILILR---------------------------
>gb|NUQ76960.1| PAS domain-containing protein Polyangiaceae bacterium
---------------MLSTDLAALYKQIHTLSSTELDALPYGAIQLSKEGTIVSYNRYESTLAGIPKEGAIGKNFFRDVAPCTDVQAFHGRFKEGIARKKLHEKFRYHFPFKHNPRNVLITLFYHEESDHVWVFVQPID-------------------------
>gb|QIE29677.1| Photoactive yellow protein Caballeronia sp. SBC2
--------------MDQTFEKVSF-ECMSEATEAELDALPFGVIGFLPDYIVTSFNQAESKAAGLSASRVIGTHFFHEVAPCMNNFMVAQRFEDEN---RLDDIISYVLTLRMRPTPVRLRLIKSDENLKRFLLVERKVK------------------------
>ref|WP 058554967.1| EAL domain-containing protein Thiohalocapsa sp. ML1
-----------MVKSHALSVDVHDASRLDAMTEAELDALPIGAIRVDADGRILYYSRAQASLTGRAPQQVLGRHFFRDVAPCTAVPEFYGRFRRGVLTGALNTSFEFIYDFAMQPVRVRIHMRDAERAGEYWVIVSPLEYLPARDASAGEAMLLD---------
>ref|WP 105510603.1| phosphonate transporter Paraburkholderia sp. BL21I4N1
--------------MTLEFDNVSL-ATLNTANRETLDAFPFGVIGFAADGLVTVYNAFESAGAGLRAANVLGRHLFDEVAPCMNNFMVAQRFEDEP---TLDATFPYVLTLRMRPTPVRLRLLRGPDIATRFVLIDRKAA------------------------
>gb|MBI1380538.1| phosphonate transporter Planctomycetaceae bacterium
----RSDRLAAQMAQDSRFAADDLLARLPEVPQVELDAVPHGAVRLDEDGRVLAYNSFESKLSGIAPGSALGRDFFRDLAPCTNNSLFRGLFRRGVAQGSLDHLMPYTYTLRMAPTHVVVHLFGRAGPTGWWLFSRRAGSAA----------------------
>ref|WP 194722227.1| PAS domain-containing protein Noviherbaspirillum malthae
-------GTVPAAEDGTDFSRENIVPLLSVFSKQELDALDFGVIGFDKETVVRQYNRFESECAGLAPEHVVGQRMFTSVAPCMNNFMVAQRFEDALENAELDAVIDYVLTLRMRPVKVRLRLLARPDSELRYVLVDRSG-------------------------
>ref|WP 101481580.1| MULTISPECIES: phosphonate transporter unclassified Janthinobacterium
----------MNMQAEIQFDQPGISMLLETMDEAALNALDFGVIGFGRDGRVQRYNTFESKAAGLGVERVLQQELFTVIAPCMNNFLVAQRFADAYESGALDDTISYVLTLRMRPTRVKLRLLSDPAAELSYVLVHRL--------------------------
>ref|WP 209184742.1| MULTISPECIES: PAS domain-containing protein unclassified Rhizobium
--------------MTASFEGISG-LALEKMDDTTFDSLAFGVVGLNADGIVERYNATESSLAGLRRETVLGSDFFDEIAQCMNNFLVAQRFEDED---QIDDIIPYVLTLRMRPTPVRLRLLKGSDFALRYILILR---------------------------
>gb|MBR32731.1| photoactive yellow protein Spirochaetaceae bacterium
-----QEQAAYWAQSSARFVDDAVVEGIASYERGKIDELQHGVIKLDDEGKVLIFNKYESEKSGVPVSEAEGKLFFSQVAPCTNNAIFLGSFQKGVSEGKMDLIFPYTFTYKMKPTPVKVHLYRKEGTKDNWVFIKWS--------------------------
>gb|MBW4036827.1| phosphonate transporter Proteobacteria bacterium
----------------MDFTEITI-DDLEDLDKASLDSLTFGVIGLDRDDMALIYNRTESQAAGLSPEQVIGTPFFLTTAPCMNNFLVAQRFVDEP---ELDSIIDYVLTLRMRPTPVRLRLLQSLTSMHRYILVQRK--------------------------
>ref|WP 008063119.1| hypothetical protein Methyloversatilis universalis
----------MNTEQTVAFSEARMLEFLESASDEDLDRLDFGVIGIDAGTNVKRYNRFESAAAGLSKDRVIGYALFTVVAPCMNNFMVAQRFEDAQEQGALDDTIDYVLTLRMRPVKVKLRLLAAPDRALRYVLVQRQT-------------------------
>gb|TAL53989.1| phosphonate transporter Pandoraea sp.
--------------MDYGFETTGI-AQLAALDAGRLDELPYGVIGFAPDFLVTHYNATESRNAGLSAARILARHIFEEVAPCMNNFMVAQRFLDAH---TLDEIIPYVLTLRMRPTPVRLRLLMSPEIATRYLLIERKVAA-----------------------
>gb|MBC8008441.1| phosphonate transporter Prolixibacteraceae bacterium
----------MSDVLHLNFNHTDIHDRIRACSESELDDLDFGVIGFDGGTVVRLYNAFESKLAGLSPDRVVGQPLFTVVAPCMNNFMVAQRFEDAADSGPLDATIDYVLTLRMRPIKVRLRLLAAPSLPLRYLLVSRPL-------------------------
>gb|MBU6492141.1| phosphonate transporter Burkholderiales bacterium
--------------MDYGFETIGI-AQLAALDAGRLDELPYGVIGFAPDFLVTHYNATESRNAGLSAARILARHIFEEVAPCMNNFMVAQRFLDSQ---TLDEIIPYVLTLRMRPTPVRLRLLMSPEIATRYLLIERKVAA-----------------------
>gb|MBK1726717.1| photoactive yellow protein Halorhodospira neutriphila
-----------MSMEHITFGSEDIENALARLDREQLDRLPFGAIQVDPEGNILEYNATEGAIVGQDPRTMIGLNFFRDVAPCADSPDFYGHFREGVERGRLNVMFEYVFERDVGPLRVKVHLKKALHGDAYWIFVKRIHSAGDPRAGASLGRSLRER-------
>ref|WP 052389792.1| hypothetical protein Belnapia moabensis
-----ALPDCTEACIPPSFSDSRLSEKLDTASEAELDALPFGVIGFGVDGRVEVYNACEAGSAGLSKTRVLGRHMFDEVAPCMNNYLVAQRFEEEE---VLDEVLPYVLTLRMRPTPVRLRLLKRCGGRLCYVLVDRSSSAKAR--------------------
>gb|QIE29469.1| Photoactive yellow protein Caballeronia sp. SBC2
--------------MSQTFETVSL-EKMEEANEAALDLLPFGVVGFMSDYIVTFFNASESKAAGLSPSRVVGKHFFHEVAPCMNNFMVAQRFEDEQ---NLDDIIPYVLTLRMRPTPVRLRLMKSNESAKQFLLVERKVQ------------------------
>gb|NMM28951.1| phosphonate transporter Glaciimonas sp.
----------MIDLISISFSQPDLNDRLATLSADGLDQLDFGVIGFDSETVVRRYNEFESKAAGLTSQRVLGHPLFTVVAPCMNNFLVAQRFEDAVEIGALDMTIDYVLTLRMRPVKVVLRLLAAPRAAMRYLLVNRRS-------------------------
>gb|MBZ2208791.1| phosphonate transporter Massilia sp. R798
----------MSERELPVFSSPDVISALGAMTDAERDQLGFGVIGFDADTVVCQYNQFESDAAGLGMARVLGQPLFTVVAPCMNNFMVAQRFDDALDAGALDATIDYVLTLRMRPVKVALRLLAAPGAAIRYVLVQRH--------------------------
>gb|NRT58356.1| photoactive yellow protein Leptothrix sp. C29
----------MNDASLPGFDQPDLLAPLEAMDDATLDALGFGVIGFRPDTVVCRYNAYESRAAGLSPSRVLGLPLFSVVAQCMNNFLVAQRFADAAEAGPLDASVDFVLTLRMRPTPVRLRLLAAPGVERRYVLIQRL--------------------------
>ref|WP 170039014.1| PAS domain-containing protein Longimicrobium terrae
----------------MQSARAEVILMVETLTAEELDSLPVGVIQLDRDGTVLQYNETESALARTSRADVIGRDFFNEVAPCTAVRDFQGRFQDGVARRELDVTFDYQFRFRDDTKDVSVSMSYRPESDTVWVVVERP--------------------------
>ref|WP 075357605.1| phosphonate transporter Caballeronia sordidicola
-------MISDNDKVDKQFDTVLF-EDLSTADSQKLDGYSFGLIGFGADYVVSSYNAVEAASAGLSPARVIGKHVFEEVAPCMNNFMIAQRFQDEP---ELDVIVPYVLTLRMRPTPVRLRLLQSAHGSTRFLLVERKAET-----------------------
>gb|TLU72055.1| PAS domain-containing protein Lichenicoccus roseus
--------------MPPSFDEVTL-DLLDAATASELDDLPFGVIGFDRDGMIETYNAMESKLGGLSQERVIGRHLFQAIAPCMNNFMIAQRFEDEP---DLDERIEYVLTFRMRPQPVILRLLQQRYRARRYIAILRRT-------------------------
>ref|WP 152578288.1| PAS domain-containing protein Polymorphobacter fuscus
---------------MQSFDAIST-AALHGMDDAGLDALSYGVIGLDRNGLVVVYNATEAALAGLSRSRVVGGQFFDNIAQCMNNFMVAQRFEDEP---ELDAVIDFVLTLRMKPTPVKLRLLQTRDVPLRYVLVERDLAGR----------------------
>ref|WP 127733838.1| GAF domain-containing protein Methylobacterium sp. TER-1
---------------MSDSSQTALAGRLDALTPEQIDGLDQGVIQVDAEGTILVYNAAESRFSGRKPERVIGRDFFRDVAPCTRLPHFYGRFRDGVRRGALDETFTFVYGFDPQPMRMRVTLCRSGIADRYWIVSEPIETPVVEPRRSAILEAV----------
>ref|WP 157175015.1| phosphonate transporter Sphingomonas prati
----------------MSFETINV-RDLDGMEPSECDALPFGVVGFKADTVVETYNATEARQSGLDPATVIGVPFFDIIAQCMNNFMVAQRFEDEP---ELDDIVPYVLTLRMRPTKVRLRLLATPEIARRYLLIER---------------------------
>gb|MBW4034740.1| phosphonate transporter Proteobacteria bacterium
----------MTVDVNLDFTEITI-DDLEHSDKASLNSLTFGVIGLGRDNICLIYNRTESQAAGLSPERVIGTPFFLTTAPCMNNFLVAQRFVDEP---ELDSIIDYVLTLRMRPTPVRLRLLQSSTSMHRYILVQRK--------------------------
>ref|WP 140886419.1| GAF domain-containing protein Roseomonas nepalensis
-------------MTGTDDWANGVDANLDDLSKEQLNALPYGVIGVDTEGRVTFYNATESRLSGRAPDRVTGRDFFRDVAPCTHLPSFHGRFLDGVRRGQLATEFTFVFGFDP-PIRVRVAMRSAHVPGRYWITVHPIGALAPSTQRLVSQAAEE---------
>ref|WP 206423208.1| PAS domain-containing protein Rhizobium tumorigenes
--------------MTTSFEGISG-LDLEKMDDTTFDSLAFGVVGLNADGVVERYNATESSLAGLRRETVMGSEYFDEIAQCMNNFLVAQRFEDED---QIDDVIPYVLTLRMRPTPVRLRLLKGTDFALRYILILR---------------------------
>ref|WP 012348548.1| PAS domain-containing protein Leptothrix cholodnii
----------MNEALPLVFDQPDLAACIGTLSEAQLDGLGFGVIGFDAQGVVRVYNAFESKYAGLSPQRVLGHPLFTVVAPCMNNFMVAQRFEDAAASASLDATIDYVLTLRMRPVKVKLRLLAAPATALRYVLVQRPA-------------------------
>gb|MAQ17232.1| hypothetical protein Sandaracinus sp.
-----------AAAVAHQPATVD-PFEVDGLDDAELDELPFGVVCLDASGTILRYNLAEARMARLDRHSVIGRTFFGEVARCTDVPEFRGRFDAMVQGTEPLQRFDFLFDFKFGAQEVEVEMLRAPASERFYLLVHRRRFRSARENLAPDFPAPLQS-------
>ref|WP 217362938.1| GAF domain-containing protein Roseicella sp. DB1501
----VSGEGEALPQDAVEAEIAAVLAQLDQLSPAELDALPFGVIQLDGGGRVLFYNAMESRLSGRLAAAMLGRDFFHEIAPCTNLPAFHGRFLEGIRSGALNERFHFTFGFEPQPLRVEVHLRQSSRPGRYWIMHRVLGTLPPTRHRLAADRAQDA--------
>ref|WP 095998384.1| GAF domain-containing protein Sphingomonas lenta
-------------------TAVAPAASLDDLSAEALDALPFGVIQVDAAGRITLYNQAESRFSGRDPAQVMGRDFFREVAPCTNLPAFHGRFLEGVRRGALDAEFGFVFGFDP-PARVRVAMREAREPGRYWIVVHQLGLLAPSRHRMAADMAQDAV-------
>ref|WP 211194559.1| PAS domain-containing protein Pyxidicoccus fallax
-----------TRAVLPLGSADELLRQVDDLKSADLDTLPFGMIQLDRTGRILKFNQTEAKMARINRDRQIGKNFFDEVAPCTKVREFYGRFQEGLARRNLYETFGFVFKFDHGWRNVAITMMYSDKTDSVWVLVSQQSVTPPPGAK-----------------
>gb|MBC7843379.1| phosphonate transporter Gemmatimonadaceae bacterium
----------------MDFTQDDILALLDGVGDADADELDFGVIGFDDSTIVRRYNAWEAKAAGLSTANVLGRELFNVVAPCMNNFMVAQRFEDAAAQGVLDATIDYVLTLKMRPVKVKLRLLAAPGVKYRYLLVHRPS-------------------------
>ref|WP 140851020.1| phosphonate transporter Sphingomonas glacialis
----MASKGATSVQEELGFEAVSL-HSLDEMGDVERDTLPFGVVGFAADTAVQVYNATEARMSGLDRTSVIGVPFFEAVAQCMNNFMVAQRFEDEP---EIDAVVPYILTLRMRPTKVRLRLLASADTVRRYILIER---------------------------
>ref|WP 051431836.1| hypothetical protein Rhodovibrio salinarum
-------------MTAIDFGDPNLATRLDAMPQEQLDALPFGILKLDSAGRIVGYNRIESEIVEIDFARRINHNFFTEIAPCMDNPFFRGRFEEGIQEGGLALDFEFETDMDPRADHIRVRMLTSNTPNQYWVAIKRL--------------------------
>ref|WP 200207337.1| EAL domain-containing protein Chromatium weissei
-------------MNFLDAIDIHDPQQLDALSEEQLDQLPCGTIRVNADGVILFYSRSHAKLVNREPTAVLGRNFFSEVAPCTVVPEFYGRFRHGVLTGNLNTTFEFVFDFEMHPAQVRIGMRASNRAGEFWILVEPLRQLDPRNENAAYDLISG---------
>gb|MBN94369.1| hypothetical protein Deltaproteobacteria bacterium
-------------ADLLAFTLGDEPGPLSSLTPLQLDALDYGVIGFDDECRVFAYNAFESRFTGFERGTVLGMHMFTELVPCSNNSLVRARYDRARKANDLCHVMDYVFTYRMEPTPVQVELRREASTRTNWMLVHPQR-------------------------
>ref|WP 098074760.1| PAS domain-containing protein Longibacter salinarum
-----TSNEGSGSRSFLDFDNDDIGEKLHEADRDQLNSADFGIVKVDDEGYVEFYNRYESGLSGVAPEDAQGRNFFTHLAPCSNNRIFQGRFKKGVQSGSMDERFTYTFTYKMRPTLVDVRLYRDAQ-NNNWVMVQKR--------------------------
>gb|MYM71904.1| phosphonate transporter Duganella sp. FT134W
----------M-SMQQLEFDQPGMAALLAPLDDGTLDSLGFGVIGFDADGKVQRYNRFESQAAGLGVERVLQQDLFLVVAPCMNNFLVAQRFIEARDAGALDETIPYVLTLRMRPTKVRLRLLSAPDAALAYVLVQRL--------------------------
>gb|UAM98736.1| hypothetical protein K8354 02615 Polaribacter litorisediminis
----------------MNFNVDQAFQALESMDQEAMDQLDFGVVRMDHKNKIKAYNRYELDLSGNQLKDVIDKDFFKQVAPCTNNFMVAEKFQLDE---VLDEKLDYVFTYRMQPTKVQLRLLHNPNEEFQYLLVKKS--------------------------
>ref|WP 109962186.1| GAF domain-containing protein Methylobacterium terrae
---------------MPD-QTTAPTIDLDALAPQELDALRQGVIQIDGSGVIHRYNRAESAFSGRVPERMIGRNFFTEVAPCTHLPHFYGRFREGVRRGRLDQTFSFVYGFDPRPMQVRITLRQAAAPDRYWIITEPVETLEPGHRREAVQAAVS---------
>ref|WP 217164405.1| phosphonate transporter Terriglobus roseus
--------MLATSVEVLEFSKISL-GELMSLSNEAIDALPFGVVGLSREGVTEVYSHTESKLAGIPPESVLGTHFFLSTAQCMNNFMVAQRLDDEA---ELDTVVDYVLTFRMRPTPIRLRLLKKAEYPRSYLLIQR---------------------------
>gb|RZI61239.1| phosphonate transporter Zymomonas sp.
-----------MALQDRTFETVTL-TDLETMEKAECDLLGFGVVGIAADTAVEVYNAAEARMAGLDAENVLGVPFFNAVGQCMNNFMVAQRFEDEP---ELDAIVPYVLTLRMRPTRVRLRLLASASHPRRYILIER---------------------------
>ref|WP 202423771.1| phosphonate transporter Duganella pernnla
-------------MQQLEFDQPGMAALLAPLDDGTLDSLGFGVIGFDADGKVQRYNRFESQAAGLGVDRVLQQDLFLVVAPCMNNFLVAQRFIEARDAGALDETIPYVLTLRMRPTKVRLRLLSAPDAALAYVLVQRL--------------------------
>ref|WP 149504124.1| phosphonate transporter Sphaerotilus natans
----------MNDASLPGFDQPDLLASLEAMDDTTLDALDFGVIGFRPDTVVCRYNAYESRAAGLSPSRVLGLPLFSVVAQCMNNFLVAQRFDDATEACPLDATVDFVLTLRMKPTPVKLRLLAAPSVEQRYVLILRP--------------------------
>gb|RZM34759.1| phosphonate transporter Sphingomonas sp.
------------MSLQANFESVAL-RDLDAMGDAERDALPFGVVGFAADTLVQVYNATEARMSGLDPTTVFGVPFFDAVAQCMNNFLVAQRFEDEP---DLDAIVPYVLTLRMRPTKVRLRLLAAADLPRRYILIER---------------------------
>ref|WP 166856607.1| phosphonate transporter Massilia sp. TW-1
-------------ATELTFDTPNLLAHLALLSADELDRLDFGVIGFDDATCVCRYNRFEASAAGLTPAGVLGQPLFTNVAPCLNNSMVAQRFEDAEDDGALDDTIAYVLTLRMRPVKVALRLLAAPGVPVRYVLVQRKQ-------------------------
>gb|MBN2886179.1| EAL domain-containing protein Chromatiaceae bacterium
-------------MKIDNSIDIHLPRQLDALSPEQLDSLPFGAIRVDAEGRILFYSRAQSNITQRERTSVIGRNFFTEVAPCTVVPEFYGRFRRGVLTGQLNSTFEFVFDFEMQPVQVRISMQNSTREGEFWILAQPQRQLPPRNEATAHGLIAEK--------
>ref|WP 062401855.1| MULTISPECIES: hypothetical protein Pseudonocardia
------------ADDPPTFSDAALLQWLDGHEIRDTDLLDFGVITIRSDDRVIGYNRYESGRAGIRAERVLGRDLFVDVAPCLNNFMVAERYRTDG---DLDEELDYVFTFRMRPTPVRLRLLAAAGGHRRYLAIRPR--------------------------
>gb|ADO71116.1| uncharacterized protein STAUR 3324 Stigmatella aurantiaca DW4/3-1
-----------SAPPPKTTPTDDLLRQVETLSASELDALPFGLIQLDRTGRILKFNQTEAKLARINRERQLGRNFFDDVAPCTKVREFYGRFLNGLSQRSLYETFGFIFKFDHGWRNVAITMFYSEKTDSVWVLISQTSVTPPPAR------------------
>gb|NBC86402.1| PAS domain-containing protein Bacteroidetes bacterium
-----HVSDDAVNDTDLFFDDENVGEKLRNQDADTLDTAGFGVIKVDDEGIVEFFNRWESELSGVKKEEAEGRNFFTQVAPCTNNRLFRGRFKKGVRRGELDETFTYTYTYKMRPTLVEVHMYRDES-GNNWIMVQKF--------------------------
>gb|MAO82636.1| hypothetical protein Myxococcales bacterium
---------RFLASEVARFRENGLSTEQDALTPTELNMLHKGVIGLDDTGVVTSYNERESQFSGLDPADAVGMNFFTEIAPCCNNSLIYGAFRAGVATGEMNVRIEYTFTYRVAPTNVILHLTRDQASGKNWLVVEHL--------------------------
>ref|WP 037485669.1| photoactive yellow protein Sphaerotilus natans
----------------MTFVSAQFLSQIPSVDRGAADAQPYGVVQVDDQGVIKLYNKWESEMAGVPISTAEGSNFFTQVAACTNNRLVFGKFKDGVARNDLDTEFNYTFTYKMKPTNVRIRLLRHSPSGSNWVFVNMRTA------------------------
>ref|WP 218776577.1| phosphonate transporter Hydrogenophaga sp. IBVHS2
-------MDVLSTDSLPRFTDADLLDRLLTLPPEARDALDFGVIGFDRSTHVVQYNAYESRAARLDPTRVLGQHVFIEVAPCMNNYLVAQRFETAGLEGPLDETVPYVLTFRMRPTPVQLRLLARPGAAVSYVLVQRPQDAA----------------------
>ref|WP 159511352.1| phosphonate transporter Sphingomonas sp. T1
-------MELIVSVTEENFEAVTL-SALDAMSFEERDALPFGVVGFGPDTIVQTYNATEARMSGLDPSTVVGVPFFDAVAQCMNNFMVAQRFIDEP---NIDAIVPYVLTLRMRPTRVRLRLLAQPGMPRRYVLIER---------------------------
>ref|WP 048437039.1| GAF domain-containing protein Methylobacterium platani
---------------MPD-PQTAPTIDLDALAPRDLDALRQGVIQIDGSGVIHLYNRAESAFSGRAPERVIGRNFFTDVAPCTHLPHFYGRFREGVRRGRLDDTFSFVYGFDPRPMQVRITLRRAAASDRYWIITEPVEALEPGHRREAVQAAVS---------
>ref|WP 153864751.1| MULTISPECIES: PAS domain-containing protein Myxococcaceae
------------LAPMPAPTAEELLKRVDSMGPGDLDALPFGMIQLDRTGRILKFNRTEANLARINQERQLGRNFFDDVAPCTKVREFYGRFQEGLEKRSLYETFGFVFKFDHGWRNVAITMMYSEKTDSVWVLVSQTSVTQPPR-------------------
>ref|WP 110850088.1| phosphonate transporter Duganella sp. AF9R3
-------------MQQLEFDQPGMAALLAALDDSTLDSLGFGVIGFDADGKVQRYNRFESQAAGLGVERVLQQDLFLVVAPCMNNFLVAQRFIEARDAGALDETIPYVLTLRMRPTKVRLRLLSAPQDALAYVLVQRL--------------------------
>ref|WP 219114547.1| phosphonate transporter Janthinobacterium sp. UMAB-56
----------MNMHEELQFDQPGITMLLETMDEVALNALGFGVIGFGKDGRVQRYNTFESKAAGLSVERVLLQDLFMVIAPCMNNFLVAQRFVDAHESGALDDTINYVLTLRMRPTRVKLRLLSDPAADLSYVLVHRL--------------------------
>ref|WP 097127991.1| photoactive yellow protein Spirosoma fluviale
------------MNQMVQFSDSNLLDWLEEQTNEQLEDSPFGVVRMNREGIVVAYCKSESHITGISKEYALGKYYFTQIAPCANNQMVAAKYGQP----TLDEEMDYILTYVSAPTKVRLRLLKSPESRYQYFLVDRK--------------------------
>gb|MBW3569948.1| PAS domain-containing protein Gemmatimonadetes bacterium
-------------MQGTLSGTSGVLERADVLSEDELDSLPVGMIQLNRDGTVLKFNQTESSLARMARDEALGKSFFDEVAPCTKVKGFYGRFLEGVENRKLHTVFPYEFRFRDGQKKVMISMFYSGSTETVWVLVQRPES------------------------
>gb|MBP8175841.1| phosphonate transporter Sphaerotilus sp.
----------MNDASLPGFDQPDLLAPLEAMDDATLDALDFGVIGFRPDTVVCRYNAYESQAAGLSPSRVLGLPLFSVVAQCMNNFLVAQRFDDAAEAGSLDASIDFVLTLRMRPTPVRLRLLAAPGVERRYVLILRR--------------------------
>gb|MBU6257971.1| phosphonate transporter Burkholderiales bacterium
----------MTTGSPPAFDSDDVLAALEALDDEALDRLDYGVIGFDADYAVSRYNATESRLAAMQRDTVLGQHVFASLAQCMNNYLVAQRFEDAAASGALDATLDYVLTLRMKPTKVRLRLLAAPQAAQRYLLLRRRT-------------------------
>ref|WP 207334781.1| photoactive yellow protein Fibrella sp. HMF5036
---------------MIHFSDPHLLDWLEHQTNGQLDEAPFGVVRMSRDGVVIAYCKSESHITGITPEYAVGKYYFTQIAPCANNFLVAAKYAQP----TLDEELDYVLTYVSQPTKVRLRLLKSPSSKYQYFLVDRRWTE-----------------------
>ref|WP 098074761.1| PAS domain-containing protein Longibacter salinarum
-----AQSAAKESDSNLSFDTDDVGEKLRHTDPDALNDADFGIIRIDDNGVVQFFNQYESELSGVAPSDAEGQNFFSELAPCSNNRLFRGRFKEGIRKGELDERFTYTYTYKMRPTLVDVRLYRDDD-GQNWILVQKQ--------------------------
>ref|WP 048454351.1| GAF domain-containing protein Methylobacterium tarhaniae
---------------MPD-PPTVPTIDLDALALHDLDGLRQGVIQIDGRGVIHRYNRTESDFSGRRPERVIGRNFFTDVAPCTHLPHFYGRFREGVRRGHLDQTFSFVYGFDPRPMQVRITLRQAAEPDRYWIITEPVEALEHGHRREAVQAAVS---------
>ref|WP 002612233.1| PAS domain-containing protein Stigmatella aurantiaca
------------MRHGILEAESLTEDRLGQLSPEEFDALPFGAIKLDAEGRVLIYNAAESAFSRRKPVSVLGRRFFEEVAPCTNVASFRGRFDTLVERGHGTESFDFQFRFRWGTRNVRIRLMVLGD-GSRWVFVTAVLTALIPLGE-----------------
>gb|MBB1600843.1| phosphonate transporter Variovorax sp. UMC13
--------MNMARTGAVAFDEQHLLVALEGLSEAELDALEFGVIGFDEAGVVRRYNTFESSAAGLSRPRVVGHALFTIVAPCMNNYLVAQRFDDALANAVLDDTIDYVLTLRMRPIAVKLRLLAAAGVPMRYVAVLRRP-------------------------
>gb|MBY0261368.1| hypothetical protein Phycisphaerales bacterium
----QIMNRSAAPAPAGTFVPGELFGMLGNLSRNDADSCDFGVIKLDDTGKVVMVNRYQSELGCVPVPNFENKHYFTQIAPCTNNGLFFGTFRKGVAANSLNVCFPYTFTFKLKPTNVRVHMYRDPASKTNWVFCQRA--------------------------
>ref|WP 200341118.1| hypothetical protein Rhodovibrio sodomensis
-------------MTEIDFGDPNLASRLDAMSQAELDALPFGVLKLDGDGRIVGYNRIEGEIAEVDFAQQINHNFFTEIAPCMDNPFFRGRFEEGIKAGGLALDFEFETDMDPRAEHIRVRMLTSNTPGEYWVAIKRL--------------------------
>ref|WP 128564925.1| GAF domain-containing protein Methylobacterium crusticola
--------------MTPDPTHDLRGPQLDALAPDAIDRLPVGVIQVDGAGTVHVYNRAESAFSGRAPERVIGRNFFRDVAPCTRLPHFYGRFREGVRRGRLDATFSFVYGFDPRPMKVRVSLCRAAAADRYWIVTEPVEALEPGHRREAVQAAVS---------
>ref|WP 099917596.1| phosphonate transporter Massilia psychrophila
----------MTILLPLSFHQPEIEQRLAALGADGLDQLDFGVIGFDSATTVRLYNEFESKAAGLTAHRVLGQPLFTVVAPCMNNFLVAQRFEDAFETGVLDVTINYVLTLRMRPTKVALRLLASPGAAMRYVLVERLS-------------------------
>ref|WP 205323496.1| phosphonate transporter Glaciimonas sp. PAMC28666
-------------MNTLEFGQEMLISTIAKASKEELDEMGFGVIGIDETGVVQRYNLFESKIAGLRAQNVIGSLLFTNVAPCMNNFMVAQRFEDAMENGPLDATIDYVLTLRMRPIRVKLRLLASPDQKMRFILVQRAL-------------------------
>gb|MBY0296547.1| GAF domain-containing protein Methylobacterium sp.
------------MTIVPSPPPRVDTGILDTLTSRQIDGLDEGVIQIDSIGTILLYNLAESRFSGRSPDRVLGQNFFSEIAPCTRVPDFYGRFREGVRRGLLDETFSFVYGFDPQPLRVRITLRRATAPDRYWIVTQPVGAVEVPVAREAVRVAVGQ--------
>ref|WP 100985845.1| photoactive yellow protein Spirosoma pollinicola
------------MQSIPAFSDPLLLDWLDQQTPNQLNEAPFGIVRMSREGVVLAYCKSESHLTGIDTDYAIGKYYFTEIAPCANNRMVAAKYALP----DLDEELDYILTYVCEPTKVRLRLLKASHSPYQYFLVDRKSYS-----------------------
>ref|WP 140885829.1| phosphonate transporter Roseomonas nepalensis
----------------MKFDDAALLEALDAAPAGMLDTLPFGVIGLDGSGMVEVYNVYEATAARLTRDRVLGRHFFLDVAPCMNNSMVAERLEREE---ALDSMLPYVLTFRMRVTPVRLRLLRAPGHRRRYVLVERS--------------------------
>gb|RYF14767.1| phosphonate transporter Oxalobacteraceae bacterium
---------------MHGFEEISL-ATLSGTTTDTLDQLPYGVIGLSSDGMVQVYNATESKLAGLPAARVLGGNFFNNIAQCMNNFMVAQRFLDEP---EIDTVIDFVLTLRMRPTPVKLRLLQSKSFSLHFVLILRTT-------------------------
>ref|WP 179950655.1| phosphonate transporter Salinisphaera sp. LB1
-----------MRDTKPTFETVRL-IDLENMAPEDRDTLDFGVIGLRPDTCADVYNATEARMSGVDPAHVLGVPFFSTIGQCMNNFLVAQRFEDEA---DLDEIVPFVLTLRMRPTRVRLRLLQAHDVVRRYILVER---------------------------
>gb|MBV8123637.1| phosphonate transporter Paucibacter sp.
----------MNMHAEIQFDQPGMTLLLESMDEAAVNALGFGVIGFGRDGRVRRYNSFESKAAGLGVERVLDQDLFMVVAPCMNNFLVAQRFVDAHETGHLDDIISYVLTLRMRPTRVKLRLLSDPTSELSYVLVHRL--------------------------
>gb|ADB36174.1| photoactive yellow protein Spirosoma linguale DSM 74
------------MNQTVHFSDLNLLDWLEKQTNEQLEDAPFGVVRMSRDGIVVAYCKSESHITGISKEYAVGKYYFTQIAPCANNQMVAAKYAQP----TLDEELDYILTYVSEPTKVRLRLLKSPESRYQYFLVNRKA-------------------------
>ref|WP 043839464.1| GAF domain-containing protein Roseomonas aerilata
-------------MTETNKRANGGDADLDDLSTEQLDALPYGAIGVDGEGRVTFYNATESRLSGRAPARVIGRDFFRDVAPCTHLPSFHGRFLDGVRRGHLSTEFTFVFGFDP-PLRVRVAMRSARVPGRYWITVHPIGALASSAQRLVSRAAEE---------
>gb|NMM37968.1| phosphonate transporter Glaciimonas sp.
----------MIDLISISFDQPDLNDRLETLNADGLDQLDFGVIGFDSKTVVRLYNEFESKAAGLTSQRVLGHPLFTVVAPCMNNFLVAQRFEDAVETGALDVTIDYVLTLRMRPVKVALRLLAAPRAAIRYLLVNRRS-------------------------
>gb|MBK6808286.1| protein kinase Sandaracinaceae bacterium
-----VID---PPSSSATLLPFD-PFTVDERSEAELDELPFGIICLDEEGTILRYNLAEARLARLDRNQVVGKNFFARVAPCTAGPGFEGRFREFARASQDVLRFDYLFDFKFGAQEVGIEIVRAPSGDRFYLFVNRRKFFEARRDLPEGFAAPLQR-------
>ref|WP 209713905.1| phosphonate transporter Duganella sp. 1411
----------MTLPAEIRFDQPDLAKLLDHSDAVALDALGFGAIGFDHDGRVARYNTFESQAAGLRAERVLGQDLFLAVAPCMNNFMVAQRFIDARADGPLDDIINYVLTLRMRPTKVKLRLLYQPGAALAYVLVQRL--------------------------
>gb|MBK6923463.1| PAS domain-containing protein Deltaproteobacteria bacterium
-----------STARTRSFAAFD-PTTVDNLDDAALDELPFGVVCLARDGLILRYNLAEGRLARLDPSTVVGRNFFTDVAPCANTEEFHGRFRALAEGTGTSVRFAYVFDFKFGAQNVDVEIVRATGAPRLYLLINRRQFLPERTGPEAREPAPRQS-------
>ref|WP 130967372.1| phosphonate transporter Aquabacterium lacunae
-----------------------MCRLLNQSPPDLLDELPYGVIGFLPNGRIQRYNRHESQMAFFDRDSVLGQHVFLELAPCLNNYLVETRFADAEAAGSLDETLPYVLTFRMRPTRVRLRLLSEPDQPLRFVLIHR---------------------------
>gb|NRA29219.1| photoactive yellow protein Parvularculaceae bacterium
-------------MELIAFGKDNLDNILAQ-EPSRIESLPFGAVLLDREGNVQKYNATEGMITGRDPSDVVGKNFFTEVAPCSRGKRFHAEFLKFHRDGQINTMFDYAFDYKMEETFVRIHMKSTEDGQTCWLFVKRH--------------------------
>ref|WP 120098030.1| phosphonate transporter Salinisphaera sp. Q1T1-3
----------MSAASQPTFETVQL-IELEQMTHEACDALDFGVIGLRPDTRADVYNAAEQRLSGIDPALVIDAPFFSTIGQCMNNFMVAQRFEDEP---DLDEIVPFVLTLRMRPTRVRLRLLQSRDVARRYVLVER---------------------------
>ref|WP 130480986.1| PAS domain-containing protein Leptothrix mobilis
----------------MGFDADGLHARLEALDEAALDQLGFGVIGFDADGVIRRYNAWESRATGLDPARVLGQPLFTVVAQCMNNYLVAQRFEDTVQGDPLDVVMDYVLTWKVRPVPVQLRLLAAPGPACRYVVIRRLA-------------------------
>ref|WP 172792149.1| phosphonate transporter Pseudomonas sp. B14-6
--------------MNLTFEETSIQALLG--APDQLDTLNFGIIGFNDASEVVIYNAFEAKSAALRQERVLGKNLFLEIAPCMNNAMVAHRFENET---ALDVIISYVLALRMRPIPVRLRLLKESDASTRFLLVDRAASK-----------------------
>ref|WP 153975496.1| EAL domain-containing protein Thermochromatium tepidum
-------------MNFEDAIDIHAPRRLDALTPDELNRLPFGAIRVDAEGRILFYSRALVDLANRQVDSVLGRNFFSEIAPCTVVPEFYGRFRQGVLTGQLHTTFEFVFDFDMQPVQVRIAMHTSERPGEFWILVQPLALLPARNDKLAYELISNK--------
>ref|WP 207365248.1| photoactive yellow protein Fibrella sp. HMF5335
------------MYLMIHFSDPRLLDWLEHQTNQQLDETPFGVVRMSLDGVVVAYCKSESHITGITPDYAVGKYYFTQIAPCANNFLVAAKYAQP----QLDEELDYVLTYVSAPTKVRLRLLKSPESKYQYFLVDRHWTK-----------------------
>gb|MBU3655290.1| hypothetical protein Alphaproteobacteria bacterium
-------PANQMAMDAIRFAQDDIDRLLANASNNDLDNLPFGAVKLDANAKILAYNRYQSMLSHRDPDKVIGKNFFKDVAICADTPTFADRFFAGVDGGHLNAMFDYNLSYKMPQTKVRVHLKKGKATDGYWVFVKR---------------------------
>ref|WP 144111677.1| phosphonate transporter Paraburkholderia sp. BCC1886
--------------MTQEFDSVTL-AALAAAEIETLDALPFGVIGFGADGSVIVYNAFESAGAGLRAANVVGRHVFAEVAPCMNNFMVAQRFENEP---ELDATLPYVLTLRMRPTAVRLRLLGSPDYPTRFVLIDRQGPQ-----------------------
>ref|WP 166272637.1| EAL domain-containing protein Caldichromatium japonicum
-----------M-RDLKEFIDIHIPQDLDKLSEEELERLPYGAIRVDREGRILFYSRYQLEFANRQVEQVLGRNFFSEVAPCTVVPEFYGRFKRGVLTGHLQTTFDFVFDFDMQPVQVRIHMRDSERPDEYWILIQPLQFLPPRNEGAARELILGK--------
>gb|TQE98777.1| photoactive yellow protein Spiribacter salinus
---------------MNTFVDASTLEELPKHTAQSINDFTFGAVKVDDEGVIELYNEYESNLSGVEIAAAEGRNFFTQLAPCTNNDLVYGKFKNGVSDDELDTAFPYTFSYKMQPTLVDIQLYRHPQDKSNWIFVKKK--------------------------
>ref|WP 112938215.1| phosphonate transporter Massilia sp. YMA4
-------------MSALSFEQADLAQRLGAASAEDLDAIDFGVIGFDGDTIVRQYNRFESQAAGLSPASVLGLPLFTTVAPCMNNFMVAQRFEDAAADGALDETIGYVLTLRMKPVKVLLRLLALPGAPMRYVLVQRRL-------------------------
>gb|MBC7502146.1| phosphonate transporter Herminiimonas sp.
----------------MNFNQPNLAQCIETSTESELDHLDFGVIGFDAQTIVRLYNHHESVSSGMSPGRVVGQPLFTIVAPCMNNFMVAQRFEDATSAESLDVVIDYVLTLRMRPIKVKLRLLSIPGMALRYVLVDRAV-------------------------
>gb|MBY0243701.1| phosphonate transporter Burkholderiaceae bacterium
----------MTLDAEIMFDQPDLTALLVKMDDATLDTLGFGVIGFDIEDRVRRYNTFESKAAGLGIERVLNQNLFTVVAPCMNNFLVAQRFADARETGALDDTINYVLTLRMRPTKVKLRLLSDPMSELCYVLVQRI--------------------------
>ref|WP 152879926.1| phosphonate transporter Duganella sp. FT27W
----------MTLHAEIPFDQPDLAALLEHSDATALDALGFGVIGFDAAGVVQRYNTFEAQAAGLRAERVLGQDLFLAVAPCMNNFMVAQRFADARADGPLDATINYVLTLRMRPTKVQLRLVYQPGAALAYVLVHRS--------------------------
>gb|TNE71347.1| photoactive yellow protein bacterium
---------MNAIAQITPFIPQNILQSIEFLTPEMADKLNFGVVKVDDNGTIQLYNKYNYEFADFKSAHVIGKNYFSEVAPCSNNFIFSGRFNRGVQSGLLNTVFDYVFTYKLSPTKVRVHLYRDKK-NANWILVKKI--------------------------
>gb|NRB60168.1| photoactive yellow protein Winogradskyella sp.
----------------MTFSSKEAFSTRESMNQDAMDDLNFGVIRMDRNANIKAYNKYELNLSGNQREEVLGKDFFKQIAPCTNNFMVAEKYLLDD---IIDEEIDYIFTYRMAPTKVKLRLLSNPNENHQYLLVQKS--------------------------
>ref|WP 176976997.1| EAL domain-containing protein Allochromatium humboldtianum
-------------MNLEDAIDIHAPHQLDALTEEQLDRLPAGTIRVDAEGRILFYSRAQSTLSKREAESVLGRNFFSEVAPCTVVPEFYGRFRRGVLTGHLETTFEFVFDFNMDPVRVRITMRASDRPGEFWIIVQPKDRLPPRNEGVAYELIAGK--------
>ref|WP 010399676.1| phosphonate transporter Janthinobacterium lividum
----------MNMHTEIQFDQPGIIMLLETAEEAALNAFGFGVIGFGRDGRVQRYNTFESKAAGLSVERVLQQDLFMVVAPCMNNFLVAQRFADAYESGVLDDTISYVLTLRMRPTRVKLRLLSDPAADLSYVLVHRL--------------------------
>gb|MBD0320985.1| PAS domain-containing protein Gemmatimonadetes bacterium
-------------MSSTIQAPTGVLEQADVLSEGELDTLPVGMIQLSPDGTVLKFNQTESDLARVRKEEAIGKNFFDDVAPCTKVQEFHGRFLDGVAAKNLNTAFNYQFRFKDGQKDVVISMFYSVSTDSVWVLVQRP--------------------------
>gb|MVM36772.1| photoactive yellow protein Spirosoma sp. HMF3257
------------MSTTSTFSDPNLLDWLEQQTDEQLEEAPFGVVRMNRDGVVIAYGKSESHITGISQEYARGKYYFTQIAPCANNRMVAAKYALP----SLDEELDYILTYVCEPIKVRLRLLKSPQSQYQYFLVDRKAFSE----------------------
>gb|MBC7577747.1| photoactive yellow protein Tardiphaga sp.
--------------EIISFGSKDVDNILQR-DPSRIEFLPFGAVMLDRTGKIVKYNGAEGLIAGRSASDVMGRNFFNDIAPCAKGKKFHGEFIKFAQTGTVNTLLDYEFDYKMKPLKVRIHMKSAPDGLACWIFVKRV--------------------------
>tpg|HEF50437.1| PAS domain-containing protein Gemmatimonadetes bacterium
-----------SSPNRSNLDPERALYHADSLTEEQLDSLPFGMIQLDRTGRVLRFNRTESELAHYPKDEAIGRNFFEEVAPCTKVKEFYGRFLEGVAKRDLLVTFPYEFRFRDGRKDVVITMFYSPSTESVWVLVQRP--------------------------
>gb|TDH58079.1| GAF domain-containing protein Dankookia rubra
-----------M----SDNLDWVTPALLDDLNHAELDALPFGVVQVTGAGQIIFYNAAESRFSGRSVEAVVRRDFFRDVAPCTDLPAFRGRFLEGVRRGVLDEGFVFTFGFEPAPVRVAVWLRRAREPDRYWIMIRSLGALPPGQHRLARTAASEA--------
>ref|WP 120627190.1| PAS domain-containing protein Corallococcus sicarius
-----------VLQTHSREELDALIQRVDGLSELELDGLPLGMIQLDAQGKILKFNRTEASLARIKAKEQIGKSFFNEVAPCTRVREFYGRFQEGVRAKSLYQTFGFIFRFAHGARHVAITLFYSDKTDSVWVLVSDQQVPGDAPSPKNRLA------------
>gb|MBD5604527.1| PAS domain-containing protein Candidatus Eremiobacteraeota bacterium
--------------------MYD-AEKLFDLSEDEVDALPFGLISVDHAGNIEQYNSYESRLARLPKDRVLGRNFFRDVAPCTAVQEFEGRFERFAREEDGAESFDYVFAFAFGRQHVNITLLRSSKSGRIKILVNRYDD------------------------
>gb|MBC7610855.1| hypothetical protein Polaromonas sp.
-------------MEILHFSDINLAELLPRI--NDINVLPFGVVKMDMAGKILEYNMAEAELTGTDPRWAIGKNFFNEVATCTNTPAFYGKFVEGVTKGFLNAVFNYSFTHCETPIRVRVHMMTMPDSRGQKIVVMLVTRANQPVQVRAFQSPSS---------
>ref|WP 111470127.1| GAF domain-containing protein Roseicella frigidaeris
----PAGGQDPVPKAGPDPTLAAVLAGLDSLSPAELDALPFGVIQLDGAGRVLVCNAVESRLSGRPVAAMLGRDFFREIASCTDLPGYRGRFLEGVRSGRLDEQFRFTFGFEPQPLHVQVHLRRASQPDRYWIVHRPLGLLPPSRQRLAADAALDA--------
>ref|WP 200154493.1| EAL domain-containing protein Chromatium okenii
-------------MNPLTAIDIHDPQQLDALSEDQLDQLPCGAIRVNAEGVILFYSRSQAKITNREPMAVIGRNFFAEVAPCTVVPEFYGRFRHGVLTGSLSTTFEFVFDFEMHPVQVRITMRNAQRSAEFWILIEPLRHLPPRNEAVAYELISN---------
>gb|MBW4025739.1| phosphonate transporter Proteobacteria bacterium
----------------MTFDAVTI-AKLDAADDATLDGADFGVVGLDARCITTRYNLRESQWAGLSRDSVIGQDFFMTTGICMNNFLVAQRFEDEE---HLDVVLDYVLTLRMRPTPVKLRLLKDPAVATRYILIRR---------------------------
>ref|WP 098074756.1| PAS domain-containing protein Longibacter salinarum
-----HASDDTVNDTELHFEDDQLGEKLRHQDKDTLDQTDFGVIKVDDEGIVEFFNQWESDLSGVKKEEAEGRNFFTQVAPCTNNRLFRGRFKKGVRRGELDESFTYTYTYKMRPTLVEVHMYRDEE-SNNWIIVQKF--------------------------
>ref|WP 219890765.1| phosphonate transporter Janthinobacterium sp. PAMC25594
----------MKMLAETQFDQPGITMLLETMDEVALNALGFGVIGFGKDGRVQRYNTFESKAAGLSVERVLQQDLFMVIAPCMNNFLVAQRFVDAHESGTLDDTINYVLTLRMRPTKVKLRLLSDPLADLSYVLVYRL--------------------------
>ref|WP 077923200.1| MULTISPECIES: photoactive yellow protein Spirosoma
------------MTSSPTFSDPNLLDWLEQQTPDQLDNAPFGVVRMTREGVVVAYCKSESHITGIDPAYAVGKYYFTQIAPCANNMMVAAKYAQP----VLDEELDYILTYVCEPVKVTLRLLKSPQSQYQYFLVNRKFVD-----------------------
>gb|RYD91619.1| phosphonate transporter Sphingobacteriales bacterium
-------------MSVSSFRGKDLPESLNDASEAELDALSFGVIGFGADGRVEVYNAFEAAAAGLSKVRVLGRHMFDEVAPCMNNFLVAQRFEDEE---VLDEILPYVLTLRMRSTPVQLRLLKRLGGRLCYILVARDSGVGAR--------------------
>gb|MBC8167896.1| photoactive yellow protein Bryobacteraceae bacterium
-------------MKVTRYSQKDVENVLARMDMSEIDKLPCGAIQLDHRGHILFYSAAESKITGRAATTMVGKNFFKEVAPCTDTPAFYGEFLKVVQTGTHQASFLYTFDYQMEPIQVSVFMARAASGDSYWVLVNRL--------------------------
>ref|WP 155469109.1| phosphonate transporter Massilia buxea
-------------MSDVSFAQEGLAQRLAASSVEELDETDFGIIGFDADGVVRQYNRFESQAAGLSPASVLGQPLFTTVAPCMNNFLVAQRFEDAQADGALDDTINYVLTLRMKPVKVLLRLLALPGAPMRYVLVQRRL-------------------------
>ref|WP 205893681.1| PAS domain-containing protein Pseudomonas gregormendelii
--------------MNLTFEETSIGSLLD--APDELDALNFGIIGFDDAAKVVIYNAFEASSAALRQERVLGKNLFLEIAPCLNNAMVAQRFENEP---ELDVIISYVLALRMRPIPVRMRLLKKMDNSTRFLLIEWAKK------------------------
>gb|MBV9110431.1| PAS domain-containing protein Gemmatimonadetes bacterium
----------------MQATAAGVLEKADVFSESELDTLPVGMIQLDRTGTVLKFNQTESALARVAKDDALGKNFFDDVAPCTKVQEFYGRFVEGVEQKSLHTVFDYVFKFRDGQKNVVISMFYSGSTDTVWVCVERP--------------------------
>gb|KFE64567.1| photoactive yellow protein Hyalangium minutum
-----------LSALGVNAQADDLLRQIDELTAGDMDTLPFGLIQLDRTGRILKFNQTEANLARINRDRQLGKNFFDEVAPCTKVKEFYGRFLQGLRERSLYETFGFVFKFDHGWRNVAITLFYSEKTDSVWVLISQTSVTPPPKAQR----------------
>ref|WP 131113870.1| phosphonate transporter Lichenihabitans psoromatis
---------MSSDQNAFDFATITL-ADLDRLDSTVINDLSFGVVGLSPEGLVKVYNQTESRAAGLSLDSVLNTHYFATTAQCMNNFMVAQKFEDEP---TLDTTLDYVLTLRMRPTPVKLRLLKGSAAPLRYILILRSK-------------------------
>ref|WP 100990733.1| photoactive yellow protein Spirosoma pollinicola
----------MPQSLSPAFSAPNLLDWLDKQTPDQLDEAPYVIVRMNRDGLVVAYSKTESHITGITPEYAHGKYYFTQIAPCANNRMVAGKYAKP----VLDEELDYILTYVCEPTKVRLRLLKSPQSHYQYFLVHVKHF------------------------
>ref|WP 093517781.1| PAS domain-containing protein Stigmatella erecta
------------LASTSKSNADELLRQADNLSAAELDTLPFGLIQLDRTGRILKFNQTEAKLARINRDRQIGRDFFDEVAPCTKVREFYGRFLQGLNQRSLYETFGFIFKFDHGWRNVAITMFYSEKTDSVWVLISQTSVTPPPGR------------------
>ref|WP 010164988.1| MULTISPECIES: photoactive yellow protein unclassified Sphingomonas
---------------MIKFGSDDLENRLAD-DPSRAELLPFGAIMVDQQGKVLRFNHVESGISGRRAEDVVGKNFFNDIAPCAKGQVFYNHFFKAVGDGQVNTMFDYHFDYKLSPMNVRIHMKSANASHGIWIFIKRV--------------------------
>ref|WP 093516750.1| PAS domain-containing protein Stigmatella erecta
------------MLQRVLNAESLTEERLSLLSPEEFDALPFGAIKLDAEGQVLAYNAAESAFSRRPTPSVLGRRFFEEIAPCTNVAGFRGRFDALVERGHGTESFDFHFRFRWGPRHVRIRLMVLGD-GSRWVFVTSLLTPLFPPPE-----------------
>gb|ADI30454.1| photoactive yellow protein Methylotenera versatilis 301
-------------MNQITFDMLSLGQTLDKLTNDQLNSLDFGVIGFDNEGMVKVYNAYESKVAGLSLESVIDSDLFNSVAPCMNNFMVAQKFEDAVDTSELDEIMDYVLTLKMKPTRVKLRLLSSPQFSYSYVVILRS--------------------------
>ref|WP 186737918.1| photoactive yellow protein Spirosoma utsteinense
----------MTLQTTPSFSSPNLLDWLEQQTNEQLNEAPFGIVRMSREGVVVAYCKSESHITGISTGYAVGKYYFTQIAPCANNMMVAARYGQP----DLDEELDYILTYVCDPVKVRLRLLKSTQSQYQYFLVNRKSFS-----------------------
>ref|WP 102609941.1| phosphonate transporter Trinickia soli
-----------MRQVDNEFEAVTI-AQLAASDLRQIDALNYGVIGFTADFRVTVYNATESRNAGLSPARVISRHLFEEVAPCMNNFIVAQRFIDCE---ALDEIVAYVLTLRMRPTPVRLRLLMSPDIATRYLLIDRQVTS-----------------------
>ref|WP 139040764.1| GAF domain-containing protein Methylobacterium sp. 17Sr1-39
---------------MPD-PTTDSTIDLDALAPRDLDTLRQGVIQIDGAGVIHRYNRAESVFSGRAPERVIGRNFFTEVAPCTHLPHFYGRFREGVRRGRFDRPFSFVYGFDPRPMQVRITLRHAAAPDRYWIITEPVEALEPGHRREAVQAAVT---------
>ref|WP 089401255.1| phosphonate transporter Noviherbaspirillum humi
-------------MTTLDFADIHSLDQIAGASLQQLDRLEFGVIGFDDEGIVRFYNATESRYSGLSVEKVVGMHLFTVVAPCMNNYMVAQKYEDALVHGELDEAIDYVLTLRMRPTLVKLRMMARPGLPLRYLLLHRC--------------------------
>ref|WP 219773988.1| PAS domain-containing protein Polymorphobacter sp. PAMC 29334
----------MVVNTSLSFNSISA-TDIGKLAPAECDLLPFGVIGLDAEGVAVIYNATEARLAGLRPENAIGAAFFESIAQCMNNYLVAQRFIDEA---VIDETIPFVLTLRMRPTPVRLRLLATPEVPLNYILIER---------------------------
>ref|WP 057436473.1| hypothetical protein Pseudomonas sp. MF6772
--------------MNLTFEGASIKDLLS--SSDQLDALNFGIIGFNDASEVLIYNTIEAVSAGLRQARVLGKNLFLEIAPCMNNAIVAHRFENEP---ELDVIISYVLALRMRPIPVKLRLLKKTDNNTRFLLVEWALK------------------------
>ref|WP 020504190.1| EAL domain-containing protein Lamprocystis purpurea
-------------MNFDDAIDLHDPQHLDALSEEQLNQLPCGAIRVDTDGIILFYSRSQAEITNREPEAVIGRNFFSDVAPCTIVPEFYGRFRRGVLTGNLNTTFEFVFDFEMRPVQVRIAMRASNRPGEFWIVVEPLRRLPPRNEQAAYDLISG---------
>gb|MBC7430782.1| phosphonate transporter Rubritepida sp.
------------MTSPPGFADAALFEWLETAPAEELDQAEFGIMGFDAEGVVTLYNSYESGAAGLRPTRVLGRSLFGEVAPCMDNDLVADRFAQEP---ALDVTIAYTLTLRMRPTPVHLRLLQRPGGMRAYVVLLRKGTG-----------------------
>ref|WP 120609356.1| PAS domain-containing protein Corallococcus sp. CA053C
-----------VIQIQSREQLDALIQRVDGLSELELDGLPLGMIQLDSQGKILKFNRTEASLARIKAKDQIGKSFFNEVAPCTRVREFYGRFQEGVRAKSLYQTFGFIFRFAHGARHVAITLFYSDKTDSVWVLVSDQQVPRDVPSPKDRLT------------
>gb|MBP1772329.1| Photoactive yellow protein Holophagaceae bacterium
------------HSHGICPPCRAALVGIPQLSEAQLGEMPFGVIELDPNGLVLIYNKAEEALSGLASSQVIGKNFFRDVAPCTSVKNFEGRFRAFISSQSEPETFDFTFRFPGRTTKVSIAFVRSERASA-FVLVKSTETVRLG--------------------
>ref|WP 114469035.1| phosphonate transporter Pseudorhodoferax soli
------------------MDAPDLAAVL---ESTDIDRLAFGVIGFDANCIVQTYNQLESASAGLRPERVVGQHLFESVAPCMNNFLVAQRFEDAAEQGPLDDTIDYVLTLRMRPTPVKLRLLADPALRWRYVLVQR---------------------------
>gb|MBC7609690.1| PAS domain-containing protein Polaromonas sp.
-------------MEIVHLENINLAEVLPRI--NDINVLPFGMVKMDLTGKILEYNMAEAELTGTDPAWALGKNFFHEVATCTNTPAFYGKFVEGVKKGFLNAVFNYSFTHCEIPIRVRVHMITMPDSLGQKIVVMMVTRVNQPVPIEAFQASTK---------
>ref|WP 099956816.1| GAF domain-containing protein Methylobacterium currus
---------------MPD-PTTVPTIDLDALAPHDLDRLRQGVIQIDGRGVIHLYNQSESAFSGRSPDRVIGRNFFTDVAPCTHLPHFYGRFREGVRRGRLDHTFSFVYGFDPRPMQVRITLRQAAAPDRYWIVTEPVETLEHGHSREAVQTAVS---------
>ref|WP 070273339.1| MULTISPECIES: phosphonate transporter unclassified Duganella
-------------MQQFEFDQPGMAALLAQMDDSALDSLGFGVIGFDQDGKVRRYNRFESQAAGLGVERVLQQDLFTVVAPCMNNFLVAQRFIDARDAGALDETMPYVLTLRMRPTRVHLRLLSAPRDALAYVLVQRL--------------------------
>ref|WP 048463351.1| GAF domain-containing protein Methylobacterium aquaticum
---------------MPD-PTTAPTIDLDALAPSDLDRLRQGVIQVDGRGVIHRYNRAESAFSGRPAERVVGRNFFTDVAPCTHLPHFYGRFREGVRRGGLDHTFTFVYGFDPRPMQMRITLRQAAAPDRYWIIAEPVQTLEHGHSREAVLAAVS---------
>ref|WP 135419769.1| GAF domain-containing protein Methylobacterium sp. 6HR-1
-----------FTVTLPD-QTTAPTIDLDALAPHDLDALRQGVIQIDGDGVIHLYNRAEGAFSGRRPERVIGRNFFTDIAPCTHLPHFYGRFREGVRRGRLDHTFSFVYGFDPRPMQVRITLRQAAQPGRYWIITEPVEALAHGHRREAVQAAVS---------
>ref|WP 207332732.1| photoactive yellow protein Fibrella sp. HMF5405
------------MTQPITFSDPNMLAWLESQTDDQFDEAPFGIVRMTRDGIVAAYCKSESHITGISQEYALGKYYFTQIAPCANNMMVASKYAQP----ELDEELDYILTYVCEPVKVRLRLLKSPDSRFQYFLVDRKSFS-----------------------
>ref|WP 093823047.1| photoactive yellow protein Spirosoma endophyticum
------------MNRTLSFSDQDLLELLEQQTNEQVEEAPFGLVRMSREGVVVAYGKSESHITGITKEYALGKYYFTQIAPCANNRMIAAKYAQP----SLDEELDYILTYICEPVKVRLRLLKSPASRYQYFLVDRKSIA-----------------------
>ref|WP 115393023.1| photoactive yellow protein Rhodovulum sp. 12E13
-------------MEIIPFGSQDVDNILAR-EPQRVEKLAFGAVLLDRNGKVVKYNQAEGLIAGRDPSEVVGKDFFNEIAPCAKGKRFHGEFLKFHQTGQVNVMFDYKFDYKGANVGVKIHLKSQPDGQHCWMFVKRA--------------------------
>ref|WP 200617852.1| hypothetical protein Pseudomonas sp. MF6776
--------------MNLTFEETSIQTLLA--APDQLDALDFGVIGFDEASEVVIYNTFEAKSAALRQARVLGKNLFLEIAPCLNNALVAQRFENEP---ELDVIISYVLALRMRPIPVRLRLLKNTDNNTRFLLVEWA--------------------------
>ref|WP 119395087.1| photoactive yellow protein Salinibius halmophilus
----------------MNFANVSV-ADLDSASTSAMNGAAFGIVKMSHDGKVTDYNDWQSKFTGMSKSAVIGKHFFSQVAPCTNNFMVSQKYDAGA---TLDESLDYTFTLKMAPTPVKLRLLKGANS--QYLLCNK---------------------------
>ref|WP 123402793.1| phosphonate transporter Pseudomonas frederiksbergensis
--------------MNLKFEETSIQALLD--APDKLDTLNYGIIGFNDASEVVIYNTLEASRAGLRQARVLGKNLFLEIAPCMNNAMVAQRFENEP---ELDVIISYVLALRMRPIPVRLRLLKKTNNNTRFLLVEWA--------------------------
>ref|WP 187680975.1| phosphonate transporter Pseudomonas sp. N40(2020)
--------------MNLTFEEASIQALLA--APDRLDDLDFGVIGFNGSSEVVVYNAYEASSAALRQARVLGKNLFLEIAPCLNNAMVAQRFDNES---ELDVIISYVLALRMRPIPVRLRLLKESDSNTRFLLVDRAISK-----------------------
>gb|MBL8111609.1| PAS domain-containing protein Acidobacteria bacterium
-----------AVAPPSSDQGLD-FGAVSRLSPDELDGLPYGLITLDAQGRVVHYNDTEARLVGLPRERVLGRSFFDEVAPCTRVREFKGRFEELARDPVRVQSFDFVFRFARAEQHVSIVMTPARVRGQFHVALLRRAIVA----------------------
>gb|MBC7501560.1| PAS domain-containing protein Herminiimonas sp.
-------------MEFFRYKGRDVSTMLNEMPKHERDDLPYGIIKLDRLGTILEFNMTESAITGRSVESVIGKNFFTDVAPCTKTPEFYGKFVEGFEKRFLNTVFDYLFDHEMVPVRVKVHMVYAASGSNVWVIVKRVLGQ-----------------------
>emb|SEP31583.1| photoactive yellow protein Methylobacterium sp. ap11
-------------MTLPD-QTMSPAIDLDALAPHGLDALQQGVIQVDGRGVIHLYNRAESLFSGRQPERVIGRNFFTDVAPCTHLPHFYGRFREGLRRGRLDDSFSFVFGFDPKPMQVRITLRDAAAPDRYWIITEPLEALEAGHRRDAVQAAVS---------
>ref|WP 012830598.1| PAS domain-containing protein Haliangium ochraceum
------MSIEQAAERQLAFDDADLYDALNGYSAEALDSVAFGVVRMNSDMRVIAYNRAEAENSGLRPAQVLGKHVFLEVAPCLDNEMVAAQYRIQG---DLDTQLDYVLAFFMRPTPVRLRLLKRAAHDWSYLCVKKR--------------------------
>ref|WP 179632868.1| phosphonate transporter Sphaerotilus montanus
-------------LVTLDFTQDALLDALLPLDREGLDALGFGVIGFDVDTIVRDYNAVESRMAGLSRDKVIGLPLFTAVAICMNNFMVAHRFEEAAENGPLDATIDYVLTLRMRPQRVQLRLLARPGEARRFVLIQRKTGV-----------------------
>ref|WP 187680572.1| phosphonate transporter Pseudomonas sp. N40(2020)
--------------MNLTFEEASIQALLA--EPDRLDTLDFGVIGFNGSSEVVVYNAYEASSAALRQARVLGKNLFLEIAPCLNNSMVAQRFDNES---ELDVIISYVLALRMRPIPVRLRLLKESDTSTRFLLVDRATSK-----------------------
>gb|NGM38290.1| GAF domain-containing protein Methylobacterium sp. DB0501
-------------MTLPD-PNTAPTIDLDALAPRDLDALRQGVIQIDGAGIIHRYNRAESAFSGRAPERVIGRNFFTEVAPCTHLPHFYGRFREGVRRGRFDRPFSFVYGFDPRPMQVRITLRHAAMPDRYWLITEPVEALEPGHRREAVQAAVS---------
>gb|MBD5633364.1| PAS domain-containing protein Candidatus Eremiobacteraeota bacterium
--------------------MFD-AKNLFDLSEDEVDDLPFGLISVDHEGNIEQYNSYESRLARLPKERVIGRNFFRDVAPCTAVQEFMGRFERFVREDDGAESFDYVFAFSFGRQHVNITLLRSSKDGRIKILVNRYDE------------------------
>ref|WP 058618994.1| GAF domain-containing protein Methylobacterium indicum
--------------MVPD-QTTSPAIDLDALAPHELDALQQGVIQIDGRGVIHLYNRAESLFSGRRPERVIGRNFFTDVAPCTHLPHFYGRFREGLRRGRLEDTFSFVYGFDPKPMQVRITLRDAAAPDRYWIIAEPVEALEAGHRRDAVQAAVN---------
>ref|WP 163644527.1| phosphonate transporter Methylobacterium sp. BTF04
---------------MPTFETVTL-PELVAFDADQFDALPFGAVGFTSDDIVELYNATESRLAGLPRDSVVGAPYFAVTAQCMNNFMVAQRFADEP---ELDVIIDYVLTLRMRPTRVRLRLLKKSDVSLRFLLIER---------------------------
>ref|WP 122840561.1| MULTISPECIES: phosphonate transporter Pseudomonas
--------------MNLTFEEASIESLLD--APDELDTLNFGIIGFDDAAKVVIYNAFEASSAALRQARVVGKNLFLEIAPCLNNAMVAQRFENEP---ELDVIISYVLALRMRPIPVRMRLLKKMDNDTRFLLVEWARK------------------------
>gb|MBP9860698.1| PAS domain-containing protein Kofleriaceae bacterium
--------SCVAPPIALTEAGID-LLALDRYDDAQLDEVPFGVVCLDASGTILRYNLAEARLARLDRSKVLGRGFFKEIAPCTATPEFLGRFTAFVRGGEPRLSFPYVFDFKFGAQEVDVELVRAPTPGRFYLCINRLRFRPPRPAFAP-VAAPRQAE------
>ref|WP 205761333.1| PAS domain-containing protein Longimicrobium terrae
------------MQSTTTQSTSQVLERADVLTQDELDNLPVGMIQLDRNGTVLKFNQTESSLARVEKSDAIGKSFFDEVAPCTKVQQFHGAFVEGVEKRNLHTVFPYQFRFRDGEKNVVISMFYSASTDTVWVLVQRPQA------------------------
>gb|KAA0252510.1| EAL domain-containing protein Acidobacteria bacterium
------------EALDPAAPDSPVLLGIDSFAERDLDALPFGVIQLSRDGTILQYNRYEEDLARRRASEVIGKNFFTEVAPCTDVRAFAGRFREGVARGELHVTFDYVFAFSP-PKPVRVTLWYSGATRTGWVFVQG---------------------------
>ref|WP 120642303.1| PAS domain-containing protein Corallococcus llansteffanensis
-----------QLQTHSREELDALIQRVDGLSELELDGLPLGMIQLDSQGKILKFNRTEASLARIKAKDQIGRSFFNEVAPCTRVREFYGRFQEGVRAKNLYQTFGFIFRFAHGARHVAITLFYSDKTNSVWVLVSDQQVPKDGSPPRNRLA------------
>ref|WP 056147454.1| hypothetical protein Duganella sp. Leaf61
----------MTLHAEIPFDQSDLAALLEHSDATALDALGFGAIGFDAAGVVQRYNTFEAQAAGLRAERVLGQDLFLAVAPCMNNFMVAQRFADARADGPLDATINYVLTLRMRPTKVQLRLVYQPDAALAYVLVHRS--------------------------
>ref|WP 201096231.1| EAL domain-containing protein Thiocystis minor
-------------MMFNDAIDIHDPRQLDNLSEEQLDRLPCGAIRVNAEGVILFYSRSQAAITNREPEAVIGRNFFSEVAPCTVVPEFYGRFRRGVLTGHLNAAFEFVFDFQMHPIQVRISMRASHRPGEFWILIEPLRQLPPRNEQVAHDLISG---------
>ref|WP 100989386.1| photoactive yellow protein Spirosoma pollinicola
------------MNQTVLFSDANLLDWLEKQTNEQLDEAPFGVVRMTREGVVVAYCKSESHITGIDQGYALGKYYFTQIAPCANNMMIAAKYAQP----TLDEELNYILTYVCEPIKVRLRLLKSEQSRYQYFLVNRKHYS-----------------------
>ref|WP 215864236.1| PAS domain-containing protein Acidithiobacillus sp. ATCC 19703
-------------MLANTFVADAILNNPDQINKQMADRQSFGIIALDSHAQVKIFNAAEARLSGLSADEVLGRNFFTEVAPCTASRLFRGRFRQGIQDGTLDAHFYYTFTYRIRPISAHVHMFFDPRSPLFFIFIDRIIQLYEDL-------------------
>ref|WP 075008022.1| PAS domain-containing protein Stigmatella aurantiaca
------------LPHASKSDADDLLRQADNLSAAELDTLPFGLIQLDRTGRILKFNQTEAKLARINRDRQINRNFFDEVAPCTKVREFYGRFLHGLNQRSLYETFGFVFKFDHGWRNVAITMFYSEKTDSVWVLISQTSVTPPPGR------------------
>gb|MBK6519694.1| PAS domain-containing protein Polyangiaceae bacterium
-----------PAAPSAPGQGID-FGAVTNLSPEELDSLPYGLITLDAKGRILHYNDTESRMVGLPKERVLGREFFGDVAPCARVREFQGRFEDLVRDPIRVQTFDFVFRFPNGEQQVTIVLTPAKARGQYNMALLRRGGLT----------------------
>ref|WP 208668715.1| phosphonate transporter Pseudomonas arsenicoxydans
--------------MNLTFEEASIQALLA--APDRLDTLDFGVIGFNDASEVVVYNTYEASSAALRQARVLGKNLFLEIAPCLNNSMVAQRFDNES---ELDVIISYVLALRMRPIPVRLRLLKESDASTRFLLVDRAISK-----------------------
>ref|WP 043769037.1| photoactive yellow protein Roseivivax isoporae
-------------MEIIPFGSQDVDNILSR-EPQRAEYLPFGAVLLDRNGTIVKYNKAESMIANRNPDDVIGKNFFNDVAPCAKGKRFHGEFLKFHQTGQINVMFDYKFAYKGANVGVRIHLKSQPDGQHCWLFVKRA--------------------------
>ref|WP 131194613.1| phosphonate transporter Lichenihabitans psoromatis
---------MSSDQNAFDFATITL-ADLDRLDSTVINDLSFGVVGLSPEGLVKVYNQTESRAAGLSLDSVLNTHYFATTAQCMNNFMVAQKFEDEA---TLDTTLDYVLTLRMRPTPVKLRLLKGSDAPLSYILILRSR-------------------------
>ref|WP 014780428.1| EAL domain-containing protein Thiocystis violascens
-------------MMFNDAIDIHDPRQLDNLSEEQLDRLPCGAIRVDAEGVILFYSRSQAAITNRTPEAVIGRNFFSDVAPCTVVPEFYGRFRRGVLTGQLNTAFEFVFDFQMHPIQVRISMRASHRPGEFWILIEPLRQLPPRNEQVAHDLISG---------
>gb|NNM98220.1| PAS domain-containing protein Candidatus Eremiobacteraeota bacterium
------------------MHDQELVERVEAMSAQEIDGLPVGVITLGLDGKIVRYNRTEAEMARLDQKSQVGRNFFTEVAPCTANPEFQGRFDTLAAKSGGIETFDYTFRFAWGAQRVHITFVRKAGRDDIDVLITRMSA------------------------
>gb|MBL8913824.1| PAS domain-containing protein Archangium sp.
------MTG--TFEERQTVGPID-AASVPTLSEHELDSLPFGVICLDRDGKVLRYNLAESRLARLDRAQVLGKNFFRRVAPCTATPEFEGRVRAFFLGQSAMERFPYLFDFKFGAQRVEVELVRGAN-ETVYLLINRQSFAGAREGLPDGFAAPLQA-------
>ref|WP 134387302.1| phosphonate transporter Massilia plicata
-------------MSALTFDQPDLARALAAASADELDTLDFGIIGFDADTVVRRYNRFESQAAGLSPASVLGLPLFTTVAPCMNNFLVAQRFEDAAADGVLDETIGYVLTLRMKPVKVLLRLLALPGAPLRYVLVQRRL-------------------------
>gb|MBF9029968.1| photoactive yellow protein Rhodobacterales bacterium HKCCE3408
-------------MEIIPFGSQDIDNILSR-EPQRAEYLPFGAVMLDRNGKIVKYNKAESVIANRNPAEVVGKNFFDEIAPCAKGKRFHGEFLKFHQTGQINVMFDYKFAYKGANVGVKIHLKSQPDGQHCWLFVKRA--------------------------
>ref|WP 203159219.1| GAF domain-containing protein Methylobacterium aquaticum
---------------MPD-PTTAPTIDLDALAPHDLDRLRQGVIQIDGRGIIHLYNRAESAFSGRAPERVIGRNFFTDVAPCTHLPHFYGRFREGVRRGRLDHTFSFVYGFDPRPMQVRITLRQAALPDRYWIVTEPVETLEHGHSREAVQAAVS---------
>ref|WP 109630440.1| phosphonate transporter Pseudomonas sp. 31-12
--------------MNLTFEEASIQSLLD--APDQLDTLNFGIIGFNDASEVTIYNTFEATSAGLRQARVLGKNLFVEIAPCLNNAMVAQRFENEP---ELDVIISYVLALRMRPIPVRLRLLKKINNNTRFLLVEWA--------------------------
>gb|TAE24270.1| photoactive yellow protein Cytophagales bacterium
----------MPKQQTIAFSDPNLLEWLEQQSNEQLDDASFGVVRMTRDGIVEAYCKSESHITGISPAYAVGKYYFTQIAPCANNVMIAAKYARP----HLDEELDYILTYVCDPVRVRLRLLKSPDSTYQYFLVNRKYFNA----------------------
>ref|WP 207486024.1| GAF domain-containing protein Arenibaculum pallidiluteum
-------------MRFVS-DEAAVFAKLDDLSAAELDSLDYGVLKLDGSGTILFYSAAESALSGRRREAVLGRNFFRDVAPCTNLPSFFGRFLEGVRRGALDERLDFVFGFDPSPQRVRVHMRGANEPGRYWVMVVPLERLQGNRPILALAAVEG---------
>emb|SFU94490.1| photoactive yellow protein Methylobacterium sp. 174MFSha1.1
-------------MTLPD-QTMAPTIDLDALAPLDLDRLRQGVIQIDGRGVIHLYNRSESQFSGRAPERMIGRNFFTDVAPCTHLPHFYGRFREGVRRGRLDHTFSFVYGFDPRPMQVRITLRQAAAPDRYWIITEPLEPLEHGHSREAVLAAVN---------
>emb|SOD02395.1| photoactive yellow protein bacterium JGI 053
----------------MQGTAGSVLEQADVLTPGELDNLPVGMIQLDRTGKVLKFNQTESDLARVAAADAVGKSFFDEVAPCTKVQSFYGKFVEGVEKRQLQTVFDYVFRFRDGEKNVVISMFYSVTTETVWVCVERP--------------------------
>tpg|HBA09071.1| phosphonate transporter Methylotenera mobilis
--------------------MQNISHALETLTNEQLNSLDFGVIGFDDEGMVKVYNAYESKVAGLSLESVIDADLFNSVAPCMNNFMVAQKIEDAIDESELDEIMDYVLTLKMKPTRVKLRLLSSTQLTYSYVLILRS--------------------------
>dbj|BCM84952.1| histidine kinase Methylobacterium indicum
-------------MIVPD-QTTSPAIDLDALAPHELDALQQGVIQIDGRGVIHLYNRAESLFSGRRPERVIGRNFFTDVAPCTHLPHFYGRFREGLRRGRLEDTFSFVYGFDPKPMQVRITLRDAAVPDRYWIIAEPVEALEAGHRRDAVQAAVN---------
>ref|WP 170204782.1| phosphonate transporter Duganella sp. GN2-R2
----------MSPTTDLSFATPGLHAHLTRLSPEALDRLDFGVIGFDADTNVCQYNQTESQAAGLTAPRVVGQPLFTNVAPCLNNFMVAQRFEDAQDDAALDDTIDYVLTLRMRPIKVALRLLAEPGSPVRYVLVQRRP-------------------------
>gb|TAG14696.1| photoactive yellow protein Sphingobacteriia bacterium
--------------MNATFSTPEILGWLENQEPNQYDELSFGIVKMNIDGQVVFYNKQESQITGIDPAFAVGKLFFTQIAPCTNNFMVSEKYKQI----ELDEELDYLFTHITTPTRVRLRLLKSAASQHQYMLVHKY--------------------------
>ref|WP 133123314.1| GAF domain-containing protein partial Methylobacterium frigidaeris
---------------MPD-QTTAPTIDLDALAPHDLDRLRQGVIQIDGRGVIHLYNRAESAFSGRQPEQVIGRSFFTDVAPCTHLPHFYGRFREGVRRGRLDHTFSFVYGFDPRPMQVRITLRQAMVPDRYWIVTEPVETLEHGHSREAVQTAVN---------
>ref|WP 051511894.1| PAS domain-containing protein Skermanella stibiiresistens
-----PRPTIG-LKEFFRIGGQDAEDLVEEINEADLDDLPIGVIQLDRNGRILTYNATESRFSGRHAELMIGRDFFRDIAPCTFTPEFHGRFRDGMEHGNLNVIFSYVFPFN-QPVRVLIEMRSGRQPGTAWIFLRWA--------------------------
>gb|MXQ07949.1| photoactive yellow protein Alphaproteobacteria bacterium GH1-50
-------------MEIIPFGSQDLDNILAR-EPQRAEYLPFGAVMLDRNGKIVKYNRAEGMIANRTPEDMIGKDFFNEVAPCAKGKRFHGEFLTFHRTGQINVMFDYKFAYKGANVGVKIHLKSQPDGQHCWMFVKRV--------------------------
>ref|WP 206290127.1| GAF domain-containing protein Methylobacterium sp. DB0501
---------------------------MDALAPRDLDALRQGVIQIDGAGIIHRYNRAESAFSGRAPERVIGRNFFTEVAPCTHLPHFYGRFREGVRRGRFDRPFSFVYGFDPRPMQVRITLRHAAMPDRYWLITEPVEALEPGHRREAVQAAVS---------
>ref|WP 060848240.1| GAF domain-containing protein Methylobacterium aquaticum
---------------------MSPAIDLDALAPHDLDALQQGVIQVDGRGIIHLYNRAESLFSGRRPERVIGRNFFTDVAPCTHLPHFYGRFREGLRRGRLDDSFSFVYGFDPKPMQVRITLRDAAVPDRYWIITEPVEALEAGHRRDAVQAAVN---------
>gb|ADC63966.1| diguanylate cyclase/phosphodiesterase with PAS/PAC and GAF sensor(s) Allochromatium vinosum DSM 180
-----------MPINLEDAIDIHDPRQLDILTEEQLDRLPAGTIRVDAEGRILFYSRAQSVISQREVESVLGRNFFSEVAPCTVVPEFYGRFRRGVLTGCLETTFEFVFDFKMDPVRVRITMRASDRPGEFWIIVQPKNRLPPRNEGVAYELIAGK--------
>ref|WP 156373584.1| phosphonate transporter Pseudorhodoferax sp. Leaf267
------------------MQAPDP---VRLLEEGDIDRLAFGVIGFDEGGIVRVYNQFESVAAGLLPERVLGFHLFDTIAPCMNNYLVAQRFEDAAAQGPLDATIDYVLTLRMRPTAVKLRLLAGPPLRYRYVLVQRAPR------------------------
>gb|MBS2023222.1| hypothetical protein Deltaproteobacteria bacterium
-------Q---DAAPAEVLRTFD-PIRADDASDEELDRLRYGVILLDGAGTILRYNLAEARLARLDRAQVLGKKFFGQIAPCTATPEFQGRVAAFLADLPPSSRFSYVFDFRFGAQDVDVEVVRAARPDRVYLLINRRKFGGVRTDARPPAIRQEEL-------
>gb|MBD5634478.1| hypothetical protein Candidatus Eremiobacteraeota bacterium
----------------MDFDVPGLFSELSALAPERFDDLPFGLVAMRLDGTITAYNRYESECTGFSAAQCVGLNFFTDVGQCTNNFLVSGRFDEET---TLDETIDYVFTLKMRPTRVRLRLLKDEPSPHQFIAIQRR--------------------------
>ref|WP 022834518.1| PAS domain-containing protein Salisaeta longa
-----ADNAPAPEAVTLSFADDDLGEKLRHASAEARNAADFGIIQVDDEGIVQFFNRYESELSGIARDDAEGRNFFTDVAPCTNNRLFRGRFKKGVRRDQLDETFTYTYTYKMRPTLVEVNMYRDEA-GNNWFMVKKI--------------------------
>ref|WP 136879237.1| photoactive yellow protein Pedobacter sp. RP-1-16
----------------MKISDNGLPTWLDANTDEAYDDLDFGIVRMDYRGIITAYNSAESALSGVTKENAIGKHFFTQVAPCTNNFMVAERYKEE----ELDEVIPYMFTYVTKPTKVELRLIKAKNGN-QYLLAHKA--------------------------
>ref|WP 198039037.1| PAS domain-containing protein Skermanella stibiiresistens
----------MTSSPAITFDMPGLARAVEGLSPAEVDTLPFGAIRLDADDRVVLYSAAEARLSGYGARPALGRAFFTEMAPCMDNPAFRGRIARASAAGRFDLEFGWIGDFSDRSRELQVRVLPATG-GGCWIFIRRD--------------------------
>ref|WP 215872995.1| MULTISPECIES: PAS domain-containing protein unclassified Acidithiobacillus
---------------MKDFFPQAWRNQLARIDKRQIEDWGFGVIALDDAARVVLFNSAEERLSGLPRAEVIGKDFFVEVAPCTASRLFRGRYLQARAQGQLDEHFFYTFTYRIRPISAHVHMLHDRNSPLVFLFLDRVVPLFEDLA------------------
>ref|WP 085412945.1| MULTISPECIES: photoactive yellow protein Fibrella
------------MIKLVDFSDPKLLDWLDTQTDDQLDEVPFGIVRMTHEGVVAGYYKSESHITGITREYAMGKYYFTQVAPCANNMMVAAKYAQP----ELDEELDYILTYVCDPIRVRLRLLKSPYSKFQYFLVKIF--------------------------
>gb|MBD5654431.1| PAS domain-containing protein Candidatus Eremiobacteraeota bacterium
--------------------MYD-GADLFELSEDEVDALPFGLISVDHDGNIEQYNRYESRLARLSKERVIGRNFFRDVAPCTAVQEFMGRFQRFIGEDDAAESFDYVFRFAFGRQHVNITFLRSSKNRQIKILVNRYDD------------------------
>ref|WP 081535834.1| photoactive yellow protein Rhodovulum sp. P5
-------------MEIIPFGSADLDNILSR-EPQRAEYLPFGAVLLDRNGTIVKYNKAEGLIASRTPEDVIGKNFFNEIAPCAKGKRFHGEFLKFHQTGQINVMFDYKFAYKGANVSVKIHLKSQPDGQHCWLFVKRA--------------------------
>gb|AWN55393.1| histidine kinase Methylobacterium sp. 17Sr1-1
---------------MPD-LTTAPTIDLDAFAAADLDRLRQGVIQIDGRGVIHLYNRSESEFSGRVPERMIGRNFFTDVAPCTHLPHFYGRFREGVRRGRLDHTFSFVYGFDPRPMQVRITLRQAAAPDRYWIITEPVEPLEHGHSREAVLAAVN---------
>emb|SFF66196.1| photoactive yellow protein Methylobacterium sp. yr596
-------------MTLPD-QTMSPAIDLDALAPHDLDALQQGVIQVDGRGIIHLYNRAESLFSGRRPERVIGRNFFTDVAPCTHLPHFYGRFREGLRRGRLDDSFSFVYGFDPKPMQVRITLRDAVVPDRYWIITEPVEALEAGHRRDAVQAAVN---------
>ref|WP 004868881.1| PAS domain-containing protein Acidithiobacillus caldus
-------------MPRKGFVPQAISEHLDSLNQALADQQSFGIIGLDVQAIVRIFNKAEERLSGLPASEVLNHSFFDDVAPCTASRLFRGRFRAGLERGSLDEHFFYTFTYRIRPVSAHIHMLYRPASPLVFLFVDRVIPLFEDLG------------------
>gb|MBC8056880.1| PAS domain-containing protein Hyphomicrobiales bacterium
----------MSTLLSLSFDDAQVLPALTGASDDDLDLLEFGVIGFDADGVVRAYNAYESKCAGLSADRVKNHPLFTVVAPCMNNFLVAQRFDDAAAAAPLDATIDYVLTLRMRPVKVKLRLLADPASALRYVLVLRRS-------------------------
>ref|WP 069332268.1| MULTISPECIES: photoactive yellow protein Cereibacter
-------------MEIIPFGSADLDNILAR-EPQRAEYLPFGAVLLDRSGTILKYNRAEGGIANRNPADVIGKNFFSEIAPCAKGKRFHGEFLRFHQTGQVNVMFDYKFAYKGANVGVKIHMKSQPDGQSCWLFVKRV--------------------------
>ref|WP 214382579.1| hypothetical protein Pseudomonas fluorescens
--------------MNLTFEEASIQALLG--APDQLDTLNFGIIGFSDASEVVIYNTFEATSAALRQSRVLGKNLFLEIAPCLNNAMVAQRFENEP---ELDVIISYVLALRMRPVPVRLRLLKKIDNNTRFLLVEWA--------------------------
>ref|WP 114469760.1| PAS domain-containing protein Pseudorhodoferax soli
----------M-D---HNYDQAALDQAVHLLENAEVDHLDVGVIGFDQEGMVRVYNHPESAAAGLSRERVLGKHVFESVAPCMNNYLVAQRFADAATSRPLDVEIDYVLTLRMKPTGVRLRLIWTPQAQLSYIVVHR---------------------------
>ref|WP 075010582.1| PAS domain-containing protein Stigmatella aurantiaca
------------MRHLVLSAESLSEERLSRLSPEEFDALPFGAIKLDAQGQVLAYNAAESAFSRRAAPSVLGRRFFEDIAPCTNVADFRGRFDALVERGRGTESFDFQFRFRWGTRHVRIRLMLLGD-GSRWVFVTSLLAPMFLPME-----------------
>ref|WP 109631411.1| phosphonate transporter Pseudomonas sp. 31-12
--------------MNLTFEETSIQALLA--APDRLDTLDFGIIGFNDASEVVVYNTYEASSAALRQTRVLGKNLFLEIAPCLNNSMVAQRFDSES---ELDVIIPYVLALRMRPIPVRLRLLKDSNTSTRFLLVDRAI-------------------------
>gb|NDY90499.1| phosphonate transporter Ideonella sp. TBM-1
--------------------------MLNDLPAEALDELPFGVIGFDAEQLVVRYNRHESQAAKFPVSEVMGQQVFVELAPCLNNYIVALRFELAMEQSPLDAVVPYVLTFAMRPTRVRLRLLSDPALPLRFVLVQRQVSGLV---------------------
>gb|MBC7419895.1| photoactive yellow protein Bdellovibrio sp.
------------------MIPGNVFANISGLSQEAADATEVGIVEVDDTGAIKIYNKYESDLAGVALSNAVGKNFFIQVAPCTNNRLFMGTFKTGVQLGNMDKKFNYTFTYKMKPTPVTIHLYRDTQSARNFIFVKRR--------------------------
>gb|MBV8594432.1| hypothetical protein Caulobacteraceae bacterium
--------------MTPSFDDLDIIEWLETAADTDLDELPFGVIALTPAGVVASYNRVQAELSGIAAGRMLGRDFFASVGACADNDVIRRRLEHRD---DVDETVDYVVHFQMGKTPVRVRFLRCLGGRRMYLLVTRKDFL-----------------------
>gb|MBC7542733.1| photoactive yellow protein Candidatus Sericytochromatia bacterium
--------MIPVRPEAERFVPDAVLQQLDNLSRTEADSLPFGAIRVDDAGIIQLYNRFESELVGITTAQAEGLNFFTRIAPCTNNRLFFGRFKEGLAANALDIVFPYTFTYKMRATNVLAHLYRQSATPTNWLFIERR--------------------------
>gb|MBU1358969.1| phosphonate transporter Gammaproteobacteria bacterium
-----------------AFDDANLLQTLDALDDAALDELGFGVIGFDAGGIVRRYNLFESNAAGLSSERVVGHPLFTVVAPCMNNYMVAQRFEDASAQGELDATIDYVLTLRMRPVKVELRLLATPARSGRYVLVSRAG-------------------------
>ref|WP 208668268.1| phosphonate transporter Pseudomonas arsenicoxydans
--------------MNLTFEDASIHALLA--APDRLDSLDFGVIGFNDASEVVVYNTYEASSAALRQARVLGKNLFLEIAPCLNNSMVAHRFEIES---ELDVIISYVLALRMRPIPVRLRLLKESDASTHFLLVDRAISK-----------------------
>ref|WP 009564877.1| MULTISPECIES: photoactive yellow protein Rhodobacteraceae
-------------MEIIPFGSADLDNILAR-EPQRAEYLPFGAVLLDRSGTILKYNRAEGGIANRNPADVIGKNFFNEIAPCAKGKRFHGEFLRFHQTGQVNVMFDYKFAYKGANVGVKIHMKSQPDGQSCWLFVKRV--------------------------
>ref|WP 011842555.1| photoactive yellow protein Cereibacter sphaeroides
-------------MEIIPFGSADLDNILAR-EPQRAEYLPFGAVLLDRTGTILKYNRAEGGIANRNPADVIGKNFFNEIAPCAKGKRFHGEFLRFHQTGQVNVMFDYKFAYKGANVGVKIHMKSQPDGQSCWLFVKRV--------------------------
>ref|WP 156374363.1| PAS domain-containing protein Pseudorhodoferax sp. Leaf274
------------------MDAPDLAAVL---ERTDVDQLGFGVIGFDADCIVRVYNKHESAAAGLLPERVLGHHLFESVAPCMNNFLVAQRFEDAAAASALDDTIAYVLTLRMRPTPVRLRLLADPALRWRYVLVQRG--------------------------
>gb|MBO6506601.1| PAS domain-containing protein Kordiimonadaceae bacterium
-----------MTTVLTNPTSVVALDKINRLSNDELDQVPIGVIELDANGTICFYNATEAKMSGRDAKKVVGKNFFHEIAPCTNIPQFNGRFVTGVQSGKLQEQFVFNFDFEMTPVKVVVELHDGRQPGKYWLFTKVIQQHDDSVPDLSVSDLIVS--------
>gb|MBL9026195.1| hypothetical protein Myxococcales bacterium
-----------E-LTKPVPEAFS-PLELDSKSESDLDALPFGVIALDAPGVVRRYNLYESRFARIDREQVLGRAFFAEIAPCTRVDSFEGRFRRFVSSAGRVERFDFVFDFKFGAQEVSVEIVRPFGGDLFYLLVNRKRLMPPRPGVPQKMLPPVQR-------
>ref|WP 014003467.1| PAS domain-containing protein Acidithiobacillus caldus
-------------MPRKGFVPQAISEHLDSLNQALADQQSFGIIGLDVQAIVRIFNKAEERLSGLPASEVLNHSFFDDVAPCTASRLFRGRFLAGLERGSLDEHFFYTFTYRIRPVSAHIHMLYRPASPLVFLFVDRVIPLFEDLG------------------
>gb|MBB5199025.1| photoactive yellow protein Glaciimonas immobilis
----------MLEMANFQFNQAALISSIAHASTEELDALDFGVIGFDRAGVVHRYNVYEAKLAGLRADNIRGALLFINVAPCMNNFMVARRFEDAQKKHPLDMVIDYVLTLRMRPVQVKLRLLSSPDLDLQFILVQRAL-------------------------
>gb|MBK8236231.1| PAS domain-containing protein Deltaproteobacteria bacterium
----------------RSFAAFD-PTTVDDLDDVALDELPFGVVCLARDGLILRYNLAEGRLARLDPSTVVGRNFFTDVAPCTNTEEFHGRFRALAEGTGTSVRFAYVFDFKFGAQNVDVEIVRAPGAPRLYLLINRRQFLPERTGPEAREPAPRQS-------
>gb|MBL8955884.1| PAS domain-containing protein Myxococcaceae bacterium
------LV---SPPPEQLVSNLE-ATRLESRTDEQLDELPFGVIALSPEGVVLRYNLAESRLARLDRTTVYGRDFFREVAPCTATEEFQGRFTKLVASGPGPVRFSYVFDFTFGAQEVEVELLRAGD-ARYYLLINRRRFFEPRAPGVRRAPAPRQSD------
>gb|MBK6519697.1| hypothetical protein Polyangiaceae bacterium
-----------EAPDSPSPRSFD-ASSLDRMSEAEIDALPFGVIALDDEGTILRFNLYESLLARLDRNQVLGRSFFNEIARCTRGPAFEGRFQAFAAEPRSAERFPFVFDFAFGAQDVVVEITRGSVDDRFYLLVNRTRVTSPRAGIPKEILAAEQV-------
>tpg|HBM57820.1| photoactive yellow protein Citreicella sp.
-------------MEIIPFGSQDIDNILSR-EPQRAEYLPFGAVLLDRMGKILKYNKAEGLIANRVPDQVVGMDFFNQIAPCAKGKRFHGEFIKFHRTGQVNVMFDYKFGYKGTDANVKIHMKSQPDGQSCWLFVKRV--------------------------
>ref|WP 014396933.1| PAS domain-containing protein Corallococcus coralloides
-----------PLQATSLESIDALIQRVDGMSETELDHLPLGMIQLDGQGRILKFNRTEASLARIQAREQIGKNFFYDVAPCTRVRQFFGLFQEGVRAKKLYQTFGFVFRFAHGARHVAITLFYSDKTDSVWVLVSDKKMPDAR--------------------
>gb|MBL8623122.1| PAS domain-containing protein Myxococcales bacterium
----------MEPPPLLNDGNVD-LATLDRYDDAALDELPFGVICLDASGTILRYNLAEARLARLDRSKVLGRAFFRDIAPCTATPEFKGRFLQFTTSAVPRVSFPYVFDFKFGAQEVEVELVRSTDPRRFYVCINRLKFRPPRPAFAD-VAAPRQAE------
>ref|WP 100366365.1| photoactive yellow protein Yoonia maricola
-------------MEIIPFGSQDLDNILNR-EPQRAEYLPFGAVMLDRNGRIVKYNKAEGLIASRTPEDMIGKDFFNDVAPCAKGKRFHGEFLKFHRSGQINVMFDYKFAYKGADVGVKIHLKAQPDGQNCWMFVKRT--------------------------
>ref|WP 120563179.1| PAS domain-containing protein Corallococcus sp. AB011P
-----------PLQATSLESIDALIQRVDGMSETELDHLPLGMIQLDGQGRILKFNRTEASLARIQAREQIGKNFFYDVAPCTRVRQFFGLFQEGVRAKKLYQTFGFVFRFAHGARHVAITLFYSDKTESVWVLVSDKKMPDAR--------------------
>ref|WP 167215271.1| photoactive yellow protein Spirosoma aureum
------------MNKILTFSDQDLLESLEQQTHEQVEEAPFGLVRMSREGIVVAYGKLESYITGISKEYALGKYYFTQIAPCANNRMIAAKFAQP----ALDEELDYILTYVSEPVKVRLRLLKSPTSRYQYFLVNLKAVA-----------------------
>gb|OYY48679.1| phosphonate transporter Methylophilales bacterium 28-44-11
-------------MNQINFDIQDLGQVLSQMDSAQLDALAYGVIGFDDEGIVKVYNAYESKVAGLSLESVIDADLFNTVAPCMNNFLVAQKFEDAMGESELDEVMDYVLTLKMKPTRVKLRLISSPQITLNYVVILRLS-------------------------
>gb|RYE85232.1| hypothetical protein EOO75 17185 Myxococcales bacterium
------ID---PSEPGDGPGAVD-LVPLESLSEAQLDELPYGVICVHREGTILRYNLAEARLARLDRALVRGKNFFTQVAPCTARPEFQGRIEAFLANPAPSERFPYLFDFSFGAQLVTVELMRSQWPDRVYLLINRRQILPVRADAFRPAPALAAW-------
>ref|WP 037259422.1| photoactive yellow protein Roseivivax halodurans
-------------MEIIPFGSQDVDNILSR-EPQRAEYLPFGAVLLDRHGTIVKYNKAERMIANRNPADVIGKNFFNEIAPCAKGKRFHGEFLKFHQSGQINVMFDYKFAYKGANVGVKIHLKSQPDGQHCWLFVKRA--------------------------
>gb|RYZ13430.1| PAS domain-containing protein Myxococcaceae bacterium
-----------PLQATSMESLDALIQRVDGMSELELDHLPLGMIQLDGQGRILKFNRTEASLARIQAREQIGKNFFYDVAPCTRVRQFFGLFQEGVREKKLYQTFGFVFRFAHGARHVAITLFYSDKTESVWVLVSDKKTPDAR--------------------
>gb|MBL9024863.1| PAS domain-containing protein Myxococcales bacterium
-----------PASPSPLGQGLD-FGAVSQLSPEQLDSLPYGLITLDANGRVLHYNDTESRMVGLPKERVVGRSFFGEVAPCARVREFQGRFEQLARDPVRVQTFDFVFRFANGEQQVTIVMTPARTRGQFHVALLRRSGLS----------------------
>gb|PZR04717.1| hypothetical protein DI536 33780 Archangium gephyra
------MV---MTPPEVLMPAVS-ASDVPTLTDDELDAVPFGVIALTYDGVIAKYNMAEARFARLDRARVVGRRFFDEIAPCTRTDAFQGRFVQFLRTDEPLARFAYVFDFKFGAQMVDIELVRAAAAQLIYVCVNRTRFGGVRGSQGLTPAPLLAE-------
>gb|MBC7730592.1| phosphonate transporter Bacteriovorax sp.
----------MSEVVTLAFSQADLCDRIEALTDADLDGLDFGVIGFDAETLVQRYNDFESKCAGLAPSRVLGHPLFTVVAPCMNNFLVAQRFEDAAAAGALDVTIDYVLTLRMRPVKVALRLLAAPAATLRYVLVQRPS-------------------------
>gb|OYU41683.1| phosphonate transporter Burkholderiales bacterium PBB4
----------MHDIAALAYHHSALLQTLDILTALQLDLLNFGVIHFNGQYLVERYNRYEQVHTGLTPEKVLGKHVFTHVAQCMNNFMVARRVEDALTTGTLDTEMDYVLTWRMKPTPVRMRILAAPGPSRGYVVIQRRE-------------------------
>ref|WP 120547635.1| PAS domain-containing protein Corallococcus sp. AB049A
-----------PLQATTSESLDALIQRVDNMSEVELDHLPLGMIQLDSQGRILKFNRTEASLARIQAREQIGKNFFYDVAPCTRVRQFFGLFQEGVRAKKLYQTFGFVFRFAHGARHVAITLFYSDKTDSVWVLVSDKKMPGEG--------------------
>ref|WP 120619542.1| MULTISPECIES: PAS domain-containing protein Corallococcus
-----------PLQATSMESIDALIQRVDGMSELELDHLPLGMIQLDGQGRILKFNRTEAALARIQAREQIGKNFFYDVAPCTRVRQFFGLFQEGVREKKLYQTFGFVFRFAHGARHVAITLFYSDKTESVWVLVSDRKMPDAR--------------------
>ref|WP 120590473.1| PAS domain-containing protein Corallococcus sp. CA054B
-----------PLQATSLESIDALIQRVDGMSELELDHLPLGMIQLDGQGRILKFNRTEASLARIQAREQLGKNFFYDVAPCTRVRQFFGLFQEGVRAKKLYQTFGFVFRFAHGARHVAITLFYSDKTDSVWVLVSDKKMPDAR--------------------
>ref|WP 120524181.1| PAS domain-containing protein Corallococcus exercitus
-----------PLQSASMDTLDELIQRVDNMSEVELDHLPLGMIQLDAQGRILKFNKTEASLARIQAREQIGKNFFYDVAPCTRVRQFFGLFQEGVRAKKLYQTFGFVFRFAHGARHVAITLFYSDKTESVWVLVSDKKMPGER--------------------
>gb|RYF66420.1| photoactive yellow protein Cytophagaceae bacterium
------------MIKLVDFSDPKLLDWLETQPNDQFDSVPFGIVRMTPDGVVAGYSKTESHITGVSKEYAIGKYYFTQVAPCANNMMVAAKYAQP----DLDEELDYILTYVCDPVKVRLRLLKSTFSKYQYFLVNIY--------------------------
>ref|WP 189690151.1| PAS domain-containing protein Pseudorhodoferax aquiterrae
----------M-N---LPTHAED---AVRLLETTDVDRLDVGVIGFDQHGLVRVYNRTESVAAGLAPERVLGQHVFDTVAPCMNNFLVAQRFADAAERQVLDAQIDYVLTLRMRPTPVRLRLLALPQAAHRYILVSR---------------------------
>gb|QQO55736.1| EAL domain-containing protein Thiohalocapsa sp. PB-PSB1
---------------MDIDIDLHDPHQLDSLTAAELDRLPYGATRVDSDGVILFYSRRETEMSERKSTAVLGRNFFTDVAPCTMVPEFYGRFRRGVLTGNLDTRFEFSFDCDMHPVQVRISMRASERAGEFWIIIEPLRILPRRADRRPAELIEN---------
>gb|MBU1822249.1| photoactive yellow protein Bacteroidetes bacterium
--------------MKQEFERPDLTEWLATQAEGRYNELDFGLVKLNHEGVVIAYNQAQTTITGVTSEYALGKHFFTEVAPCTNNFMVAEKYSQP----ILDETIPYMFTYITAPIRVRLRLIKDSKGNAYMLTVKN---------------------------
>ref|WP 191165796.1| photoactive yellow protein Mucilaginibacter glaciei
-------------MMSLTFNDPSLLQWLDTHSESDYDKLPFGVVKMDYEGVVAAYSRGQSKISGVTKENAKGKNFFTQIAPCTNNFMVAERYKDI----TLDETLPYMFTYITKPTPVTLRLIKGGNGS-QYLLAKNA--------------------------
>ref|WP 145549416.1| phosphonate transporter Variovorax boronicumulans
----------M-N---LPTHAED---AVRLLATTDVDRLDVGVIGFDQHGLVRVYNRTESVAAGLAPERVLGQHVFDTVAPCMNNFLVAQRFADAAERHVLDAQLDYVLTLRMRPTPVRLRLLALPQAAYRYILVSR---------------------------
>ref|WP 120202699.1| MULTISPECIES: PAS domain-containing protein unclassified Corallococcus
-----AFEAGA-RGHRVVDAESLTEEVLRGMSESDFDRLPFGAIKLDAQGRVVAFNAAEAAQSRRSPQRTLGRRFFEEVAPCTDVAAFRGRLDALAAQGEVTESFDFRFEFEWGRRDVRIRLMVLRD-GARWVFITAVGRG-----------------------
>gb|QJC55397.1| Photoactive yellow protein Polaromonas vacuolata
----MDFTMLATITTAKN-TVGGLLGVLEAMTDAELDALPFGVIQFSEQFLVQRYNRCEALNTGLNAERVIGRHVFTQLAQCMNNFMVAQRFEDAIATNPLDAAIDYVLTWRMRPTPVLLRILWSPHASRSGFLVHRIS-------------------------
>ref|WP 100196969.1| photoactive yellow protein Pseudorhodobacter sp. MZDSW-24AT
-------------MEIIPFGSQDLDNILNR-EPQRAEYLPFGAVLLDRSGKITKYNKAEGLIASRTPEDMIGKDFFNDVAPCAKGKRFHGEFLKFHRTGQVNVMFDYTFAYKGADVGVKIHLKSQPDGQYCWMFVKRT--------------------------
>ref|WP 206794579.1| PAS domain-containing protein Corallococcus sp. NCSPR001
-----------PLQAPSLESLDALIQRVDGMSEVELDHLPLGMIQLDGQGRILKFNRTEAALARIQAREQIGKNFFYDVAPCTRVRQFFGLFQEGVRAKKLYQTFGFVFRFAHGARHVAITLFYSDKTDSVWVLVSDKKMADAR--------------------
>ref|WP 160931174.1| photoactive yellow protein Vibrio sp. OCN044
----------------MNFSNVSA-SQLNGSSSSDFNRANFGIVKMDHKGNVTDYNDSQVKHTGMPKASVMGKHFFTQVAPCTNNFMVAQKYDKGA---ALDENLPYTFTLKMEPTPVKLRLIKDNSA--QYLLCD----------------------------
>ref|WP 153865046.1| MULTISPECIES: PAS domain-containing protein Myxococcaceae
-----PLLP--E-LPEELAAPVD-LLALGERTDAELDLLPYGIVGLSLDGTIEQYNLAESRLARLDRNQVLGRSFFHEVAPCTATAQFEGCFREFTRPGARTVSFDYIFDFKFGAQQVSVEMVRAANGRRVHLVINRTRFLAPRPQVPLEIKAPLQL-------
>ref|WP 120560163.1| PAS domain-containing protein Corallococcus aberystwythensis
-----------PLQATTSESLDALIQRVDNMSEVELDHLPLGMIQLDGQGRILKFNRTEASLARIQAREQIGKNFFYDVAPCTRVRQFFGLFQEGVRAKKLYQTFGFVFRFVHGARHVAITLFYSDKTDSVWVLVSDKKMPGER--------------------
>gb|MBC7690301.1| PAS domain-containing protein Methylotenera sp.
----KQKAIASGAVEDHGLIPGAVFAQLGTLSQELADSSTVGIVEVDDSGVIKTYNQYEAELAGVEKKAVFGRNFFTDVAPCTNNRLFLGAFKQGVQTNSIDKKFNYTFTYKMKPTPVVIQIYRDTGSKRNFIFVQKR--------------------------
>gb|MBC7649574.1| PAS domain-containing protein Vitreoscilla sp.
-------------MENINFEGVNLAELLPRIPEFVKNGLPFGIVKMDVTGKILEYNMAEGELTGVDPKCAIGKNFFDDVALCTKTQAFYGRFFEGVKKGFLNVVFEYVFDHRQESTKVKIHMFTMPDSSG----------------------------------
>gb|MBV9407417.1| PAS domain-containing protein Candidatus Eremiobacteraeota bacterium
------------------MDAPG-VQEILDLPADRIDALPFGLISVDADGTIAQYNAYESQLSRLSKDRVIGRNFFFDVAPCTAVKEFQGRFERFAAEPRGAESFDFVFPFAFGRQRVNVTFLRGAKDGQIKILVNRYDEQ-----------------------
>ref|WP 207332731.1| photoactive yellow protein Fibrella sp. HMF5405
------------MIRLVDFSAPELLAWLDTQTDEQLDEVPFGIVRMTLEGVVAGYYKSESHITGVSKEYAIGKYYFTQVAPCANNMMIAAKYAQP----ELDEELDYMLTYVCDPVKVRLRLLKSTFSKYQYFLVNIQ--------------------------
>ref|WP 207057003.1| PAS domain-containing protein Corallococcus macrosporus
-----------PLQATTMESLNDLIQRVDNMSEVELDHLPLGMIQLDGQGRILKFNRTEASLARIQAREQIGKNFFYDVAPCTRVRQFFGLFQEGVRAKKLYQTFGFVFRFAHGARHVAITLFYSDKTESVWVLVSDKAMPGER--------------------
>ref|WP 171417012.1| PAS domain-containing protein Corallococcus exercitus
-----------PLQSASMESLDALIQRVDNMSEVELDHLPLGMIQLDSQGRILKFNRTEAALARIQAREQIGKNFFYDVAPCTRVREFFGLFQEGVRAKKLYQTFGFVFRFAHGARHVAITLFYSDKTDSVWVLVSDKKMPGER--------------------
>gb|TKC72832.1| PAS domain-containing protein Polyangium sp. SDU3-1
-----TSGFHDQ-APMETEGPVDALERLAALSQEEVDDLPYGFVVLDGEGKILLYNRYESRLSRLSPERVIGKNFFKEVAPCTRVEAFYGRFLQLVERERLNDAFRFRFYFLHGVQDVAVQFVKAPPSPRVFMTVVRRP-------------------------
>ref|WP 202682128.1| PAS domain-containing protein Skermanella mucosa
----PPAPTIG-LKEFFRIGDQGVFELVEETGRDALADLPIGIVQLDRTGKVLSYNAAEENFTGRKADLVIGSDFFRDVAPCTFTPEFHGRFRDGVETGSLNIIFSYIFTFD-QPMKVLIEMRSGRQPGTAWLFIRWI--------------------------
>ref|WP 137735519.1| phosphonate transporter Aquabacterium pictum
----------MTQPTPPQFDQADLLDWLCAADPASLDDLGFGVIGFDTEAVVQRYNRTESLGSGLPLDQVLGRPLFNEVAQCMNNYLVAQRFDDAQADGVLDDQLPYVFTLRMRPTPVVLRLLSAPGRPLRFVLVQRSQ-------------------------
>ref|WP 032094334.1| MULTISPECIES: PAS domain-containing protein unclassified Alteromonas
----------------MNFSSVTI-DQLNAASSPNFNAANFGVVKMSHDGKVTGYNENQEKHTGMSKAAVLGKHFFTQVAPCTNNFMVAQKFENES---TLNTKIPYTFTLKMAPTPVTLRMLKDNQN--QYLLCD----------------------------
>gb|MBC7500143.1| PAS domain-containing protein Herminiimonas sp.
-------------MHTIRFNDSQMVAQLEQLSNEKLDALRFGVIGFDKDLKVRRYNGVERRYSGLSLPSVIGSHVFEMVAPCLNNLMVAGHYLDAAAANPLDHVMEHVLTLRMRLTPARLRLLRQSEIAMWYLLIERQA-------------------------
>ref|WP 012332998.1| GAF domain-containing protein Methylobacterium sp. WSM2598
------------MNTMSDRALAAEAARLDALSTGEIDALDLGVVQVDSDGTILLYNRAESVFSGRSAERVVGRNFFRDVAPCTRLPAFYGRFREGVRRGVLDEVFSFAYGFDPQPLRVRVALRGSATPGRYWIVTRPVGQVTVSEAREAVRVAVDQ--------
>ref|WP 203099593.1| PAS domain-containing protein Skermanella rosea
----PPAPTIG-LKEFFRIGDRGVYELVEETGRDALADLPIGIVQLDRTGRVLSYNAAEENFAGRKADLVIGCDFFRDVAPCTFTPEFHGRFQEGVESGKLNIIFSYVFTFD-QPMKVLIEMRSGREPGTAWLFIRWI--------------------------
>ref|WP 069638439.1| MULTISPECIES: phosphonate transporter Burkholderiaceae
--------MTMENAVSDQFDTVSF-ADLVLAGERESDNFSFGVIGFGSDYLVCRYNAVESIGSGLRAAHVIGKHVFDEVAICMNNFMIAQRFLDES---ELDEIVPYILTLRMKPTPVRLRLMKSSRAETQFLLIERRAAT-----------------------
>ref|WP 075358598.1| phosphonate transporter Caballeronia sordidicola
--------MNMENAISGQFDTVSF-EDLVLAGGLEPDNFSFGVIGFGSDYIVSRYNAVESIGSGLRAAHVIGKHVFDEVAICMNNFMIAQRFLDES---ELDEIVPYVLTLRMKPTPVRLRLMKSSRAETQFLLIERKAAT-----------------------
>tpg|HBL28536.1| hypothetical protein Acidobacteria bacterium
-----------------------MRDDLSALTAAEIDSLPFGYIALAPDGTIRKYNRFEADLARKDPQEVLGRSFFREVAPCTQVQEFEGRFREFAAGNEPSLTFDFEFHFRHGSQAVRIGLIRSPLAQEVIVTVNRLRRLALPLTAGVSADPATGR-------
>ref|WP 089165554.1| phosphonate transporter Caballeronia sordidicola
----------MENAVSDQFDTVSF-EDLVLAGGQQPDNFTFGLIGFGSDYIVSRYNAVESIGSGLRAAHVIGKHVFDEVAICMNNFMIAQRFLDES---ELDEIVPYVLTLRMKPTPVRLRMMKSTRAETQFLLIERKAAT-----------------------
>ref|WP 200230624.1| phosphonate transporter Rubrivivax gelatinosus
----------MSQPPLPGFDADGLIFRLEQLDSAALDALDFGVIGFDADGFVRCYNLHESRHASLPVDKVVGHHLFTDIALCMNNYLVAQRFEDAAAAGALDATIDYVLTWRMRPTRVRLRLLSQPDARLRYIALQRPG-------------------------
>gb|MBC7538241.1| PAS domain-containing protein Bacteriovorax sp.
----KQKAIASGDVQDHGLIPGFVFAQLSTLNQELADSSTVGIVEVDDSGIIKTYNQYEADLAGVEKKGVFGRNFFTEVAPCTNNRLFLGAFKEGVQTNSIDKKFNYTFTYKMKPTPVVIQIYRDTASKRNFIFVQKR--------------------------
>gb|MBE1300995.1| hypothetical protein Alteromonadaceae bacterium
----------------MNFASVSI-DQLNSGTSADFDAASFGIVKMGHDGKVTDYNENQVEHTGMSKGAVMGKHFFTQVAPCTNNFMVAQKYDSED---SIDAQLPYTFTIKMSPTPVNLRLLKDSAN--QYLLCD----------------------------
>ref|WP 107141116.1| phosphonate transporter Massilia armeniaca
-------------MSALSFDAVDLAQRLGAASAEDLDAVEFGIIGFDADTVVRQYNRFESQAAGLSPTSVLGLPLFTTVAPCMNNFMVAQRFEDAAADGALDETISYVLTLRMKPVKVLLRLLALPGAPMRYVLVQRRL-------------------------
>ref|WP 201073308.1| PAS domain-containing protein Skermanella sp. TT6
----PPAPTIG-LKEFFRIGDRGVYELVEETGRDALAELPIGIVQLDRTGRVLSYNAAEENFAGRKADLVIGCDFFRDVAPCTFTPEFHGRFQEGVESGTLNIIFSYVFTFD-QPMKVLIEMRSGRQPGTAWLFIRWI--------------------------
>ref|WP 095880866.1| MULTISPECIES: photoactive yellow protein unclassified Salipiger
-------------MEIIPFGSQDIDNILSR-EPQRAEYLPFGAVLLDRMGKIIKYNKAEGLISNRVPAEVIGMDFFNQIAPCAKGKRFHGEFIKFHRSGQVNVMFDYKFAYKGTDVNVKIHMKSQPDGQSCWLFVKRV--------------------------
>ref|WP 158044185.1| PAS domain-containing protein Skermanella pratensis
----PPAPTIG-LKEFFRIGDQGVFELVEDTGRDALADLPIGIVQLDRTGMVLSYNAAEENFAGRKADLVIGCDFFRDVAPCTFTPEFHGRFRDGVETGNLNIIFSYVFTFD-QPMKVLIEMRSGRQPDTAWLFIRWI--------------------------
>gb|MBS4045224.1| PAS domain S-box protein Alphaproteobacteria bacterium
----PPRVEAA-EAGALTALETTLPDDVESLSNADLDRLPIGVLLLRRDGTVLRYNATESRFSGLLPEEVLGRNFFTEVAPCTSFSELRSGFESGLTAGTLNAVLYHTFRFPNRDMRVLVQMRVARDPDCGWLFVRWL--------------------------
>ref|WP 108965941.1| photoactive yellow protein Salipiger pacificus
-------------MEIIPFGSQDIDNILSR-EPQRAEYLPFGAVLLDRMGKIIKYNKSEGLISNRVPAEVIGMDFFNQIAPCAKGKRFHGEFIKFHRSGQVNVMFDYKFAYKGTDVNVKIHMKSQPDGQSCWLFVKRV--------------------------
>gb|MBC7608890.1| hypothetical protein Polaromonas sp.
-------------MEKIDFEGVNLAELLLRIPDSIRNELPFGLVKLDLKGKILEYNMVEGELTGVDPAWALGKNFFDEVAPCTKTEAFYGRFVEGVKRGFLDVIFDFTFVDQYVSAKVKVHMFSMPDSRGVMLLVKRPDKPLVM---DAFSNALVENQV-----
>ref|WP 120625543.1| hypothetical protein Corallococcus sicarius
------LPP--QLPESLSTAPMD-PLTLDERSDEELDTLPYGVITLDAIGTILQYNLAESRLARLDRTQVVGRNFFRQVAPCTATAEFEGRVRDFVRPDERVTRFDYLFDFKFGAQQVGVELVRSRVQGRVLLLINRRQFFPARREVPQELKAPLQQ-------
>gb|MBP7667058.1| phosphonate transporter Burkholderiaceae bacterium
----------MSTTMSPRFDDADALDQLCRADPAALDTLDYGVIGFDAEAVVQRYNRTESVGSGLALAEVMGRPLFGEVAQCMNNYLVAQRFEDALADGVLDAQLPYVFTLRMRPAPVVLRLLAAPGRALRFVLVQRRP-------------------------
>ref|WP 201218657.1| EAL domain-containing protein Halochromatium roseum
-------------MSLDDAIDVYDPKQLDSLTKDELEALPCGTIRVDETGVILFYSRTQSAITQREAPAVLGRNFFTDVAPCTVVPEFYGRFRRGVLSGDLCASFEFVFDFEMEPVQVQITMRASERPGEFWIIVEPLHKLRSHDTQAAERLLSD---------
>gb|NEX18428.1| diguanylate cyclase Halochromatium sp.
-------------MTIDNAIDLYDPKRLDSLTRAQLEDLPCGTIRVDEKGIILFYSRAQAAITQREPPMVLGRNFFTEVAPCTVVPEFYDRFRRGVLTGDLSTSFEFVFDFEMEPVQVQITMRASERPGEYWIIVEPLQQLRGHDTQAAERLIAD---------
>gb|MBC7974836.1| PAS domain-containing protein Myxococcales bacterium
-----------EVDAPTFDDGFD-VFALDSYDDARLDDLRFGVICLDDRGTVLRYNLAEARLARLDRSKVIGRDFFRRIAPCTATQDFEGRFRSFIAGREPRISFPYVFDFKFGAQEVSIELVRPLSPGRYYLCINRLAYREPRPAYES-VAAPRQAE------
>gb|TVP59711.1| PAS domain-containing protein Gemmatimonadales bacterium
--------------SHLDLQIQS-VVDMHQLTHEEHDQLPFGVIEVDGEGVILGYNDWESRFTTFAKDRVMGRNFFTEVAPCTAVRSFLGEFEEMVASGPDRRELDYTFELPTGQREVHIILTWQPEPGWGFILVREATT------------------------
>gb|MBL8685758.1| hypothetical protein Myxococcales bacterium
------TDAETEERPAQT-PSIS-GASVDLLDDNELDRAPFGIICLDAEGTILRYNLYESRLARLDRNQVLGRNFFNEVARCTRGDAFEGRFQRFVAGSPADRRFEFVFDFAFGAQVVAIELHDAGEHERFYLFVNRKSVGAPRDIVGEIAASQRAL-------
>gb|MBL8681820.1| hypothetical protein Myxococcales bacterium
------------DGRRPSRALTSFSLREGQLTADSIEELPFGVVKLDTRGTVLAYNAYESRLARREVSDVLGKNFFRDVAPCTSVKRFYGRFLDGVTRRALDATLRFRFPFEHGARNVDVAMFLDGDAASVWVLVRG---------------------------
>gb|MBL8684606.1| PAS domain-containing protein Myxococcales bacterium
------RGAGAHTATGEDRADFD-LSKLKQLKAEELDALPYGLVVLDSDGNVVTYNDTESRLARLPRARVIGKNFFREVAPCTRVREFEGRFRDFVLSPKMFEEFDFIFRFAHSTQHVTIYLTAGRIAGTVNVAMVRRMIRQ----------------------
>ref|WP 013066805.1| photoactive yellow protein Rhodobacter capsulatus
-------------MEIIPFGTNDIDNILAR-EPARAESLPFGAVLLDRMGRIAKYNKAEGLIAGRDPSTVIGRDFFNEIAPCAKGKRFHGEFLKFNRTGQANVMLDYKFNYKGAEVAVKIHLKSQPDGQFCWLFVKRA--------------------------
>gb|MBK6314055.1| PAS domain-containing protein Blastocatellia bacterium
----------------MCAQCFKRILGIPLLDEADLDALPFGLIEVDSAGCVLRYNSAEQVLSGKPSADVVGKNFFTEIAPCTAIESFRGRLSSFLASDAEPESFQFAFPFPTGTVNVSIAFVNSGR-GSSFVLVKRN--------------------------
>gb|MBK6427781.1| PAS domain-containing protein Blastocatellia bacterium
----------------MCAQCFKRILGIPLLDEADLDALPFGLIEVDSAGCVLRYNSAEQVLSGKPSADVVGKNFFTEIAPCTAIESFRGRLSSFLASDAEPESFQFAFPFSTGTVNVSIAFVNSGR-GSSFVLVKRN--------------------------
>gb|MBK9259692.1| PAS domain-containing protein Polyangiaceae bacterium
---------------MLKNIEQITSQDLANKSETEFDAMPFGMIRLDRQGTVKTYNEWEAQLARRKARDVIGRNFFTEVAPCTNVASFRGKLDELAASGQKTYIFDYDFSFPWGNRRVRVRFVIESD-DERWVLVTNLG-------------------------
>gb|KYG07046.1| hypothetical protein BE21 31360 Sorangium cellulosum
------------QEESASGGEFEFDIGVFNLDERGLDAQPFGIIRLDREGTVLSYNLYEERQARRKRQDVVGKNFFTDIAPCSRVKKFHGRFLVGVEQRELNATFGFVFHFPHKTRHVDVSLFYKAEGDTVWVIIRG---------------------------
>gb|MBX9700800.1| hypothetical protein Acetobacteraceae bacterium
--------MADCDMALPAHDDADLARRIEALPHEALDRLDYGVIRLDPAGRVAFYSATERRQSGFRGEGPVGHDFFTQIAPCMNTPEFRGRIERARAAGRLDIEFGHVGDFADRARALVVRVLSAAD-GGVWILHRRE--------------------------
>gb|NLH80083.1| PAS domain-containing protein Phyllobacteriaceae bacterium
-------------MTTPSFERPDLANVVEGFSKADLDRLPYGVVRLDRDGRVVAYNTAEAELSGRGARTVLGLDFFADVAPCLSGPDYKGRIDTAIAAGAVDIEMGCVGDFKDPDGEYRARILSAPD-GGLWIFHQREP-------------------------
>gb|NOU26994.1| PAS domain-containing protein Polyangiaceae bacterium
-----------GDVPSMPTQGID-FGAVSRLSPAELDQLPYGLICLDAQGRVVHYNDTESRLAKLPKERVIGRSFFGEVAPCTRVREFEGEFLELVRDPVRVRSFDFVFRFRHSEQHVTIVMTPARQRGLYNLALLRRSVTP----------------------
>gb|PPQ37667.1| hypothetical protein CCS01 03270 Rhodopila globiformis
---------------MPDFDEPLLAKAVERLSPEEVDALPFGAIRLDAEGTVRFYSDAERRLSGY-PKAAVGHKFFTEIAPCMNNAAFRGRIEQALDAGRLDIRFGFVGDFSSPATEVDVRVQSATS-GGCWIFIRREG-------------------------
>gb|NRA27329.1| hypothetical protein Opitutales bacterium
----SPEEERN-NGEELWTKIENIFGDLAAVTAKAADEFDFGFIRMDDRGTVEIYNKWEMDLANMNRSAVLNRNFFKEIAPCTHNRLFYHNLHKAAKEGAVDQRIEYTFTYKMEPTPVDIRLLRDPTRRKAYMLIKRM--------------------------
>gb|KYF91688.1| hypothetical protein BE18 41165 Sorangium cellulosum
------------QEESASGGEFEFDIGVFNLDERGLDAQPFGIIRLNREGTVLSYNLYEERQARRKRQDVVGKNFFTDIAPCSRVKKFHGRFLVGVEQRELNATFGFVFHFPHKTRHVDVSLFYKAEGDTVWVIIRG---------------------------
>gb|EYF03762.1| photoactive yellow protein Chondromyces apiculatus DSM 436
------------QAAVPSSGAFEFDIRVTDLDEEGLDQQPFGIIRLDREGNILSYNLYEEKQARRKREDVVGRNFFTEVAPCTKVKSFHGRFREGVARRELEATFGFVFYLRHVTRNVDVSLFYKRSADSIWVFVRG---------------------------
>gb|MBC7608889.1| photoactive yellow protein Polaromonas sp.
-----SSELFEKYQQFFKVDGRDVVDTLDKLPQDAFDDLPMGAILLNNKARIVKYNRTEGELTNRDPKQVIGASFFLSLAVCGVSEQFQGRFKGALKAMAYDQMFPYVFCHEMPETPMMVRITKPRASPHVWILVRRVMPPVPQY-------------------
>gb|MBK9370240.1| PAS domain-containing protein Deltaproteobacteria bacterium
----S-----SPVARSVESPLVDEADRLAKISARDLDSLPYGAILLDESGRILSYNDTESRMARLPIEAVLGRNFFTEVAPCTRVKEFEGRFRALASGQLPVVSFDFVFPFPFGAQRVAVLLTRGANPGTVIMALLRR--------------------------
>gb|EED34035.1| conserved hypothetical protein gamma proteobacterium NOR5-3
----------------MDF----LTITQHELDNCDPDALDFGVIRMDRSGVVVFYNVAETRISGLSKSQVEGRAFFSEIGICMHNFMVGHKFEQPG---DLDELVDYVLTLRMDPTPVTLRLLRQGDEKYQYLLIQPI--------------------------
>gb|MBK9646427.1| PAS domain-containing protein Deltaproteobacteria bacterium
----S-----SPVARSVESPLVDEADRLAKISARDLDSLPYGAILLDESGRILSYNDTESRMARLPIEAVLGRNFFTEVAPCTRVKEFEGRFRALASGQLPVVSFDFIFPFPFGAQRVAVLLTRGANPGTVIMALLRR--------------------------
>gb|KYF79319.1| hypothetical protein BE11 07565 Sorangium cellulosum
------------AQEQCRTSEFEFDIGVFNLDESGLDAQPFGIIRLNREGTVLSYNLYEERNARRKRQDVVGKNFFTDIAPCSRVKKFYGRFLLGVEQRELNATFGFVFHFPHKTRHVDVSLFYKPQDDTVWVIIRG---------------------------
>emb|CAA9419438.1| hypothetical protein AVDCRST MAG15-2124 uncultured Rubellimicrobium sp.
----------MKSSTRPEFEDPDLARKVEALPEAEVDALPFGAIRLDPEGVVQVYSRAERHLSGSGERERLGLDFFSQIAPCMNTPSFRGRIEKARAAGHLDLEFGYVGDFIDRERELTVRVQPASQ-GGIWIFMRRED-------------------------
>gb|OHD39537.1| hypothetical protein A2Y30 00995 Spirochaetes bacterium GWE1 32 154
----------------MNFSDLDLFEKLIIASDDDLDAVNFGIIGINNQNNVVIYNKAEEEYSSYHRNSVVGKNLFLDIAPCMNNYMVALKFEERD---SFDETIPYVLSFKVKPAPVQLRLIKKDGN--GFVLIKKG--------------------------
>ref|WP 052830867.1| hypothetical protein Skermanella aerolata
----------MDQTSPLTFDMNGLAEAVERLPKDSVDALPFGAIKLDEAGLVTFYSAAEAKLSGYGSRPVLGMSFFVDVAPCMNTPTFSGRIEKARAAGKYDLEFGWIGDFSDRSRELRVRIQPASD-GGCWIFIQRE--------------------------
>gb|MBX3468847.1| response regulator Planctomycetes bacterium
----ASGQPPA-PGDVRALSADD-LERLARLGTEALDTLPFGAIRLDRDGRVASFNAYERRLAGLEPQAVVGRR-FSEVAPCTQVQAFVEAVEQGRAAGKLDRVLRFVFPRRGATCVVSVRLYVDPPSGQLWLFIAQRPPAPGP--------------------
>gb|KYF80972.1| hypothetical protein BE17 03975 Sorangium cellulosum
------------TQEQCRTSEFEFDIGVFNLDESGLDAQPFGIIRMDRDGVVLSYNLYEERQARRKRQDVVGKNFFTDIAPCSRVKKFYGRFLLGVEQRELNATFGFVFHFPHKTRHVDVSLFYKPQDDTVWVIIRG---------------------------
>gb|TVQ90020.1| PAS domain-containing protein Deltaproteobacteria bacterium
-----------PTSSSALPNSVD-VGHLQQLSPEQLDNLPYGVVTLDRNGRVVGYNDTESRMVGLPKEAVIGRHFFGEVAPCARVKEFEGRFRELVQQSVPVTSFDFVFRFSSGVQQVAILISPARLRGRYHVSMIRR--------------------------
>gb|NOU29083.1| PAS domain-containing protein Polyangiaceae bacterium
-----------QLAPTSPPASFE-PLAIDTMSDADLDTLDVGVVGLDETGTILRYNLYESRLARLDRAQVLGRKFFDEVAKCTRG-AFEARFRALVEAGVRAERFPFVFDFAFGAQEVEVEIVRPRGSALVYLLVTRTRATGVREDFPAELRAVQQR-------
>ref|WP 203098670.1| PAS domain-containing protein Skermanella rosea
----------MNDASGVDFDMPDLAGVVERLPPSEVDALPFGAIRLDANGEVAFYSAAEARLSGYGARPALGRPFFSDMAPCMDNEAFRGRIESARAAGKFDLEFGWIGDFADRSRELQVRIQPASD-GGCWIFIRRD--------------------------
>ref|WP 156338297.1| PAS domain-containing protein Chondromyces crocatus
------------RADVLRPRSFEFDIRVTDLDENGLDAQPFGIIRLDREGTILSYNLYEEKEARRKRQDVVGRNFFTEVAPCTKVKAFHGRFRDGVKRRELEATFGFVFCLRHVTRNVDVSLFYKRDKDSIWVFIRG---------------------------
>gb|TVR57923.1| PAS domain-containing protein Gemmatimonadales bacterium
-----------TSVSHAEMNVFP-IESLMHFDRKRFDELPFGVIEVDGDGRIILYNQWEEELAGLHRSQVLGRLFFSEVAPCTGVAEFEGRFRAMVASRPGREELDFVFQFPGSKRLVSIILSWAPAWNRGFILVRVAG-------------------------
>gb|TVR61910.1| PAS domain-containing protein Gemmatimonadales bacterium
-----------TATSHAKLGIFP-IEDLAAFDRDRFDELPFGIIEVDRDGRVLTYNRWEEELAGRRREQTLGKLFFSEVAPCTGVAEFEGRFRAMVDRDTAQEELDFVFRFPGADRLVNISLTWAPRWERGFILVRTSE-------------------------
>gb|MBS2012933.1| PAS domain-containing protein Deltaproteobacteria bacterium
-----------EGAPSDPAKGLD-FGTVSKLSPSELDALPYGLICLDARGRVVHYNDTESRLARLPKERVIGRNFFEDVAPCTRVREFEGQFFDLVRDPVRVRTFDFVFRFKHSEQHVTIVLTPARQRGLYNMALLRRTITT----------------------
>gb|MBX2811747.1| helix-turn-helix domain-containing protein Myxococcales bacterium
-----YRETDVLTMRHRGDSLDDIPARLPKMTPKELDSLSVGVVQVDDEGCVLFYSRRESEFSGVPLEQARGKNFFTEVAPCTNNRLVYEPFREGVARDHLDLSIEYTLSVYMSPTDVHLRLYRDSETRTNWIVIDPE--------------------------
>ref|WP 158043358.1| PAS domain-containing protein Skermanella pratensis
----------MNDSSEVDFDMPDLAGTIERLPPSEVDGLPFGAIRLDAKGDVTFYSAAEARLSGYGGRPALGRSFFTDMAPCMDNKEFRGRIDRARAVGKYDLEFGWIGDFADRSRELQVRIQPASD-GGCWIFIRRD--------------------------
>ref|WP 119681756.1| phosphonate transporter Indioceanicola profundi
----------------M-IGCPRLKEQLFD-GTIDPDSLELGVIGFDRIGLVRLYNRYEAGAAGLSHGAVLGQPLFTAVAPCMNNFMVAERFESEA---ELDETVPYVLTLRMRPTRVQLRLLQRASAPLRFVLVGRT--------------------------
>ref|WP 126717704.1| PAS domain-containing protein Sphingomonas sp. HMF7854
----------MSTTIPPDFDDPDLAKKVEQLGTDVIDELPFGVIRLDDEGVVQLFSRSEAKLSGYGSRPALGRRFFLDVAPCMNNDRFVGRIEAARKRGDLDIEFGFVGDFSDRDRELRVRVQPAAA-GGYWLFMQREH-------------------------
>gb|MBQ1761791.1| GAF domain-containing protein Aquincola sp.
----LDTTRSGAVLPRLAFDQPHALDVLSQAPDSWLDTLDFGVIRLDAQGAVTAYNLRESLLSGFAPEAVIGRQFFTEIAPCMNNPQVAGRLQQAE---SLDVIVETVLKLRLRSIPARLRLLKRSRSSAQFLFIERSDSLAGPCA------------------
>gb|TVP43010.1| PAS domain-containing protein Gemmatimonadales bacterium
-----------TTETHADLGVYP-IESLMDYDRESFDDLPFGIVEVDAQGRVLTYNKWEEELADRSRSQTLGRNFFSEVAPCTGVAEFEGRFRELVAAGPAREQLDFLFRFPGGDTLVSVALTWAPDLGRGFVLVQKVGE------------------------
>ref|WP 136917938.1| PAS domain-containing protein Polyangium sp. SDU3-1
---------------MLTGFEQVKTQELRGMSRDEFDKLPFGAIMLDRNGNVQAFNRWESRMARRAPEQVVGRNFFTDVAPCTNVEAFRGQLDSMRPETRNTHVFDYHFNFPWGRRAVRIRFLVESM-DERWVFVTDLT-------------------------
>ref|WP 012233641.1| PAS domain-containing protein Sorangium cellulosum
------------SEERSTAGEFEFDIGVFNLDERGLDAQPFGIIRLDREGTVLSYNLYEERQARRNRQDVIGKNFFTDIAPCSRVKAFHGRFLAGVEQRELKATFGFVFHFPHKTRHVDVSLFYKAQDDAVWVFIRG---------------------------
>ref|WP 138325569.1| hypothetical protein Lichenicoccus roseus
---------MGHDREPARFDMPNVVAAVEAMTQGEIDALPFGAVRLDASGTVTSYSATERQESRSGDRARVGRNFFTEVAPCLDTPGFRGRVDAAHARGHLDIEFNYVYDFPEGEREVTVRVLPASD-GGYWMFSRWET-------------------------
>gb|MBF0376327.1| phosphonate transporter Desulfamplus sp.
----------------MDFEDKFIGVKIESAKQEEKDSCPFGIIGFDNNGIIREYNKTESDNSGYSKEFILNKHIFLDVAPCMNNYLVALKFDEKK---EFDETIPYILSFKVKPIKVQLRLIKNKELQLNYVLIKR---------------------------
>ref|WP 201076360.1| PAS domain-containing protein Skermanella sp. TT6
----------MNDSSGVDFDMPDLAGAVERLPPSEVDALPFGAIRLDAKDEVAFYNAAEGRLSGYGTRPALGRPFFSDIAPCMDNEAFRGRIERARAAGKFDLEFGWVGDFADRSRELQVRIQPASD-GGCWIFIRRD--------------------------
>ref|WP 170032282.1| PAS domain-containing protein Longimicrobium terrae
-----------TGGQIGELGMMP-VEDLMGLTADDLDLLPFGFVTVDDAGVVEAFNAFEERLSGLQAARVLGRSFFRDVAPCTAVQEFEGRYRAMVERGAGMDRFRYLFRFKSGERLVQITMTYMPDKKKGVLIVRNLDRA-----------------------
>gb|NNM99091.1| PAS domain-containing protein Candidatus Eremiobacteraeota bacterium
------------MLTSSE-DRRALLERIEEMGRDEIDALPVGIITLDLDGTILRYNQTEAGYSRRHAPAQVGRNFFRDVAPCTQDAGFQGRFEALAAPGHGTVEFEYQFHFPWGSERVLISFMRAPDAPRIQLLITWPAEQGKAP--DASANAHRRAR------
>gb|MBJ6759323.1| PAS domain-containing protein Myxococcaceae bacterium JPH2
-------EAAA-QGPRVVDADSLTEAVLRGMSESDFNRLPFGAIKLDAQGRVVAFNAAEAAQARRSPQRTLGRRFFEEVAPCTNVAAFRGRLDALAAQGEVTESFDFRFEFEWGRRDVRIRLMVLRD-GARWVFITAVGRG-----------------------
>gb|TDH62806.1| hypothetical protein E2C06 09780 Dankookia rubra
---------------MPSFDQPDLARAIEGLPVQALDDLPFGAIRLDAEGVVRVYSGAERRLSGSGERPRLGLEFFREVAPCMDTPRYRGRIEKALAGGTLDLEFGWTGDFADAERSLRVRVQSAVG-GGCWIFMRREGTVANS--------------------
>ref|WP 104977879.1| PAS domain-containing protein Sorangium cellulosum
------------TQEQPRGGEIEFDIGVFNLDERGLDAQPFGIIRLDRNGTVLSYNLYEENQARRKRQDVLGKNFFTDIAPCSRVKRFYGRFLLGIEQRELNATFGFVFHFPHKTRNVDVSLFYKRKEDTIWVLIRG---------------------------
>ref|WP 202681028.1| PAS domain-containing protein Skermanella mucosa
----------MNDSSEVDFDMPDLAGAIERLSGSEVDALSFGAIRLDAKGDVTFYSAAEARLSGYGTRPALGRSFFTDMAPCMDDKEFRGRIDHARAAGKYNLEFGWIGDFADRARELQVRIQPASD-GGCWIFIRRD--------------------------
>gb|MBD5606322.1| PAS domain-containing protein Candidatus Eremiobacteraeota bacterium
-----------------MFQPFD-LEQASAV--RDVDDLPFGVIVVDRAGTILEYNTYESEMTGFSKERVLGRNFFHDVAPCTAIKEFEGRFESFLTSSTSIEPFEFTFPFAKGPQRVSIVFVRLNDSERATICVARRSDDSG---------------------
>gb|MRG92097.1| PAS domain-containing protein Polyangium spumosum
--------------MVSEDGALDAIERLAAMSKEEVDELPYGFVVLDEVGTILLYNRYESELSRLPPERVVGKNFFTEVAPCTRVEAFYGRFRALVQDERQEEGFRFRFYFLHGAQDVAVQFVKAPPAARLFMTV-----------------------------
>gb|MBD5635783.1| PAS domain-containing protein Candidatus Eremiobacteraeota bacterium
-------------MS-DLFAPFD-LEKASAV--KDVNDLPFGVIVVDREGTITDYNTYEADMTGFSKERVLGRNFFHDVAPCTAIQQFEGRFEAFLASHTSIEPFEFTFPFAKGPQRVSIVFVRVNDSERATICVARRRDEPESTHD-----------------
>gb|MBD5604487.1| PAS domain-containing protein Candidatus Eremiobacteraeota bacterium
-----------MSAD----GGDDRLWRALEISKGELDELPFGAIVIDPDGTIRGYNEYETRLSHLEREAVLGKNFFRDVAPCTAVQAFEGRMRTFLKTSRVSERFDYFFPFAHEDVTVEITFLRLRQQNQILIAVERADGAAPQR-------------------
>gb|MBS0641560.1| hypothetical protein Proteobacteria bacterium
-----------MQDNKPDFDAPELARAIETLSADLIDTLPFGCVRLDANGIVVFYSTTERQLSGSGDRARVGLDFFTQVAPCMSAPAFRGRLESAMHAGRLDLEFGWVGDFDDAQREMRVRVQSATG-DGCWIFIQRA--------------------------
>ref|WP 125182752.1| PAS domain-containing protein Minwuia thermotolerans
------------LKAFFTIDGVNLPAEALHMDDAQLDQLPVGAVLLDESGRVLKYNDTESGFSEMRPERVIGRSFFREVAPCTFTDAFHGRFREVSQGRSVSELFSYVFTLR-RTWKVLIEMRPGAEAGTVWLFIRWV--------------------------
>ref|WP 104521291.1| PAS domain-containing protein Rhodopila globiformis
-----------MEAKAPDFHDPALASIVETLPPAVVDALPYGAIRLDREGRVTFYSETERRLSGY-DQPTVARSFFTEIAPCMDNAQFRGRIDKALAAGTLDITFSFVGDFNDPDRELDVRVQSAAG-GGCWIFLRRL--------------------------
>gb|RYI98612.1| hypothetical protein EON47 19110 Acetobacteraceae bacterium
------MQGEHPGSDAPGFDDPDLGESVEAMDVATLDRLPFGAVRLDAAGRVERFNATEAAQSGYGSRPTLGLDFFTGIAPCMNQPDFRGRLESGLASGRLNLRFGWTGDFSDANRALDIRVLGRAG-GGCWLFIRRPG-------------------------
>gb|TPG53174.1| hypothetical protein EAH89 17480 Roseomonas nepalensis
---------------MPSFDQPDLARAVEGLPIKALDDLPFGAIRLDAEGVVRVYSGAERRLSGSGDRPRLGLHFFREVAPCMDGPRYRGRIERAMAAGGLDLEFGWTGDFGDAERSLRVRVQSAAG-GGCWIFMRREGAVALSDY------------------
>gb|MRG73123.1| PAS domain-containing protein Alphaproteobacteria bacterium HT1-32
------------LKDFFTIDGVDIPSTAADLADQSLDKLPIGAILLSDSGKILKYNATEAHFSGMTQSRVIGLNFFKEVAPCTFTDTFYGRFTDISEGKSVSEIFSYVFTLR-RKWKVLIEMRPDKEPGNVWLFIRWA--------------------------
>ref|WP 136929069.1| PAS domain-containing protein Polyangium fumosum
-------GYYQQAAMVSEDGTLDAVERLAGMSKAEVDELPYGFVVLDEVGTILLYNRYESALSRLPPERVVGKNWFKEVAPCTRVEAFYGRFRALVQDERLSESFRFRFSFMHGVQDVAVQFVKAPPEARIFMTV-----------------------------
>ref|WP 165373036.1| PAS domain-containing protein Sorangium cellulosum
------------MQEQPRAGELELDIGVFNLDERGLDAQPFGIIRLDRNATVLSYNAYEEHHARRKRQDVIGRHFFSEVAPCSRVRRFYGRFLLGVEQRALDATFDFVFYFPHKTRHVDVSLVYRRRDDAIWVILRG---------------------------
>ref|WP 141200387.1| PAS domain-containing protein Persicimonas caeni
-----PSEFDSPSRPS-GAPPVD-LGYVNRVGADELDDLPYGLVVLDREGNVLFYNETESRYAGYKPEHVVGKNFFQDVAPCTRVKEFEGRFRQFVDGEGRVTFFDFAFHFESGTQDVTIALSQGRYKGQVNVMMMRR--------------------------
>gb|ANK81133.1| hypothetical protein TEF 10245 Rhizobiales bacterium NRL2
------------LKAFFTIDGVDVPAEAVRMDDGQLNRLPVGAVLLDDSGRVLKYNDTESGFSEMRPERVIGRSFFREVAPCTFTDAFHGRFRDVSQGRSVSELFSYVFTLR-RTWKVLIEMRPGADAGTVWLFIRWV--------------------------
>gb|MBD5655885.1| PAS domain-containing protein Candidatus Eremiobacteraeota bacterium
-----------DAAP----DEDGPVWRALDLPLERLDELPFGAIVIEPDGTIVGYNEYETRLSHFEREAVIGKHFFRDVAPCTAVQAFEGRLRTFLKTGRVSEKFDYFFPFPHGAITVEITFLRLRKQGQILIAVERTGPGIVEGGA-----------------
>tpg|HIJ61701.1| PAS domain-containing protein Rhodospirillaceae bacterium
------------MVDLPDFDTPALVRAVEALPAGAIDDLPFGAVRLAADGRVTAFSKAEARLSGFGSRPTVGKIYFTDIAPCFSTPDFLGRIERARAAGTVDIEFGVLGDFDAAAKELRVRVQSASD-GGLWIFIRRL--------------------------
>ref|WP 130325225.1| hypothetical protein Sphingomonas sp. BK036
---------MSKASELPDFDEPHLALAIEALPSETVDALPYGAIRIGDDGRVEYYSAAERRLSGSGDHDRLGLDFFSKIAPCMDNPEFRGRVERARASGTLDLEFNHVGDFEDRDRELTVRIQSASA-GGYWIFMRRD--------------------------
>ref|WP 104523003.1| hypothetical protein Rhodopila globiformis
--------------MLPDFETLDLAGAVEALSREDIDRLPFGVIGLDPDGLVRVYNKTEAQQSGYQDRPSHGRLFFVDVAPCMNNGYFKGRIDKALKAGTLDISFSFVGDFDDRDRELFVRAQSASN-GGYWIFIHREPVRLAA--------------------
>gb|KYF58553.1| hypothetical protein BE08 28215 Sorangium cellulosum
-----TQGSMNEAPERLQETFPASVERLAEMTAQEVDDLPYGFIVLDEEGVVLLYNRYEQRMSRLPPERVVGRSFFQEIAPCTRVEAFLGRFRALAQRPGATDRFAFRFHFLHGAQDVYVQLARAPV-SRVFMTVHRVPLERDEHER-----------------
>ref|WP 197977846.1| hypothetical protein Sphingomonas sp. CFBP 13706
--------MMVDARELPDFNEPRLAMAIEALPSETVDALPYGAIRIGDDGKVEYYSAAERRLSGSGNHDRLGLDFFSRIAPCMDNPDFRGRVERARVSGVLDLEFSHVGDFEDRDRELTVRIQSAST-GGYWIFMRRD--------------------------
>gb|TVP75962.1| hypothetical protein EA352 06855 Gemmatimonadales bacterium
-----------GRVTHADTGGMP-VEDLFMLTEHQADRLPFGLIEVDAHGTVLVYNRWEESLARRERSQVVGRNFFREVAPCTAVQEFEGVFRQLVGRGPGREVLDFIFRFQHGETRVRISLTYMPQWERGFILVQEMK-------------------------
>gb|MBA2731661.1| PAS domain-containing protein Acidobacteria bacterium
-------------MKQLSL---N-SQNTPNVDFATLDLLPYGIIVVDEEGKILYYNAREEEIANRQREDVLGKNFFSEIAPCTQVQEFYGRFKETMHRAGLVADFHFRFPFPERPREVEITLTSFQKDGSNLCLISVSDVTEKDVLREQLMRGAR---------
>ref|WP 061610016.1| PAS domain-containing protein Sorangium cellulosum
-----QTSTMDEAPESPAEPLPASVERLAEMTSQEVDDLPYGFIMLDEEGVVLLYNRYEQRMSRLPSDRVVGRSFFQEIAPCTRVEAFLGRFRALAQQPGATDRFAFRFHFLHGAQDVHVQLARAPV-NRVFMTVHRVPLEHDEHER-----------------
>ref|WP 056022570.1| hypothetical protein Sphingomonas sp. Leaf20
-------MIVIDACELPDFDAPRLAMAIEALPSEAVDTLPFGAIRLGDDGKVEYYSAAERHLSGSGDHDRIGLDFFSQIAPCMDNADFRGRVERARASGKLDLEFSHVGDFEDRDRELTVRIQSAST-GGYWIFMRRD--------------------------
>ref|WP 169352144.1| PAS domain-containing protein Pyxidicoccus fallax
-----------PRQESLLDADSLTGERLKGMSPEEFDRLPFGAIKLDGEGRVVAYNAAEAALARRERKATLGRRFFEEIAPCTNTASFRGRLDALVERGEATERFDFKFLFPWGARDVRIRLMVLRD-GSRWVFVTALNRSL----------------------
>ref|WP 150040103.1| PAS domain-containing protein Rhodovastum atsumiense
----------MTSNDLPDFDRPDLARVIERLTPAQIDALSFGVIRVDEQGIVRHYSASERRLSGSGARERLGHTFFTDIAPCMNTPDFRGRIEAALARGTLDIHFEHTGDFEDADRVLQVRVQSARA-GGFWVFLQRP--------------------------
>ref|WP 208620903.1| hypothetical protein Sphingomonas aerolata
--------MMVDPRELPDFNEPQLAMAIEALPSETVDALPYGAIRIGDDGKVEYYSAAERRLSGSGNHDRLGLDFFSRIAPCMDNPDFRGRVERARVSGMLDLEFSHVGDFEDRDRELTVRIQSAST-GGYWIFMRRD--------------------------
>gb|MBL8111605.1| PAS domain-containing protein Acidobacteria bacterium
----------------MTTAAPD-ILSLQSLAADDIDRAPYGFVVLDTAGIVVRYNRAEAEATGRRVTDVVGKSWFKEVAPCTQVKDFEGVFADFVARRKPSHEFDFVFRFHDRPHNVKIRLVRSAGEGDQVLVITRTGDV-----------------------
>gb|KYF75070.1| hypothetical protein BE17 34560 Sorangium cellulosum
-----QMSTMDEAPESLAESLPVSVERLAEMTSDEVDDLPYGFIMLDEDGVVLLYNRYEQRMSRLPSERVVGRNFFQEIAPCTRVEAFYGRFRALAQQPGATDRFAFRFHFLHGAQDVHVQFARAPV-NRVFMTVHRMPLEQGEHER-----------------
>ref|WP 020739385.1| PAS domain-containing protein Sorangium cellulosum
-----QMSTMNEVPESPKDALPLSVERLAEMTSQEVDDLPYGFIMLDDEGVVLLYNRYEQRMSRLPSARVVGRNFFQEIAPCTRVEAFLGRFRALAQQPGATDRFAFRFHFLHGAQDVFVQLARAPV-DRVFMTVHRMPVQRDEHER-----------------
>gb|MBA3767897.1| PAS domain-containing protein Acidobacteria bacterium
-------------MEQLSF---S-AHELPDIDFATLDLLPYGIIVVDDEGRILYYNAREEQIAHRRREDVLGKNFFKEIAPCTQVQEFYGRFEEAIRTVGLVANFNFKFPFPERLREVEISLASFRKENSQLCLISVSDVTEKNLLREHIRRAER---------
>ref|WP 051676497.1| hypothetical protein Sphingomonas astaxanthinifaciens
-----------MAELLPDYEEPALARAVESLPDEVIDRLPYGAIRLADDGRVLFYSETERRQSGSGELPRLGLDFFSKVAPCMDNPAFRGRLEAARQSGRLDLRFSHIGDFEDRDRELSIRVQSATD-GGYWMFLRRERD------------------------
>ref|WP 209569567.1| hypothetical protein Sphingomonas sp. PvP018
--------MMVDARELPDFNEPQLAIAIEALPSETVDALPYGAIRIGDDGTVAYYSAAERRLSGSGNHDRLGLDFFSRIAPCMDNPDFRGRVERARVSGVLDLEFSHVGDFEDRDRELTVRIQSAST-GGYWIFMRRD--------------------------
>ref|WP 129578630.1| PAS domain-containing protein Sorangium cellulosum
-----QMSTMDEVPESPQDALPLSVERLAEMTSQEVDDLPYGFIVLDDEGAVLLYNRYEQRMSRLPSARVVGRNFFQEIAPCTRVEAFLGRFRALAQQPGATDRFAFRFHFLHGAQDVFVQLARAPV-DRVFMTVHRVPVQRDEHER-----------------
>ref|WP 221211931.1| hypothetical protein Sphingomonas sp. BK481
--------MMVDARELPDFNEPQLAMAIEALPNETVDALPYGAIRIGDDGTVEYYSAAERRLSGSGNHDRLGLDFFSRIAPCMDNPDFRGRVERARVSGVLDLEFSHVGDFEDRDRELTVRIQSAST-GGYWIFMRRD--------------------------
>gb|MBA3804919.1| PAS domain-containing protein Acidobacteria bacterium
-------------MEQLSF---S-AHELPEIDFATLDLLPYGIIVVDDEGRILYYNAREEQIAHRRREDVLGKNFFKEVAPCTQVQEFYGRFEEAMRTAGFVANFNFEFPFPDRLREVEISLASFRKENSQLCLISVSDVTEKNLLREHIRRAER---------
>ref|WP 132285616.1| hypothetical protein Paracraurococcus sp. NE82
---------MSDGDDLPGFDEPRLAEAVERLPPGRLDELPFGAIRLDPAGVVTFYNGTERRLSGL-RREALGRDFFAEIAPCMDNADFRGRIERARAAGRLDIAFGYVSDMPSGARELHLRVQSAAD-GGIWIFMLREDR------------------------
>gb|KYG10975.1| hypothetical protein BE21 09305 Sorangium cellulosum
-----QMSTMSEVPESPKDALPLSVERLAEMTSQEVDDLPYGFIMLDEEGVVLLYNRYEQRMSRLPSARVVGRNFFQEIAPCTRVEAFLGRFRALAQQPGATDRFAFRFHFLHGAQDVFVQLARAPV-DRVFMTVHRMPVQRDEHER-----------------
>ref|WP 104984322.1| PAS domain-containing protein Sorangium cellulosum
-----EMPTVNEVPDSLRESLPLSVERLAEMTSQEVDDLPYGFVMLDEDGVVLLYNRYEQRMSRLPSERVVGRNFFQEIAPCTRVEAFLGRFRALAQQPGATDQFSFRFHFLHGAQDVFVQFARAPV-NRVFMTVHRMPIESDVHER-----------------
>emb|VWX58311.1| Photoactive yellow protein Burkholderiales bacterium 8X
----------MINAETVNFDTPQLARAVEAMPLAAIDRLPFGAVHVDRHGAVSFYSKREGQLSGFGDRPVLGLQFFEQIAPCMKGPFFKGRIEEAQAAGLLDLEFSHVGDFADRARELHVRAQSASG-GGIWLFIAR---------------------------
>ref|WP 013418694.1| hypothetical protein Rhodomicrobium vannielii
--------------MSVSFADPKLARKLEALSDEERHDLPFGIIKLDSNGVVSFFSRTEARESGWKKRPALGIDFFVGIAPCMATPEFKGRIEEAARHGAVDIELGWVGDFDDPNGEMTVRIQSAAD-GGIWICLDRPDQG-----------------------
>gb|KYF75223.1| hypothetical protein BE11 25105 Sorangium cellulosum
-----QISTMDEALESLAEPLPASVERLAEMTTQEVDDLPYGFIMLDEDGVVLLYNRYEQRMSRLPSDRVVGRNFFQEIAPCTRVEAFLGRFRALAQQPGATDRFAFRFHFLHGAQDVYVQFARAPV-NRVFMTVHRVPLEHEEHER-----------------
>gb|TXD34269.1| PAS domain-containing protein Bradymonadales bacterium TMQ4
----------------MS-DERKSFPLDVALLEAVLDHLPIGAILLDDEGIIRRFNRYEEQLSGRKREKTIGKSFFSDVAPCTSDIELGPKFREGIENNNLDLDIEFSFPYPFRPRDVRIRAASSASDRAHVVLIEDITSRRQLQRNNA---------------
>ref|WP 182747096.1| hypothetical protein Rhodopseudomonas palustris
-------------MRTVDFHDSELARTIEQLAPEQIDALPFGVIKLDVDGAVTVFNRTEAIESGYKSRPAIGRDFFLEVAPCMGQPEFRGRIEQARQLGQVDIELGWVGDFSDINRALQVRIQSASD-GGLWIFNLRDHA------------------------
>gb|MBZ0233329.1| response regulator Deltaproteobacteria bacterium
----YRAATRT-PGDVRQLSTDD-LQRLAAMSREELDDLPFGAIRLDEEGRIDRFNRFEGDAAGYFPPSVLGAK-FSDIAPCSAVKEFAAAIEAGCATG-LDSVLRFVFPHHGARTVVSVRVHGDPETRRVWIFVSKARGEVAPALSDAALGDALVG-------
>ref|WP 157267410.1| PAS domain-containing protein Azohydromonas aeria
-------TQETMTADPPDYDDPDLARRVEAMAPADIDALPFGALRVDADGQVCFYSRREAQLSGRDLRPTVGLHFFTEIAPCMDTPLVRGRIERALAAGTLDVRLRHVGDFADRSRTLEMRALSAAG-GGFWLFLRRV--------------------------
>ref|WP 141197667.1| PAS domain-containing protein Persicimonas caeni
---------------MTHYKKP---DLEPAILEACLDQLPIGAILVDDEGVIKRFNRYEEQLSGRSREKVIGRSFFSDVAPCTNDIELGARFREGIEDGNLDIDIEFSFPYPYRARDVRIRATSGQEDHINLVLIEEITSRRELERNNQTMMA-----------
>gb|RZM32810.1| hypothetical protein EOP67 25690 Sphingomonas sp.
--------MTRVDHAVPDFDDPQLARAIEALPHEVVDTLPFGAIRVGDDGRVDYYSAAERRLSGSGNLERIGLDFFSKIAPCMDTAEFRGRVERARELGRLDLEFHHVGDFEDRDRELTVRIQSART-GGYWIFLRRET-------------------------
>gb|MBN8436967.1| PAS domain-containing protein Candidatus Accumulibacter sp.
----------MNAYSSPDFDEPELARRVEQLPEPAIHALPFGAVRLDRDGRVVFFSDAEVRLSGYSGEHPLGRNFFTDVAPCLAGPEFLGRIERAKATGKLDIEFGYVGDFDDLDKELRFRIQSAAD-GGIWIFTLRL--------------------------
>ref|WP 133291423.1| hypothetical protein Dankookia rubra
-----------MHTEDPEIDTPDLAQRLASMPPDAIDALAFGAIRLDAAGTVTFYSARERANSGF-RKEVVGRNFFADIAPCIQRPEVSGRIERARAAGTLDVVFDFVSDLPSGERALRARLLSAGD-GGTWILLQRED-------------------------
>gb|MBS0644613.1| hypothetical protein Proteobacteria bacterium
---------------MPSFDQPRLARAVEALTPEQIDELPFGSIRLDESNQVVLFSQAEAKLSGY-RRSAAGMDFFADIAPCMNTDSYRGRLERALKAGTVNIEFSHIGDFADQTRELRVRIQSATG-GGVWIFMSRS--------------------------
>ref|WP 215028658.1| hypothetical protein Rhodomicrobium sp. Az07
--------------MPVSFADPKIARKLEALSDEERHDLPFGVIKLDTSGLVVFFSRTEARQSGWKKRPAIGIDFFVNIAPCMATPEFKGRIDEAARHGVVDFELGWVGDFDDPNGEMTVRIQSAAD-GGLWICLERPE-------------------------
>ref|WP 056477509.1| hypothetical protein Sphingomonas sp. Leaf38
--------------MSVRFDQPDLARAVERLEVKEIDALPFGAIRLDPKGAVVLFSEAEARLSGFGARPRIGLNFFTQIAPCMNTESFRSAAERAVSVGTFNAEFTHIGDFDDRDRELTVKIQSASD-GGMWIFLRRES-------------------------
>ref|WP 055874525.1| hypothetical protein Sphingomonas sp. Leaf34
--------------MSVRFDQPDLARAVERLEVKEIDVLPFGAIRLDPKGAVVLFSEAEARLSGFGARPRIGLNFFTQIAPCMNTESFRSAAERAVSAGTFNAEFTHIGDFDDRDRELTVKIQSASD-GGMWIFLRRES-------------------------
>gb|MBX3214396.1| response regulator Labilithrix sp.
----ASKGSGP-AGDVRELTHVD-LDRIAKMTPQEVDALPFGAIRLDGDGRINTYNSFESNAAGLARDDVVGKR-FVDIAPCIVVKEFVSSVERARARHAVDRVLRFVFPHHRAACVVSVRLYLAAGDDQLWLFVSKRLDASR---------------------
>emb|SEO51048.1| photoactive yellow protein Rhodopseudomonas pseudopalustris
-------------MNTVDFHDSDLARTIEQLAPEQIDALPFGVIKLDGNGIVTVFNRTEAIESGYKSRPALGLDFFLQVAPCMGQPEFRGRIEQARQLGRVDIELGWVGDFSDINRSLQVRIQSASD-GGLWIFNLRDHA------------------------
>gb|MBX3262700.1| response regulator Labilithrix sp.
----ASKGSGP-AGDVRELTRVD-LDRIAKMTSREIDDLPFGAIRLDGDGRINTYNSFESNAAGLARDDVVGKR-FVDIAPCIVVKEFVSTVERAREGHAVDQVLRFVFPHHRAACVVSVRLYLAAGDDQLWLFVSKRLDASR---------------------
>gb|ABE40562.1| hypothetical protein RPD 3338 Rhodopseudomonas palustris BisB5
-------------MNTVDFHDSDLARTIEQLAPEQIDALPFGVIKLDGNGIVTVFNRTEAIESGYKSRPALGLDFFLQVAPCMGQPEFRGRIEQARQLGRVDIELGWVGDFSDINRSLQVRIQSASD-GSLWIFNLRDHA------------------------
>ref|WP 044414360.1| hypothetical protein Rhodopseudomonas palustris
----------------MMFSKPDLARRVETLSLGEINALPFGVIKLDSAGIVAVYNTTEAVESGYGSRPALGLDFFDAVAPCMNSDDFKGRIQDARRRGGVDLEIGWVGDFDDRNSPIQVRVQSASD-GGIWIFNYRN--------------------------
>gb|NVN84652.1| hypothetical protein Rhodopseudomonas sp.
-------------MSAVTFGNPDLARRVESLSIGEINALPFGVIKLDSAGIVAIYNTTEAIESGYGRRP-LGLEFFSHVAPCMNSDGFKGRIDHARRHGAVDVEIGWVGDFDNRDIAIQVRVQSARD-GGIWIFNNRT--------------------------
>gb|MBL8719654.1| PAS domain-containing protein Myxococcales bacterium
-------------MN-QVVTEIESVERIAHLTREEVDALPYGLMVFDVDGTVHLYNRYESLLSRREPDEVIGRSWFRDVAPCTRVAAFEGRFRAFVARGSEVVRFGFRFHFLHGAQDVEVTFAHAPDPGRVFVIVARRVLSDTGEPLDVTVPVTTSR-------
>gb|MBL8725739.1| PAS domain-containing protein Planctomycetes bacterium
------------AEDSPEFSIP--VESLLQMDQTRLDALPYGFVVLDERDAVVEFNAFEAELARMRREDVLGRNFFTEVAPCTNVEQLGGWVRRARAIGDATTQVMFVFGFQFGRRLVDITLSFLAATKTVTLVVRETGSQDRDAAA-----------------
>gb|MBX2802143.1| PAS domain-containing protein Myxococcales bacterium
-----------------------M-NPRLSMLTEILDALPLGVVVLDRNGTVVHFNRAEEQLARRERGRALGRNFFTEVAPCMDVQELGGMFRDRIGRGTLFERVEISFAFPLSARDVTVFLRSLDLDGEAALIIEDVSDRRAAQRMQ----------------
>ref|WP 169493239.1| hypothetical protein Novosphingobium olei
-----------------MFDRPDVAAIMEALSCDEIDQLPFGAIKLDKDDRVVFYSKREAIASGMGERGQVGRDFFKDIAPCFATDEFLGLVAEARSAPDFSMELYKIGDFADSEAELHIRLFSTHD-QALWMLIERESDMVAAN-------------------
>ref|WP 133222395.1| PAS domain-containing protein Paracraurococcus ruber
----------MPGPGIPDFDSASLAAEIERLPLAEIHRLPFGAIRLDAEGRITFYSDTERRQSGY-RKAAVGHLLFADVAPCLDNDEFRGRIDAARSAGTLDLAFGHIAAMPSGALELHVRALSTAD-GGCWIFLKRVGSAG----------------------
