# Supplementary material for: Functional insights into the photoactive yellow protein family from homologs, multidomain proteins, and inferred pyp operons
Source: J Bacteriol. 2025 Dec 10;208(1):e00216-25. doi: 10.1128/jb.00216-25 (PMC12826048; doi:10.1128/jb.00216-25)
Supplement: Data Set S4 — Taxonomy. [file jb.00216-25-s0004.xlsx]

## Sheet: Taxonomy
TaxID	Taxonomy	Protein Accessions
2283092	Acidobacteriota;Blastocatellia;Blastocatellales;Pyrinomonadaceae;unclassified Pyrinomonadaceae;Pyrinomonadaceae bacterium	MBC8031569.1
2052146	Acidobacteriota;Blastocatellia;unclassified Blastocatellia;Blastocatellia bacterium	MBK6314055.1	MBK6427781.1	MBK7993256.1	MBL8196636.1
442870	Acidobacteriota;Holophagae;Acanthopleuribacterales;Acanthopleuribacteraceae;Acanthopleuribacter;Acanthopleuribacter pedis	WP_207861641.1
2052165	Acidobacteriota;Holophagae;Holophagales;Holophagaceae;unclassified Holophagaceae;Holophagaceae bacterium	MBP1772329.1
2212468	Acidobacteriota;Terriglobia;Bryobacterales;Bryobacteraceae;unclassified Bryobacteraceae;Bryobacteraceae bacterium	MBC8167896.1	MBC8167897.1
2051959	Acidobacteriota;Terriglobia;Terriglobales;Acidobacteriaceae;Edaphobacter;Edaphobacter lichenicola	MBB5331690.1
392734	Acidobacteriota;Terriglobia;Terriglobales;Acidobacteriaceae;Terriglobus;Terriglobus roseus	WP_217164405.1
2282142	Acidobacteriota;Terriglobia;Terriglobales;unclassified Terriglobales;Terriglobales bacterium	MBV9573088.1
1978231	Acidobacteriota;unclassified Acidobacteriota;Acidobacteriota bacterium	HBL28536.1	KAA0252510.1	MBA2731661.1	MBA3767897.1	MBA3804919.1	MBL8111605.1	MBL8111609.1	MBV8518919.1	MBV8543682.1	MBV9497380.1
2793154	Acidobacteriota;Vicinamibacteria;unclassified Vicinamibacteria;Vicinamibacteria bacterium	MBP6704633.1
2802971	Acidobacteriota;Vicinamibacteria;Vicinamibacterales;Vicinamibacteraceae;Luteitalea;unclassified Luteitalea;Luteitalea sp. TBR-22	BCS33364.1
1869227	bacterium	TNE71347.1
1855372	bacterium JGI 053	SOD02395.1
2608087	Bdellovibrionota;Bacteriovoracia;Bacteriovoracales;Bacteriovoracaceae;Bacteriovorax;unclassified Bacteriovorax;Bacteriovorax sp.	MBC7428539.1	MBC7538241.1
28201	Bdellovibrionota;Bdellovibrionia;Bdellovibrionales;Pseudobdellovibrionaceae;Bdellovibrio;unclassified Bdellovibrio;Bdellovibrio sp.	MBC7419895.1	MBC7465921.1
1971216	Bdellovibrionota;Oligoflexia;Oligoflexales;Oligoflexaceae;Oligoflexus;unclassified Oligoflexus;Oligoflexus sp.	MBC7533956.1
2020859	Bdellovibrionota;Oligoflexia;Oligoflexales;Pseudobacteriovoracaceae;Pseudobacteriovorax;unclassified Pseudobacteriovorax;Pseudobacteriovorax sp.	NRA63220.1
2599941	Bdellovibrionota;Oligoflexia;unclassified Oligoflexia;Oligoflexia bacterium	MBC7386953.1	MBC7690301.1
1177931	Campylobacterota;Epsilonproteobacteria;Campylobacterales;Sulfurimonadaceae;Thiovulum;unclassified Thiovulum;Thiovulum sp. ES	EJF07069.1
2268180	Campylobacterota;Epsilonproteobacteria;Campylobacterales;unclassified Campylobacterales;Campylobacterales bacterium	MBN2895739.1
2044937	candidate division KSB3;candidate division KSB3 bacterium	MBD3307432.1
2292766	delta/epsilon subdivisions;Deltaproteobacteria;Bradymonadales;Bradymonadaceae;Persicimonas;Persicimonas caeni	WP_141197667.1	WP_141200387.1
2600176	delta/epsilon subdivisions;Deltaproteobacteria;Bradymonadales;Lujinxingiaceae;Lujinxingia;Lujinxingia vulgaris	TXD34269.1
107	FCB group;Bacteroidota/Chlorobiota group;Bacteroidota;Cytophagia;Cytophagales;Cytophagaceae;Spirosoma	WP_077923200.1
2692134	FCB group;Bacteroidota/Chlorobiota group;Bacteroidota;Cytophagia;Cytophagales;Cytophagaceae;Spirosoma;Spirosoma aureum	WP_167215271.1
662367	FCB group;Bacteroidota/Chlorobiota group;Bacteroidota;Cytophagia;Cytophagales;Cytophagaceae;Spirosoma;Spirosoma endophyticum	WP_093823047.1
1597977	FCB group;Bacteroidota/Chlorobiota group;Bacteroidota;Cytophagia;Cytophagales;Cytophagaceae;Spirosoma;Spirosoma fluviale	WP_097127991.1
504472	FCB group;Bacteroidota/Chlorobiota group;Bacteroidota;Cytophagia;Cytophagales;Cytophagaceae;Spirosoma;Spirosoma linguale;Spirosoma linguale DSM 74	ADB36174.1
2057025	FCB group;Bacteroidota/Chlorobiota group;Bacteroidota;Cytophagia;Cytophagales;Cytophagaceae;Spirosoma;Spirosoma pollinicola	WP_100985845.1	WP_100989386.1	WP_100990733.1
1904253	FCB group;Bacteroidota/Chlorobiota group;Bacteroidota;Cytophagia;Cytophagales;Cytophagaceae;Spirosoma;Spirosoma pollinicola	MBV8123637.1
431554	FCB group;Bacteroidota/Chlorobiota group;Bacteroidota;Cytophagia;Cytophagales;Cytophagaceae;Spirosoma;Spirosoma spitsbergense	WP_020606023.1
2183553	FCB group;Bacteroidota/Chlorobiota group;Bacteroidota;Cytophagia;Cytophagales;Cytophagaceae;Spirosoma;Spirosoma telluris	MVM36772.1
2585773	FCB group;Bacteroidota/Chlorobiota group;Bacteroidota;Cytophagia;Cytophagales;Cytophagaceae;Spirosoma;Spirosoma utsteinense	WP_186737918.1
2026729	FCB group;Bacteroidota/Chlorobiota group;Bacteroidota;Cytophagia;Cytophagales;Cytophagaceae;unclassified Cytophagaceae;Cytophagaceae bacterium	RYF66420.1
2896860	FCB group;Bacteroidota/Chlorobiota group;Bacteroidota;Cytophagia;Cytophagales;Spirosomataceae	WP_085412945.1
2817059	FCB group;Bacteroidota/Chlorobiota group;Bacteroidota;Cytophagia;Cytophagales;Spirosomataceae;Fibrella;Fibrella aquatilis	WP_207334781.1
2817061	FCB group;Bacteroidota/Chlorobiota group;Bacteroidota;Cytophagia;Cytophagales;Spirosomataceae;Fibrella;Fibrella forsythiae	WP_207332731.1	WP_207332732.1
2817060	FCB group;Bacteroidota/Chlorobiota group;Bacteroidota;Cytophagia;Cytophagales;Spirosomataceae;Fibrella;Fibrella rubiginis	WP_207365248.1
2053541	FCB group;Bacteroidota/Chlorobiota group;Bacteroidota;Cytophagia;Cytophagales;unclassified Cytophagales;Cytophagales bacterium	TAE24270.1
1908341	FCB group;Bacteroidota/Chlorobiota group;Bacteroidota;Flavobacteriia;Flavobacteriales;Flavobacteriaceae;Polaribacter;Polaribacter litorisediminis	UAM98736.1
1883156	FCB group;Bacteroidota/Chlorobiota group;Bacteroidota;Flavobacteriia;Flavobacteriales;Flavobacteriaceae;Winogradskyella;unclassified Winogradskyella;Winogradskyella sp.	NRB60168.1
1524460	FCB group;Bacteroidota/Chlorobiota group;Bacteroidota;Saprospiria;Saprospirales;Haliscomenobacteraceae;Phaeodactylibacter;Phaeodactylibacter xiamenensis	WP_044227569.1
1940289	FCB group;Bacteroidota/Chlorobiota group;Bacteroidota;Saprospiria;Saprospirales;Haliscomenobacteraceae;Phaeodactylibacter;unclassified Phaeodactylibacter;Phaeodactylibacter sp.	MBV6654523.1	NRA48236.1
2772109	FCB group;Bacteroidota/Chlorobiota group;Bacteroidota;Sphingobacteriia;Sphingobacteriales;Sphingobacteriaceae;Mucilaginibacter;Mucilaginibacter glaciei	WP_191165796.1
2530454	FCB group;Bacteroidota/Chlorobiota group;Bacteroidota;Sphingobacteriia;Sphingobacteriales;Sphingobacteriaceae;Pedobacter;Pedobacter hiemivivus	WP_136879237.1
2044944	FCB group;Bacteroidota/Chlorobiota group;Bacteroidota;Sphingobacteriia;Sphingobacteriales;unclassified Sphingobacteriales;Sphingobacteriales bacterium	RYD91619.1
2035813	FCB group;Bacteroidota/Chlorobiota group;Bacteroidota;Sphingobacteriia;unclassified Sphingobacteriia;Sphingobacteriia bacterium	TAG14696.1
1919089	FCB group;Bacteroidota/Chlorobiota group;Bacteroidota;unclassified Bacteroidota;Bacteroidetes bacterium QH_1_64_81	PSQ69844.1
1919092	FCB group;Bacteroidota/Chlorobiota group;Bacteroidota;unclassified Bacteroidota;Bacteroidetes bacterium QH_2_63_10	PSQ87511.1
1919093	FCB group;Bacteroidota/Chlorobiota group;Bacteroidota;unclassified Bacteroidota;Bacteroidetes bacterium QH_2_64_26	PSQ71532.1
1919096	FCB group;Bacteroidota/Chlorobiota group;Bacteroidota;unclassified Bacteroidota;Bacteroidetes bacterium QH_6_63_17	PSQ77886.1
1919098	FCB group;Bacteroidota/Chlorobiota group;Bacteroidota;unclassified Bacteroidota;Bacteroidetes bacterium QH_7_62_13	PSQ76027.1	PSQ77148.1
1919101	FCB group;Bacteroidota/Chlorobiota group;Bacteroidota;unclassified Bacteroidota;Bacteroidetes bacterium QH_9_64_21	PSQ73261.1
1919103	FCB group;Bacteroidota/Chlorobiota group;Bacteroidota;unclassified Bacteroidota;Bacteroidetes bacterium QS_1_63_11	PSQ80075.1
1919114	FCB group;Bacteroidota/Chlorobiota group;Bacteroidota;unclassified Bacteroidota;Bacteroidetes bacterium SW_11_64_17	PSR00240.1
1919118	FCB group;Bacteroidota/Chlorobiota group;Bacteroidota;unclassified Bacteroidota;Bacteroidetes bacterium SW_9_63_38	PSQ96288.1	PSQ97784.1
1898104	FCB group;Bacteroidota/Chlorobiota group;Bacteroidota;unclassified Bacteroidota;Bacteroidota bacterium	MBU1822249.1	NBC86402.1	NBC86407.1	NBC86408.1	RMG74912.1
2447898	FCB group;Bacteroidota/Chlorobiota group;Candidatus Kapabacteria;unclassified Candidatus Kapabacteria;Candidatus Kapabacteria bacterium	MBL7992181.1	TAE21664.1
2053306	FCB group;Bacteroidota/Chlorobiota group;Ignavibacteriota;Ignavibacteria;unclassified Ignavibacteria;Ignavibacteria bacterium	MBD1208171.1
1961794	FCB group;Bacteroidota/Chlorobiota group;Rhodothermota;Rhodothermia;Rhodothermales;Rubricoccaceae;Rubrivirga;unclassified Rubrivirga;Rubrivirga sp. SAORIC476	WP_095513427.1
1803181	FCB group;Bacteroidota/Chlorobiota group;Rhodothermota;Rhodothermia;Rhodothermales;Salinibacteraceae;Salinibacter;Salinibacter altiplanensis	WP_103020529.1	WP_103026888.1	WP_103029665.1
146919	FCB group;Bacteroidota/Chlorobiota group;Rhodothermota;Rhodothermia;Rhodothermales;Salinibacteraceae;Salinibacter;Salinibacter ruber	WP_118829212.1	WP_183958678.1	WP_183989679.1
1923971	FCB group;Bacteroidota/Chlorobiota group;Rhodothermota;Rhodothermia;Rhodothermales;Salinibacteraceae;Salinibacter;unclassified Salinibacter;Salinibacter sp. 10B	WP_105011339.1	WP_105011590.1
890425	FCB group;Bacteroidota/Chlorobiota group;Rhodothermota;Rhodothermia;Rhodothermales;Salinibacteraceae;Salinivenus;Salinivenus iranica	WP_103036766.1
1850348	FCB group;Bacteroidota/Chlorobiota group;Rhodothermota;Rhodothermia;Rhodothermales;Salisaetaceae;Longibacter;Longibacter salinarum	WP_098074756.1	WP_098074760.1	WP_098074761.1
1469170	FCB group;Bacteroidota/Chlorobiota group;Rhodothermota;Rhodothermia;Rhodothermales;Salisaetaceae;Longimonas;Longimonas halophila	WP_098061976.1	WP_098062479.1
503170	FCB group;Bacteroidota/Chlorobiota group;Rhodothermota;Rhodothermia;Rhodothermales;Salisaetaceae;Salisaeta;Salisaeta longa	WP_022834518.1	WP_022834768.1
379066	FCB group;Gemmatimonadota;Gemmatimonadetes;Gemmatimonadales;Gemmatimonadaceae;Gemmatimonas;Gemmatimonas aurantiaca;Gemmatimonas aurantiaca T-27	BAH40148.1
2732249	FCB group;Gemmatimonadota;Gemmatimonadetes;Gemmatimonadales;Gemmatimonadaceae;Gemmatimonas;Gemmatimonas groenlandica	QJR37468.1	WP_171223510.1
1379270	FCB group;Gemmatimonadota;Gemmatimonadetes;Gemmatimonadales;Gemmatimonadaceae;Gemmatimonas;Gemmatimonas phototrophica	AMW06878.1	WP_026849937.1	WP_053333716.1	WP_158514893.1
1962908	FCB group;Gemmatimonadota;Gemmatimonadetes;Gemmatimonadales;Gemmatimonadaceae;Gemmatimonas;unclassified Gemmatimonas;Gemmatimonas sp.	MBA3917968.1
2026741	FCB group;Gemmatimonadota;Gemmatimonadetes;Gemmatimonadales;Gemmatimonadaceae;unclassified Gemmatimonadaceae;Gemmatimonadaceae bacterium	MBC7561626.1	MBC7563456.1	MBC7841316.1	MBC7843379.1	MBC8086058.1	MBL0169900.1	MBL0173626.1	MBP6771602.1	MBX9857103.1	MBY0488323.1	NCW44356.1
2448054	FCB group;Gemmatimonadota;Gemmatimonadetes;Gemmatimonadales;unclassified Gemmatimonadales;Gemmatimonadales bacterium	TVP43010.1	TVP59711.1	TVP75962.1	TVR57923.1	TVR61910.1
1639882	FCB group;Gemmatimonadota;Longimicrobiia;Longimicrobiales;Longimicrobiaceae;Longimicrobium;Longimicrobium terrae	WP_170032282.1	WP_170039014.1	WP_205761333.1
2839016	FCB group;Gemmatimonadota;unclassified Gemmatimonadota;Gemmatimonadetes bacterium T265	GJG86543.1	GJG87267.1
2026742	FCB group;Gemmatimonadota;unclassified Gemmatimonadota;Gemmatimonadota bacterium	HEF50437.1	MBD0320985.1	MBI3790085.1	MBU6367892.1	MBV9110431.1	MBW3569948.1	PHX66084.1
48	Myxococcota;Myxococcia;Myxococcales;Cystobacterineae;Archangiaceae;Archangium;Archangium gephyra	PZR04717.1
1872627	Myxococcota;Myxococcia;Myxococcales;Cystobacterineae;Archangiaceae;Archangium;unclassified Archangium;Archangium sp.	MBL8913824.1
394096	Myxococcota;Myxococcia;Myxococcales;Cystobacterineae;Archangiaceae;Hyalangium;Hyalangium minutum	KFE64567.1
41	Myxococcota;Myxococcia;Myxococcales;Cystobacterineae;Archangiaceae;Stigmatella;Stigmatella aurantiaca	WP_002612233.1	WP_075008022.1	WP_075010582.1
378806	Myxococcota;Myxococcia;Myxococcales;Cystobacterineae;Archangiaceae;Stigmatella;Stigmatella aurantiaca;Stigmatella aurantiaca DW4/3-1	ADO71116.1
83460	Myxococcota;Myxococcia;Myxococcales;Cystobacterineae;Archangiaceae;Stigmatella;Stigmatella erecta	WP_093516750.1	WP_093517781.1
2684409	Myxococcota;Myxococcia;Myxococcales;Cystobacterineae;Archangiaceae;unclassified Archangiaceae;Archangiaceae bacterium	MBK7864572.1
31	Myxococcota;Myxococcia;Myxococcales;Cystobacterineae;Myxococcaceae	WP_153864751.1	WP_153865046.1
2849499	Myxococcota;Myxococcia;Myxococcales;Cystobacterineae;Myxococcaceae;Citreicoccus;Citreicoccus inhibens	WP_120202699.1
83461	Myxococcota;Myxococcia;Myxococcales;Cystobacterineae;Myxococcaceae;Corallococcus	WP_120619542.1
2316722	Myxococcota;Myxococcia;Myxococcales;Cystobacterineae;Myxococcaceae;Corallococcus;Corallococcus aberystwythensis	WP_120560163.1
184914	Myxococcota;Myxococcia;Myxococcales;Cystobacterineae;Myxococcaceae;Corallococcus;Corallococcus coralloides	WP_014396933.1
2316736	Myxococcota;Myxococcia;Myxococcales;Cystobacterineae;Myxococcaceae;Corallococcus;Corallococcus exercitus	WP_120524181.1	WP_171417012.1
2316731	Myxococcota;Myxococcia;Myxococcales;Cystobacterineae;Myxococcaceae;Corallococcus;Corallococcus llansteffanensis	WP_120642303.1
35	Myxococcota;Myxococcia;Myxococcales;Cystobacterineae;Myxococcaceae;Corallococcus;Corallococcus macrosporus	WP_207057003.1
2316726	Myxococcota;Myxococcia;Myxococcales;Cystobacterineae;Myxococcaceae;Corallococcus;Corallococcus sicarius	WP_120625543.1	WP_120627190.1
2685029	Myxococcota;Myxococcia;Myxococcales;Cystobacterineae;Myxococcaceae;Corallococcus;unclassified Corallococcus	WP_206794579.1
2316735	Myxococcota;Myxococcia;Myxococcales;Cystobacterineae;Myxococcaceae;Corallococcus;unclassified Corallococcus;Corallococcus sp. AB011P	WP_120563179.1
2316721	Myxococcota;Myxococcia;Myxococcales;Cystobacterineae;Myxococcaceae;Corallococcus;unclassified Corallococcus;Corallococcus sp. AB049A	WP_120547635.1
2316732	Myxococcota;Myxococcia;Myxococcales;Cystobacterineae;Myxococcaceae;Corallococcus;unclassified Corallococcus;Corallococcus sp. CA053C	WP_120609356.1
2316734	Myxococcota;Myxococcia;Myxococcales;Cystobacterineae;Myxococcaceae;Corallococcus;unclassified Corallococcus;Corallococcus sp. CA054B	WP_120590473.1
394095	Myxococcota;Myxococcia;Myxococcales;Cystobacterineae;Myxococcaceae;Pyxidicoccus;Pyxidicoccus fallax	WP_169352144.1	WP_211194559.1
2484252	Myxococcota;Myxococcia;Myxococcales;Cystobacterineae;Myxococcaceae;unclassified Myxococcaceae;Myxococcaceae bacterium	MBL8955884.1	MBX7100382.1	RYZ13430.1
2799617	Myxococcota;Myxococcia;Myxococcales;Cystobacterineae;Myxococcaceae;unclassified Myxococcaceae;Myxococcaceae bacterium JPH2	MBJ6759323.1
2026763	Myxococcota;Myxococcia;Myxococcales;unclassified Myxococcales;Myxococcales bacterium	MAO82636.1	MBC7974836.1	MBL8623122.1	MBL8632475.1	MBL8681820.1	MBL8684606.1	MBL8685758.1	MBL8719654.1	MBL9024863.1	MBL9026195.1	MBX2802143.1	MBX2811747.1	RYE85232.1
2026735	Myxococcota;Myxococcia;unclassified Myxococcia;Deltaproteobacteria bacterium	MBK6923463.1	MBK8236231.1	MBK9370240.1	MBK9646427.1	MBN94369.1	MBP6742722.1	MBS2012933.1	MBS2023222.1	MBT6178959.1	TVQ90020.1
80816	Myxococcota;Polyangia;Haliangiales;Kofleriaceae;Haliangium;Haliangium ochraceum	WP_012830598.1
2212474	Myxococcota;Polyangia;Haliangiales;Kofleriaceae;unclassified Kofleriaceae;Kofleriaceae bacterium	MBP9860698.1	MBZ0233329.1
2545255	Myxococcota;Polyangia;Nannocystales;Nannocystaceae;unclassified Nannocystaceae;Nannocystaceae bacterium	MBC8067579.1
1971228	Myxococcota;Polyangia;Polyangiales;Labilitrichaceae;Labilithrix;unclassified Labilithrix;Labilithrix sp.	MBX3214396.1	MBX3262700.1
1192034	Myxococcota;Polyangia;Polyangiales;Polyangiaceae;Chondromyces;Chondromyces apiculatus;Chondromyces apiculatus DSM 436	EYF03762.1
52	Myxococcota;Polyangia;Polyangiales;Polyangiaceae;Chondromyces;Chondromyces crocatus	WP_156338297.1
2567896	Myxococcota;Polyangia;Polyangiales;Polyangiaceae;Polyangium;Polyangium aurulentum	TKC72832.1	WP_136917938.1
889272	Myxococcota;Polyangia;Polyangiales;Polyangiaceae;Polyangium;Polyangium fumosum	WP_136929069.1
889282	Myxococcota;Polyangia;Polyangiales;Polyangiaceae;Polyangium;Polyangium spumosum	MRG92097.1
56	Myxococcota;Polyangia;Polyangiales;Polyangiaceae;Sorangium;Sorangium cellulosum	KYF58553.1	KYF75070.1	KYF75223.1	KYF79319.1	KYF80972.1	KYF91688.1	KYG07046.1	KYG10975.1	WP_012233641.1	WP_020739385.1	WP_061610016.1	WP_104977879.1	WP_104984322.1	WP_129578630.1	WP_165373036.1
2268199	Myxococcota;Polyangia;Polyangiales;Polyangiaceae;unclassified Polyangiaceae;Polyangiaceae bacterium	MBK6519694.1	MBK6519697.1	MBK8256301.1	MBK9259692.1	NOU26994.1	NOU29083.1	NUQ76960.1
927083	Myxococcota;Polyangia;Polyangiales;Sandaracinaceae;Sandaracinus;Sandaracinus amylolyticus	WP_053230923.1
2024858	Myxococcota;Polyangia;Polyangiales;Sandaracinaceae;Sandaracinus;unclassified Sandaracinus;Sandaracinus sp.	MAQ17232.1	MAQ17411.1	MAQ18920.1
2510337	Myxococcota;Polyangia;Polyangiales;Sandaracinaceae;unclassified Sandaracinaceae;Sandaracinaceae bacterium	MBK6808286.1
33059	Pseudomonadota;Acidithiobacillia;Acidithiobacillales;Acidithiobacillaceae;Acidithiobacillus;Acidithiobacillus caldus	WP_004868881.1	WP_014003467.1
2927876	Pseudomonadota;Acidithiobacillia;Acidithiobacillales;Acidithiobacillaceae;Acidithiobacillus;unclassified Acidithiobacillus;Acidithiobacillus sp. YTS05	WP_215872995.1
2803784	Pseudomonadota;Alphaproteobacteria;Caulobacterales;Caulobacteraceae;Phenylobacterium;Phenylobacterium glaciei	WP_215339198.1
1978230	Pseudomonadota;Alphaproteobacteria;Caulobacterales;Caulobacteraceae;unclassified Caulobacteraceae;Caulobacteraceae bacterium	MBV8594432.1
2047720	Pseudomonadota;Alphaproteobacteria;Hyphomicrobiales;Aurantimonadaceae;Aurantimonas;Aurantimonas aggregata	NDV89557.1
1641855	Pseudomonadota;Alphaproteobacteria;Hyphomicrobiales;Beijerinckiaceae;Beijerinckia;unclassified Beijerinckia;Beijerinckia sp. L45	WP_210253150.1
333368	Pseudomonadota;Alphaproteobacteria;Hyphomicrobiales;Beijerinckiaceae;Rhodoblastus;Rhodoblastus sphagnicola	WP_104509449.1
2657486	Pseudomonadota;Alphaproteobacteria;Hyphomicrobiales;Devosiaceae;Devosia;Devosia beringensis	WP_210321326.1
728005	Pseudomonadota;Alphaproteobacteria;Hyphomicrobiales;Devosiaceae;Devosia;Devosia psychrophila	WP_199533563.1
1069	Pseudomonadota;Alphaproteobacteria;Hyphomicrobiales;Hyphomicrobiaceae;Rhodomicrobium;Rhodomicrobium vannielii	WP_013418694.1
2839034	Pseudomonadota;Alphaproteobacteria;Hyphomicrobiales;Hyphomicrobiaceae;Rhodomicrobium;unclassified Rhodomicrobium;Rhodomicrobium sp. Az07	WP_215028658.1
2316528	Pseudomonadota;Alphaproteobacteria;Hyphomicrobiales;Lichenibacteriaceae;Lichenibacterium;Lichenibacterium minor	WP_129229124.1
2316527	Pseudomonadota;Alphaproteobacteria;Hyphomicrobiales;Lichenibacteriaceae;Lichenibacterium;Lichenibacterium ramalinae	RYB05928.1
2528642	Pseudomonadota;Alphaproteobacteria;Hyphomicrobiales;Lichenihabitantaceae;Lichenihabitans;Lichenihabitans psoromatis	WP_131113870.1	WP_131194613.1
2730920	Pseudomonadota;Alphaproteobacteria;Hyphomicrobiales;Methylobacteriaceae;Enterovirga;unclassified Enterovirga;Enterovirga sp. DB1703	WP_171218650.1
270351	Pseudomonadota;Alphaproteobacteria;Hyphomicrobiales;Methylobacteriaceae;Methylobacterium;Methylobacterium aquaticum	WP_048463351.1	WP_060848240.1	WP_203159219.1
269660	Pseudomonadota;Alphaproteobacteria;Hyphomicrobiales;Methylobacteriaceae;Methylobacterium;Methylobacterium brachiatum	CAA2160520.1
1697972	Pseudomonadota;Alphaproteobacteria;Hyphomicrobiales;Methylobacteriaceae;Methylobacterium;Methylobacterium crusticola	WP_128564925.1
2051553	Pseudomonadota;Alphaproteobacteria;Hyphomicrobiales;Methylobacteriaceae;Methylobacterium;Methylobacterium currus	WP_099956816.1
2038277	Pseudomonadota;Alphaproteobacteria;Hyphomicrobiales;Methylobacteriaceae;Methylobacterium;Methylobacterium frigidaeris	WP_133123314.1
1775910	Pseudomonadota;Alphaproteobacteria;Hyphomicrobiales;Methylobacteriaceae;Methylobacterium;Methylobacterium indicum	BCM84952.1	WP_058618994.1
1141884	Pseudomonadota;Alphaproteobacteria;Hyphomicrobiales;Methylobacteriaceae;Methylobacterium;Methylobacterium nonmethylotrophicum	WP_135419769.1
2499852	Pseudomonadota;Alphaproteobacteria;Hyphomicrobiales;Methylobacteriaceae;Methylobacterium;Methylobacterium oryzihabitans	WP_127733838.1
427683	Pseudomonadota;Alphaproteobacteria;Hyphomicrobiales;Methylobacteriaceae;Methylobacterium;Methylobacterium platani	WP_048437039.1
582667	Pseudomonadota;Alphaproteobacteria;Hyphomicrobiales;Methylobacteriaceae;Methylobacterium;Methylobacterium pseudosasicola	WP_092047332.1
1187852	Pseudomonadota;Alphaproteobacteria;Hyphomicrobiales;Methylobacteriaceae;Methylobacterium;Methylobacterium tarhaniae	WP_048454351.1
2202827	Pseudomonadota;Alphaproteobacteria;Hyphomicrobiales;Methylobacteriaceae;Methylobacterium;Methylobacterium terrae	WP_109962186.1
2583531	Pseudomonadota;Alphaproteobacteria;Hyphomicrobiales;Methylobacteriaceae;Methylobacterium;Methylobacterium terricola	WP_139040764.1
2615210	Pseudomonadota;Alphaproteobacteria;Hyphomicrobiales;Methylobacteriaceae;Methylobacterium;unclassified Methylobacterium	WP_012332998.1
409	Pseudomonadota;Alphaproteobacteria;Hyphomicrobiales;Methylobacteriaceae;Methylobacterium;unclassified Methylobacterium;Methylobacterium sp.	MBY0296547.1	PPD15080.1
1101191	Pseudomonadota;Alphaproteobacteria;Hyphomicrobiales;Methylobacteriaceae;Methylobacterium;unclassified Methylobacterium;Methylobacterium sp. 10	WP_027174176.1
1502749	Pseudomonadota;Alphaproteobacteria;Hyphomicrobiales;Methylobacteriaceae;Methylobacterium;unclassified Methylobacterium;Methylobacterium sp. 174MFSha1.1	SFU94490.1
2202826	Pseudomonadota;Alphaproteobacteria;Hyphomicrobiales;Methylobacteriaceae;Methylobacterium;unclassified Methylobacterium;Methylobacterium sp. 17Sr1-1	AWN55393.1
1761799	Pseudomonadota;Alphaproteobacteria;Hyphomicrobiales;Methylobacteriaceae;Methylobacterium;unclassified Methylobacterium;Methylobacterium sp. ap11	SEP31583.1
2708300	Pseudomonadota;Alphaproteobacteria;Hyphomicrobiales;Methylobacteriaceae;Methylobacterium;unclassified Methylobacterium;Methylobacterium sp. BTF04	WP_163644527.1
2709665	Pseudomonadota;Alphaproteobacteria;Hyphomicrobiales;Methylobacteriaceae;Methylobacterium;unclassified Methylobacterium;Methylobacterium sp. DB0501	NGM38290.1	WP_206290127.1
1736265	Pseudomonadota;Alphaproteobacteria;Hyphomicrobiales;Methylobacteriaceae;Methylobacterium;unclassified Methylobacterium;Methylobacterium sp. Leaf125	WP_055954055.1
2603896	Pseudomonadota;Alphaproteobacteria;Hyphomicrobiales;Methylobacteriaceae;Methylobacterium;unclassified Methylobacterium;Methylobacterium sp. WL19	TXN28208.1
2603894	Pseudomonadota;Alphaproteobacteria;Hyphomicrobiales;Methylobacteriaceae;Methylobacterium;unclassified Methylobacterium;Methylobacterium sp. WL64	WP_147941567.1
1761800	Pseudomonadota;Alphaproteobacteria;Hyphomicrobiales;Methylobacteriaceae;Methylobacterium;unclassified Methylobacterium;Methylobacterium sp. yr596	SFF66196.1
1076	Pseudomonadota;Alphaproteobacteria;Hyphomicrobiales;Nitrobacteraceae;Rhodopseudomonas;Rhodopseudomonas palustris	WP_044414360.1	WP_182747096.1
316057	Pseudomonadota;Alphaproteobacteria;Hyphomicrobiales;Nitrobacteraceae;Rhodopseudomonas;Rhodopseudomonas palustris;Rhodopseudomonas palustris BisB5	ABE40562.1
1513892	Pseudomonadota;Alphaproteobacteria;Hyphomicrobiales;Nitrobacteraceae;Rhodopseudomonas;Rhodopseudomonas pseudopalustris	SEO51048.1
1078	Pseudomonadota;Alphaproteobacteria;Hyphomicrobiales;Nitrobacteraceae;Rhodopseudomonas;unclassified Rhodopseudomonas;Rhodopseudomonas sp.	NVN84652.1
1926292	Pseudomonadota;Alphaproteobacteria;Hyphomicrobiales;Nitrobacteraceae;Tardiphaga;unclassified Tardiphaga;Tardiphaga sp.	MBC7577747.1	MBC7584726.1
2592815	Pseudomonadota;Alphaproteobacteria;Hyphomicrobiales;Nitrobacteraceae;Tardiphaga;unclassified Tardiphaga;Tardiphaga sp. vice278	QDM19434.1
1871068	Pseudomonadota;Alphaproteobacteria;Hyphomicrobiales;Phyllobacteriaceae;unclassified Phyllobacteriaceae;Phyllobacteriaceae bacterium	NLH80083.1
227290	Pseudomonadota;Alphaproteobacteria;Hyphomicrobiales;Rhizobiaceae;Rhizobium/Agrobacterium group	WP_197978195.1
2041385	Pseudomonadota;Alphaproteobacteria;Hyphomicrobiales;Rhizobiaceae;Rhizobium/Agrobacterium group;Rhizobium;Rhizobium tumorigenes	WP_206423208.1
2613769	Pseudomonadota;Alphaproteobacteria;Hyphomicrobiales;Rhizobiaceae;Rhizobium/Agrobacterium group;Rhizobium;unclassified Rhizobium	WP_202617198.1	WP_209184742.1
1082479	Pseudomonadota;Alphaproteobacteria;Hyphomicrobiales;Rhodovibrionaceae;Limimonas;Limimonas halophila	WP_090021468.1
1087	Pseudomonadota;Alphaproteobacteria;Hyphomicrobiales;Rhodovibrionaceae;Rhodovibrio;Rhodovibrio salinarum	WP_051431836.1
1088	Pseudomonadota;Alphaproteobacteria;Hyphomicrobiales;Rhodovibrionaceae;Rhodovibrio;Rhodovibrio sodomensis	WP_200341118.1	WP_200343535.1
1862950	Pseudomonadota;Alphaproteobacteria;Hyphomicrobiales;unclassified Hyphomicrobiales;Rhizobiales bacterium NRL2	ANK81133.1
1662421	Pseudomonadota;Alphaproteobacteria;Kordiimonadales;Kordiimonadaceae;Kordiimonas;Kordiimonas lipolytica	WP_068150567.1
2664180	Pseudomonadota;Alphaproteobacteria;Kordiimonadales;Kordiimonadaceae;unclassified Kordiimonadaceae;Kordiimonadaceae bacterium	MBO6506601.1
2056226	Pseudomonadota;Alphaproteobacteria;Minwuiales;Minwuiaceae;Minwuia;Minwuia thermotolerans	WP_125182752.1
2510335	Pseudomonadota;Alphaproteobacteria;Parvularculales;Parvularculaceae;unclassified Parvularculaceae;Parvularculaceae bacterium	NRA29219.1
1653176	Pseudomonadota;Alphaproteobacteria;Rhodobacterales;Paracoccaceae;Cereibacter	WP_069332268.1
1063	Pseudomonadota;Alphaproteobacteria;Rhodobacterales;Paracoccaceae;Cereibacter;Cereibacter sphaeroides	WP_009564877.1	WP_011842555.1
2691042	Pseudomonadota;Alphaproteobacteria;Rhodobacterales;Paracoccaceae;Kangsaoukella;Kangsaoukella pontilimi	MXQ07949.1
2052957	Pseudomonadota;Alphaproteobacteria;Rhodobacterales;Paracoccaceae;Pseudorhodobacter;unclassified Pseudorhodobacter;Pseudorhodobacter sp. MZDSW-24AT	WP_100196969.1
1061	Pseudomonadota;Alphaproteobacteria;Rhodobacterales;Paracoccaceae;Rhodobacter;Rhodobacter capsulatus	WP_013066805.1
2203891	Pseudomonadota;Alphaproteobacteria;Rhodobacterales;Paracoccaceae;Rhodovulum;unclassified Rhodovulum;Rhodovulum sp. 12E13	WP_115393023.1
1564506	Pseudomonadota;Alphaproteobacteria;Rhodobacterales;Paracoccaceae;Rhodovulum;unclassified Rhodovulum;Rhodovulum sp. P5	WP_081535834.1
420999	Pseudomonadota;Alphaproteobacteria;Rhodobacterales;Paracoccaceae;Yoonia;Yoonia maricola	WP_100366365.1
2854170	Pseudomonadota;Alphaproteobacteria;Rhodobacterales;Roseobacteraceae	WP_095880866.1
311180	Pseudomonadota;Alphaproteobacteria;Rhodobacterales;Roseobacteraceae;Alloyangia;Alloyangia pacifica	WP_108965941.1
1960284	Pseudomonadota;Alphaproteobacteria;Rhodobacterales;Roseobacteraceae;Citreicella;unclassified Citreicella;Citreicella sp.	HBM57820.1
93683	Pseudomonadota;Alphaproteobacteria;Rhodobacterales;Roseobacteraceae;Roseivivax;Roseivivax halodurans	WP_037259422.1
591206	Pseudomonadota;Alphaproteobacteria;Rhodobacterales;Roseobacteraceae;Roseivivax;Roseivivax isoporae	WP_043769037.1
543078	Pseudomonadota;Alphaproteobacteria;Rhodobacterales;Roseobacteraceae;Rubellimicrobium;environmental samples;uncultured Rubellimicrobium sp.	CAA9419438.1
2792621	Pseudomonadota;Alphaproteobacteria;Rhodobacterales;unclassified Rhodobacterales;Rhodobacterales bacterium HKCCE3408	MBF9029968.1
1641851	Pseudomonadota;Alphaproteobacteria;Rhodospirillales;Acetobacteraceae;Acidisphaera;unclassified Acidisphaera;Acidisphaera sp. L21	WP_158742985.1	WP_158746924.1	WP_216851145.1	WP_216851298.1
365532	Pseudomonadota;Alphaproteobacteria;Rhodospirillales;Acetobacteraceae;Belnapia	WP_043366569.1
365533	Pseudomonadota;Alphaproteobacteria;Rhodospirillales;Acetobacteraceae;Belnapia;Belnapia moabensis	WP_043336938.1	WP_052389792.1
2804532	Pseudomonadota;Alphaproteobacteria;Rhodospirillales;Acetobacteraceae;Belnapia;Belnapia mucosa	WP_202828845.1
1545443	Pseudomonadota;Alphaproteobacteria;Rhodospirillales;Acetobacteraceae;Belnapia;unclassified Belnapia;Belnapia sp. F-4-1	WP_052215130.1
1135998	Pseudomonadota;Alphaproteobacteria;Rhodospirillales;Acetobacteraceae;Craurococcus;environmental samples;uncultured Craurococcus sp.	CAA9288263.1
1442381	Pseudomonadota;Alphaproteobacteria;Rhodospirillales;Acetobacteraceae;Dankookia;Dankookia rubra	TDH58079.1	TDH62806.1	WP_133291423.1
2716930	Pseudomonadota;Alphaproteobacteria;Rhodospirillales;Acetobacteraceae;Falsiroseomonas;Falsiroseomonas algicola	WP_164693314.1	WP_164696881.1
487318	Pseudomonadota;Alphaproteobacteria;Rhodospirillales;Acetobacteraceae;Falsiroseomonas;Falsiroseomonas frigidaquae	WP_168048073.1	WP_209443478.1
2683649	Pseudomonadota;Alphaproteobacteria;Rhodospirillales;Acetobacteraceae;Lichenicoccus;Lichenicoccus roseus	TLU72055.1	WP_138325569.1	WP_138326360.1	WP_138327096.1
1484109	Pseudomonadota;Alphaproteobacteria;Rhodospirillales;Acetobacteraceae;Lichenicola;Lichenicola cladoniae	WP_171837901.1
77675	Pseudomonadota;Alphaproteobacteria;Rhodospirillales;Acetobacteraceae;Paracraurococcus;Paracraurococcus ruber	MBK1657708.1	WP_133222395.1	WP_133223100.1
204525	Pseudomonadota;Alphaproteobacteria;Rhodospirillales;Acetobacteraceae;Pseudoroseomonas;Pseudoroseomonas cervicalis	WP_007004526.1
1071	Pseudomonadota;Alphaproteobacteria;Rhodospirillales;Acetobacteraceae;Rhodopila;Rhodopila globiformis	PPQ37667.1	WP_104519964.1	WP_104521291.1	WP_104523003.1
504468	Pseudomonadota;Alphaproteobacteria;Rhodospirillales;Acetobacteraceae;Rhodovastum;Rhodovastum atsumiense	WP_150040103.1	WP_150041731.1
2527868	Pseudomonadota;Alphaproteobacteria;Rhodospirillales;Acetobacteraceae;Roseicella;Roseicella aquatilis	WP_132285616.1
2230885	Pseudomonadota;Alphaproteobacteria;Rhodospirillales;Acetobacteraceae;Roseicella;Roseicella frigidaeris	WP_111470127.1
2730925	Pseudomonadota;Alphaproteobacteria;Rhodospirillales;Acetobacteraceae;Roseicella;unclassified Roseicella;Roseicella sp. DB1501	WP_217362938.1
2771361	Pseudomonadota;Alphaproteobacteria;Rhodospirillales;Acetobacteraceae;Roseococcus;Roseococcus microcysteis	WP_191083814.1
455361	Pseudomonadota;Alphaproteobacteria;Rhodospirillales;Acetobacteraceae;Roseococcus;Roseococcus suduntuyensis	WP_184385028.1
452982	Pseudomonadota;Alphaproteobacteria;Rhodospirillales;Acetobacteraceae;Roseomonas;Roseomonas aerilata	WP_043839464.1
1854500	Pseudomonadota;Alphaproteobacteria;Rhodospirillales;Acetobacteraceae;Roseomonas;Roseomonas nepalensis	TPG53174.1	WP_140885829.1	WP_140886419.1
2479202	Pseudomonadota;Alphaproteobacteria;Rhodospirillales;Acetobacteraceae;Roseomonas;unclassified Roseomonas;Roseomonas sp. KE2513	WP_198383801.1
2497596	Pseudomonadota;Alphaproteobacteria;Rhodospirillales;Acetobacteraceae;Rubritepida;unclassified Rubritepida;Rubritepida sp.	MBC7430782.1
1909293	Pseudomonadota;Alphaproteobacteria;Rhodospirillales;Acetobacteraceae;unclassified Acetobacteraceae;Acetobacteraceae bacterium	MBX9700800.1	NPD65400.1	RYI98612.1	RYJ02245.1
2812559	Pseudomonadota;Alphaproteobacteria;Rhodospirillales;Azospirillaceae;Arenibaculum;Arenibaculum pallidiluteum	WP_207481797.1	WP_207486024.1
2800326	Pseudomonadota;Alphaproteobacteria;Rhodospirillales;Azospirillaceae;Azospirillum;Azospirillum endophyticum	WP_200191110.1
2630922	Pseudomonadota;Alphaproteobacteria;Rhodospirillales;Azospirillaceae;Azospirillum;unclassified Azospirillum	WP_109154258.1
2812561	Pseudomonadota;Alphaproteobacteria;Rhodospirillales;Azospirillaceae;Azospirillum;unclassified Azospirillum;Azospirillum sp. SYSU D00513	WP_207461633.1
652740	Pseudomonadota;Alphaproteobacteria;Rhodospirillales;Azospirillaceae;Azospirillum;unclassified Azospirillum;Azospirillum sp. TSH64	WP_109453161.1
2220096	Pseudomonadota;Alphaproteobacteria;Rhodospirillales;Azospirillaceae;Indioceanicola;Indioceanicola profundi	WP_119681468.1	WP_119681756.1	WP_119681757.1
1612173	Pseudomonadota;Alphaproteobacteria;Rhodospirillales;Azospirillaceae;Niveispirillum;Niveispirillum cyanobacteriorum	WP_102114883.1
1981099	Pseudomonadota;Alphaproteobacteria;Rhodospirillales;Azospirillaceae;Niveispirillum;Niveispirillum lacus	WP_094456343.1
1917217	Pseudomonadota;Alphaproteobacteria;Rhodospirillales;Azospirillaceae;Niveispirillum;unclassified Niveispirillum;Niveispirillum sp.	MBJ7416087.1
393310	Pseudomonadota;Alphaproteobacteria;Rhodospirillales;Azospirillaceae;Skermanella;Skermanella aerolata	WP_044433835.1	WP_052830867.1
1789672	Pseudomonadota;Alphaproteobacteria;Rhodospirillales;Azospirillaceae;Skermanella;Skermanella mucosa	WP_202681028.1	WP_202682128.1
2233999	Pseudomonadota;Alphaproteobacteria;Rhodospirillales;Azospirillaceae;Skermanella;Skermanella pratensis	WP_158043358.1	WP_158044185.1
1817965	Pseudomonadota;Alphaproteobacteria;Rhodospirillales;Azospirillaceae;Skermanella;Skermanella rosea	WP_203098670.1	WP_203099593.1
913326	Pseudomonadota;Alphaproteobacteria;Rhodospirillales;Azospirillaceae;Skermanella;Skermanella stibiiresistens	WP_051511894.1	WP_198038273.1	WP_198039037.1
2775420	Pseudomonadota;Alphaproteobacteria;Rhodospirillales;Azospirillaceae;Skermanella;unclassified Skermanella;Skermanella sp. TT6	WP_201073308.1	WP_201076360.1
859058	Pseudomonadota;Alphaproteobacteria;Rhodospirillales;Rhodospirillaceae;Caenispirillum;Caenispirillum salinarum	WP_009540451.1
2022747	Pseudomonadota;Alphaproteobacteria;Rhodospirillales;Rhodospirillaceae;Elstera;Elstera cyanobacteriorum	WP_094410592.1
1105283	Pseudomonadota;Alphaproteobacteria;Rhodospirillales;Rhodospirillaceae;Magnetospirillum;Magnetospirillum aberrantis	WP_163682079.1
1285242	Pseudomonadota;Alphaproteobacteria;Rhodospirillales;Rhodospirillaceae;Magnetospirillum;Magnetospirillum marisnigri	OAN54057.1
31872	Pseudomonadota;Alphaproteobacteria;Rhodospirillales;Rhodospirillaceae;Magnetospirillum;unclassified Magnetospirillum;Magnetospirillum sp.	MBI2236014.1	MBI5164244.1
2681465	Pseudomonadota;Alphaproteobacteria;Rhodospirillales;Rhodospirillaceae;Magnetospirillum;unclassified Magnetospirillum;Magnetospirillum sp. SS-4	WP_173982918.1
34018	Pseudomonadota;Alphaproteobacteria;Rhodospirillales;Rhodospirillaceae;Rhodospirillum;Rhodospirillum centenum	WP_012568365.1
83401	Pseudomonadota;Alphaproteobacteria;Rhodospirillales;Rhodospirillaceae;Roseospirillum;Roseospirillum parvum	WP_092619318.1
1898112	Pseudomonadota;Alphaproteobacteria;Rhodospirillales;Rhodospirillaceae;unclassified Rhodospirillaceae;Rhodospirillaceae bacterium	HIJ61701.1
2728875	Pseudomonadota;Alphaproteobacteria;Rhodospirillales;Rhodospirillaceae;unclassified Rhodospirillaceae;Rhodospirillaceae bacterium B3	QJE73939.1	QJE74512.1
1633335	Pseudomonadota;Alphaproteobacteria;Rhodospirillales;Thalassobaculaceae;Thalassobaculum;Thalassobaculum fulvum	WP_189994188.1
2026786	Pseudomonadota;Alphaproteobacteria;Rhodospirillales;unclassified Rhodospirillales;Rhodospirillales bacterium	MBC7906052.1
1086	Pseudomonadota;Alphaproteobacteria;Rhodothalassiales;Rhodothalassiaceae;Rhodothalassium;Rhodothalassium salexigens	WP_132709125.1	WP_201153293.1
2026788	Pseudomonadota;Alphaproteobacteria;Rickettsiales;unclassified Rickettsiales;Rickettsiales bacterium	MBJ94088.1
1042	Pseudomonadota;Alphaproteobacteria;Sphingomonadales;Erythrobacteraceae;Erythrobacter/Porphyrobacter group;Erythrobacter;unclassified Erythrobacter;Erythrobacter sp.	QIQ86707.1
1113	Pseudomonadota;Alphaproteobacteria;Sphingomonadales;Erythrobacteraceae;Erythrobacter/Porphyrobacter group;Porphyrobacter;unclassified Porphyrobacter;Porphyrobacter sp.	MBI1402708.1
2728851	Pseudomonadota;Alphaproteobacteria;Sphingomonadales;Sphingomonadaceae;Novosphingobium;Novosphingobium olei	WP_169493239.1
1874826	Pseudomonadota;Alphaproteobacteria;Sphingomonadales;Sphingomonadaceae;Novosphingobium;unclassified Novosphingobium;Novosphingobium sp.	MBC7492563.1
13687	Pseudomonadota;Alphaproteobacteria;Sphingomonadales;Sphingomonadaceae;Sphingomonas	WP_031394610.1	WP_031441021.1	WP_056415495.1	WP_205215007.1
237611	Pseudomonadota;Alphaproteobacteria;Sphingomonadales;Sphingomonadaceae;Sphingomonas;Sphingomonas abaci	MBB4616106.1
185951	Pseudomonadota;Alphaproteobacteria;Sphingomonadales;Sphingomonadaceae;Sphingomonas;Sphingomonas aerolata	WP_107930518.1	WP_208620903.1
407019	Pseudomonadota;Alphaproteobacteria;Sphingomonadales;Sphingomonadaceae;Sphingomonas;Sphingomonas astaxanthinifaciens	WP_051676497.1
2315330	Pseudomonadota;Alphaproteobacteria;Sphingomonadales;Sphingomonadaceae;Sphingomonas;Sphingomonas ginkgonis	WP_126717704.1
658225	Pseudomonadota;Alphaproteobacteria;Sphingomonadales;Sphingomonadaceae;Sphingomonas;Sphingomonas glacialis	GHH10974.1	WP_140851020.1
424800	Pseudomonadota;Alphaproteobacteria;Sphingomonadales;Sphingomonadaceae;Sphingomonas;Sphingomonas insulae	NIJ31063.1
1141887	Pseudomonadota;Alphaproteobacteria;Sphingomonadales;Sphingomonadaceae;Sphingomonas;Sphingomonas lenta	WP_095998384.1
152682	Pseudomonadota;Alphaproteobacteria;Sphingomonadales;Sphingomonadaceae;Sphingomonas;Sphingomonas melonis	NYD89051.1	NYD91250.1
1843236	Pseudomonadota;Alphaproteobacteria;Sphingomonadales;Sphingomonadaceae;Sphingomonas;Sphingomonas montana	WP_076070756.1
301154	Pseudomonadota;Alphaproteobacteria;Sphingomonadales;Sphingomonadaceae;Sphingomonas;Sphingomonas oligophenolica	WP_140868936.1
1843237	Pseudomonadota;Alphaproteobacteria;Sphingomonadales;Sphingomonadaceae;Sphingomonas;Sphingomonas prati	WP_157175015.1
196159	Pseudomonadota;Alphaproteobacteria;Sphingomonadales;Sphingomonadaceae;Sphingomonas;unclassified Sphingomonas	WP_010164988.1
28214	Pseudomonadota;Alphaproteobacteria;Sphingomonadales;Sphingomonadaceae;Sphingomonas;unclassified Sphingomonas;Sphingomonas sp.	RZM32810.1	RZM34759.1
2512122	Pseudomonadota;Alphaproteobacteria;Sphingomonadales;Sphingomonadaceae;Sphingomonas;unclassified Sphingomonas;Sphingomonas sp. BK036	RZT53314.1	WP_130325225.1
2586979	Pseudomonadota;Alphaproteobacteria;Sphingomonadales;Sphingomonadaceae;Sphingomonas;unclassified Sphingomonas;Sphingomonas sp. BK069	MBB3349109.1
2586980	Pseudomonadota;Alphaproteobacteria;Sphingomonadales;Sphingomonadaceae;Sphingomonas;unclassified Sphingomonas;Sphingomonas sp. BK345	MBB3475188.1
2586981	Pseudomonadota;Alphaproteobacteria;Sphingomonadales;Sphingomonadaceae;Sphingomonas;unclassified Sphingomonas;Sphingomonas sp. BK481	MBB3586363.1	MBB3588062.1	WP_221211931.1
2774040	Pseudomonadota;Alphaproteobacteria;Sphingomonadales;Sphingomonadaceae;Sphingomonas;unclassified Sphingomonas;Sphingomonas sp. CFBP 13603	WP_192974290.1
2775314	Pseudomonadota;Alphaproteobacteria;Sphingomonadales;Sphingomonadaceae;Sphingomonas;unclassified Sphingomonas;Sphingomonas sp. CFBP 13706	WP_197977846.1
2775274	Pseudomonadota;Alphaproteobacteria;Sphingomonadales;Sphingomonadaceae;Sphingomonas;unclassified Sphingomonas;Sphingomonas sp. CFBP 8765	WP_037530251.1
1517554	Pseudomonadota;Alphaproteobacteria;Sphingomonadales;Sphingomonadaceae;Sphingomonas;unclassified Sphingomonas;Sphingomonas sp. HMP9	BCA63179.1
1735683	Pseudomonadota;Alphaproteobacteria;Sphingomonadales;Sphingomonadaceae;Sphingomonas;unclassified Sphingomonas;Sphingomonas sp. Leaf17	WP_055934835.1
1735685	Pseudomonadota;Alphaproteobacteria;Sphingomonadales;Sphingomonadaceae;Sphingomonas;unclassified Sphingomonas;Sphingomonas sp. Leaf20	WP_056022570.1
1736301	Pseudomonadota;Alphaproteobacteria;Sphingomonadales;Sphingomonadaceae;Sphingomonas;unclassified Sphingomonas;Sphingomonas sp. Leaf231	WP_056632874.1
1736213	Pseudomonadota;Alphaproteobacteria;Sphingomonadales;Sphingomonadaceae;Sphingomonas;unclassified Sphingomonas;Sphingomonas sp. Leaf30	KQN16473.1
1736343	Pseudomonadota;Alphaproteobacteria;Sphingomonadales;Sphingomonadaceae;Sphingomonas;unclassified Sphingomonas;Sphingomonas sp. Leaf339	WP_056527737.1
1736216	Pseudomonadota;Alphaproteobacteria;Sphingomonadales;Sphingomonadaceae;Sphingomonas;unclassified Sphingomonas;Sphingomonas sp. Leaf34	WP_055874525.1
1736217	Pseudomonadota;Alphaproteobacteria;Sphingomonadales;Sphingomonadaceae;Sphingomonas;unclassified Sphingomonas;Sphingomonas sp. Leaf38	WP_056477509.1
1881067	Pseudomonadota;Alphaproteobacteria;Sphingomonadales;Sphingomonadaceae;Sphingomonas;unclassified Sphingomonas;Sphingomonas sp. OK281	SFO26977.1
1112216	Pseudomonadota;Alphaproteobacteria;Sphingomonadales;Sphingomonadaceae;Sphingomonas;unclassified Sphingomonas;Sphingomonas sp. PAMC 26617	WP_010160671.1
1112213	Pseudomonadota;Alphaproteobacteria;Sphingomonadales;Sphingomonadaceae;Sphingomonas;unclassified Sphingomonas;Sphingomonas sp. PAMC 26621	WP_010218148.1
2135655	Pseudomonadota;Alphaproteobacteria;Sphingomonadales;Sphingomonadaceae;Sphingomonas;unclassified Sphingomonas;Sphingomonas sp. PP-CC-3A-396	TCQ08448.1
2135657	Pseudomonadota;Alphaproteobacteria;Sphingomonadales;Sphingomonadaceae;Sphingomonas;unclassified Sphingomonas;Sphingomonas sp. PP-CE-1A-559	TCP83617.1
2135658	Pseudomonadota;Alphaproteobacteria;Sphingomonadales;Sphingomonadaceae;Sphingomonas;unclassified Sphingomonas;Sphingomonas sp. PP-CE-1G-424	TCP65809.1
2135659	Pseudomonadota;Alphaproteobacteria;Sphingomonadales;Sphingomonadaceae;Sphingomonas;unclassified Sphingomonas;Sphingomonas sp. PP-CE-3A-406	RMB54773.1
2135660	Pseudomonadota;Alphaproteobacteria;Sphingomonadales;Sphingomonadaceae;Sphingomonas;unclassified Sphingomonas;Sphingomonas sp. PP-CE-3G-477	WP_107961616.1
2135661	Pseudomonadota;Alphaproteobacteria;Sphingomonadales;Sphingomonadaceae;Sphingomonas;unclassified Sphingomonas;Sphingomonas sp. PP-F2F-A104-K0414	TCQ00929.1
2135662	Pseudomonadota;Alphaproteobacteria;Sphingomonadales;Sphingomonadaceae;Sphingomonas;unclassified Sphingomonas;Sphingomonas sp. PP-F2F-G114-C0414	RMB39154.1
2817852	Pseudomonadota;Alphaproteobacteria;Sphingomonadales;Sphingomonadaceae;Sphingomonas;unclassified Sphingomonas;Sphingomonas sp. PvP018	WP_209569567.1
2653172	Pseudomonadota;Alphaproteobacteria;Sphingomonadales;Sphingomonadaceae;Sphingomonas;unclassified Sphingomonas;Sphingomonas sp. T1	WP_159511352.1
1439888	Pseudomonadota;Alphaproteobacteria;Sphingomonadales;Sphingosinicellaceae;Polymorphobacter;Polymorphobacter fuscus	WP_152578288.1
2862331	Pseudomonadota;Alphaproteobacteria;Sphingomonadales;Sphingosinicellaceae;Polymorphobacter;unclassified Polymorphobacter;Polymorphobacter sp. PAMC 29334	WP_219773988.1
2068624	Pseudomonadota;Alphaproteobacteria;Sphingomonadales;Zymomonadaceae;Zymomonas;unclassified Zymomonas;Zymomonas sp.	RZI61239.1
1523418	Pseudomonadota;Alphaproteobacteria;unclassified Alphaproteobacteria;alpha proteobacterium AAP38	KPF80690.1
1492281	Pseudomonadota;Alphaproteobacteria;unclassified Alphaproteobacteria;alpha proteobacterium Q-1	GAK34475.1
1913988	Pseudomonadota;Alphaproteobacteria;unclassified Alphaproteobacteria;Alphaproteobacteria bacterium	MBS4045224.1	MBS4048883.1	MBU3655290.1	RYG55906.1	RYY10847.1
2665153	Pseudomonadota;Alphaproteobacteria;unclassified Alphaproteobacteria;Alphaproteobacteria bacterium HT1-32	MRG73123.1
2053492	Pseudomonadota;Betaproteobacteria;Betaproteobacteria incertae sedis;Candidatus Accumulibacter;unclassified Candidatus Accumulibacter;Accumulibacter sp.	MBN8436967.1
2023230	Pseudomonadota;Betaproteobacteria;Burkholderiales;Alcaligenaceae;Pusillimonas;unclassified Pusillimonas;Pusillimonas sp. NJUB218	WP_123660533.1
1548123	Pseudomonadota;Betaproteobacteria;Burkholderiales;Alcaligenaceae;Pusillimonas;unclassified Pusillimonas;Pusillimonas sp. T2	WP_093970257.1
119060	Pseudomonadota;Betaproteobacteria;Burkholderiales;Burkholderiaceae	WP_062004062.1	WP_069638439.1
2502223	Pseudomonadota;Betaproteobacteria;Burkholderiales;Burkholderiaceae;Burkholderia;unclassified Burkholderia;Burkholderia sp. 4M9327F10	WP_137954073.1	WP_137954077.1
1528693	Pseudomonadota;Betaproteobacteria;Burkholderiales;Burkholderiaceae;Burkholderia;unclassified Burkholderia;Burkholderia sp. AD24	ASL46435.1
1500263	Pseudomonadota;Betaproteobacteria;Burkholderiales;Burkholderiaceae;Burkholderia;unclassified Burkholderia;Burkholderia sp. WP9	WP_091793088.1	WP_218157139.1
196367	Pseudomonadota;Betaproteobacteria;Burkholderiales;Burkholderiaceae;Caballeronia;Caballeronia sordidicola	OTP66409.1	WP_075357605.1	WP_075358598.1	WP_089165554.1
2646786	Pseudomonadota;Betaproteobacteria;Burkholderiales;Burkholderiaceae;Caballeronia;unclassified Caballeronia	WP_175942629.1
2705547	Pseudomonadota;Betaproteobacteria;Burkholderiales;Burkholderiaceae;Caballeronia;unclassified Caballeronia;Caballeronia sp. SBC2	QIE29465.1	QIE29469.1	QIE29677.1	WP_206366176.1
68895	Pseudomonadota;Betaproteobacteria;Burkholderiales;Burkholderiaceae;Cupriavidus;Cupriavidus basilensis	AJG17715.1	QOT76838.1
82633	Pseudomonadota;Betaproteobacteria;Burkholderiales;Burkholderiaceae;Cupriavidus;Cupriavidus pauculus	WP_061956153.1
1862321	Pseudomonadota;Betaproteobacteria;Burkholderiales;Burkholderiaceae;Cupriavidus;unclassified Cupriavidus;Cupriavidus sp. UME77	MBB1631266.1	WP_220810583.1
93217	Pseudomonadota;Betaproteobacteria;Burkholderiales;Burkholderiaceae;Pandoraea	WP_023873223.1
93218	Pseudomonadota;Betaproteobacteria;Burkholderiales;Burkholderiaceae;Pandoraea;Pandoraea apista	AJF00530.1	WP_048629910.1
2508287	Pseudomonadota;Betaproteobacteria;Burkholderiales;Burkholderiaceae;Pandoraea;Pandoraea bronchicola	WP_150561067.1
2508291	Pseudomonadota;Betaproteobacteria;Burkholderiales;Burkholderiaceae;Pandoraea;Pandoraea eparura	WP_150587392.1	WP_150587395.1
2508300	Pseudomonadota;Betaproteobacteria;Burkholderiales;Burkholderiaceae;Pandoraea;Pandoraea morbifera	WP_217424718.1
93220	Pseudomonadota;Betaproteobacteria;Burkholderiales;Burkholderiaceae;Pandoraea;Pandoraea pnomenusa	WP_025249760.1	WP_196761185.1
2508293	Pseudomonadota;Betaproteobacteria;Burkholderiales;Burkholderiaceae;Pandoraea;Pandoraea soli	WP_150550334.1
445709	Pseudomonadota;Betaproteobacteria;Burkholderiales;Burkholderiaceae;Pandoraea;Pandoraea thiooxydans	WP_206093718.1
1883445	Pseudomonadota;Betaproteobacteria;Burkholderiales;Burkholderiaceae;Pandoraea;unclassified Pandoraea;Pandoraea sp.	TAL53989.1	TAL54383.1
2795130	Pseudomonadota;Betaproteobacteria;Burkholderiales;Burkholderiaceae;Pandoraea;unclassified Pandoraea;Pandoraea sp. ASV26	WP_199069956.1
2026199	Pseudomonadota;Betaproteobacteria;Burkholderiales;Burkholderiaceae;Paraburkholderia;Paraburkholderia aromaticivorans	WP_095417114.1
420952	Pseudomonadota;Betaproteobacteria;Burkholderiales;Burkholderiaceae;Paraburkholderia;Paraburkholderia bryophila	WP_111935122.1
398527	Pseudomonadota;Betaproteobacteria;Burkholderiales;Burkholderiaceae;Paraburkholderia;Paraburkholderia phytofirmans;Paraburkholderia phytofirmans PsJN	ACD15993.1
2728848	Pseudomonadota;Betaproteobacteria;Burkholderiales;Burkholderiaceae;Paraburkholderia;Paraburkholderia polaris	NMM04506.1
2795118	Pseudomonadota;Betaproteobacteria;Burkholderiales;Burkholderiaceae;Paraburkholderia;unclassified Paraburkholderia;Paraburkholderia sp. ASV22	WP_199123702.1
2562668	Pseudomonadota;Betaproteobacteria;Burkholderiales;Burkholderiaceae;Paraburkholderia;unclassified Paraburkholderia;Paraburkholderia sp. BCC1884	WP_222105622.1
2562670	Pseudomonadota;Betaproteobacteria;Burkholderiales;Burkholderiaceae;Paraburkholderia;unclassified Paraburkholderia;Paraburkholderia sp. BCC1886	WP_144111677.1
1938801	Pseudomonadota;Betaproteobacteria;Burkholderiales;Burkholderiaceae;Paraburkholderia;unclassified Paraburkholderia;Paraburkholderia sp. BL21I4N1	WP_105510603.1
1938805	Pseudomonadota;Betaproteobacteria;Burkholderiales;Burkholderiaceae;Paraburkholderia;unclassified Paraburkholderia;Paraburkholderia sp. BL27I4N3	WP_116146756.1
2587162	Pseudomonadota;Betaproteobacteria;Burkholderiales;Burkholderiaceae;Paraburkholderia;unclassified Paraburkholderia;Paraburkholderia sp. WP4_3_2	MBB3261136.1
380675	Pseudomonadota;Betaproteobacteria;Burkholderiales;Burkholderiaceae;Trinickia;Trinickia soli	WP_102609941.1
2030806	Pseudomonadota;Betaproteobacteria;Burkholderiales;Burkholderiaceae;unclassified Burkholderiaceae;Burkholderiaceae bacterium	MBC7727913.1	MBK8765267.1	MBP7665623.1	MBP7667058.1	MBP8309864.1	MBX9834273.1	MBY0243701.1
2528630	Pseudomonadota;Betaproteobacteria;Burkholderiales;Burkholderiales genera incertae sedis;Aquabacterium;Aquabacterium lacunae	WP_130967372.1
1872578	Pseudomonadota;Betaproteobacteria;Burkholderiales;Burkholderiales genera incertae sedis;Aquabacterium;unclassified Aquabacterium;Aquabacterium sp.	MBC7700723.1
1909292	Pseudomonadota;Betaproteobacteria;Burkholderiales;Burkholderiales genera incertae sedis;Rhizobacter;unclassified Rhizobacter;Rhizobacter sp.	MBC7480635.1	MBC7482937.1	MBC7730592.1	MBC7991783.1	MBC8056880.1
667019	Pseudomonadota;Betaproteobacteria;Burkholderiales;Comamonadaceae;Curvibacter;Curvibacter putative symbiont of Hydra magnipapillata	CBA33201.1
1985170	Pseudomonadota;Betaproteobacteria;Burkholderiales;Comamonadaceae;Hydrogenophaga;unclassified Hydrogenophaga;Hydrogenophaga sp. IBVHS2	WP_218776577.1
1842537	Pseudomonadota;Betaproteobacteria;Burkholderiales;Comamonadaceae;Hydrogenophaga;unclassified Hydrogenophaga;Hydrogenophaga sp. RAC07	AOF88150.1
37448	Pseudomonadota;Betaproteobacteria;Burkholderiales;Comamonadaceae;Polaromonas;Polaromonas vacuolata	QJC55397.1
1869339	Pseudomonadota;Betaproteobacteria;Burkholderiales;Comamonadaceae;Polaromonas;unclassified Polaromonas;Polaromonas sp.	MBC7608889.1	MBC7608890.1	MBC7609690.1	MBC7610855.1	MBC7649574.1
1970417	Pseudomonadota;Betaproteobacteria;Burkholderiales;Comamonadaceae;Polaromonas;unclassified Polaromonas;Polaromonas sp. 35-63-240	OYY53944.1
747304	Pseudomonadota;Betaproteobacteria;Burkholderiales;Comamonadaceae;Pseudorhodoferax;Pseudorhodoferax aquiterrae	WP_189690151.1
545864	Pseudomonadota;Betaproteobacteria;Burkholderiales;Comamonadaceae;Pseudorhodoferax;Pseudorhodoferax soli	WP_114469035.1	WP_114469760.1
1736316	Pseudomonadota;Betaproteobacteria;Burkholderiales;Comamonadaceae;Pseudorhodoferax;unclassified Pseudorhodoferax;Pseudorhodoferax sp. Leaf267	WP_156373584.1
1736318	Pseudomonadota;Betaproteobacteria;Burkholderiales;Comamonadaceae;Pseudorhodoferax;unclassified Pseudorhodoferax;Pseudorhodoferax sp. Leaf274	WP_156374363.1
2764187	Pseudomonadota;Betaproteobacteria;Burkholderiales;Comamonadaceae;Ramlibacter;Ramlibacter cellulosilyticus	MBC5782971.1
2732512	Pseudomonadota;Betaproteobacteria;Burkholderiales;Comamonadaceae;Ramlibacter;Ramlibacter montanisoli	WP_216369847.1
2780087	Pseudomonadota;Betaproteobacteria;Burkholderiales;Comamonadaceae;Ramlibacter;Ramlibacter pallidus	WP_193675281.1
2732511	Pseudomonadota;Betaproteobacteria;Burkholderiales;Comamonadaceae;Ramlibacter;Ramlibacter terrae	QJW85488.1
1917967	Pseudomonadota;Betaproteobacteria;Burkholderiales;Comamonadaceae;Ramlibacter;unclassified Ramlibacter;Ramlibacter sp.	MBC7468072.1
50421	Pseudomonadota;Betaproteobacteria;Burkholderiales;Comamonadaceae;Rhodoferax;unclassified Rhodoferax;Rhodoferax sp.	MBC7682575.1	MBC7703139.1	MBP6852498.1
1855285	Pseudomonadota;Betaproteobacteria;Burkholderiales;Comamonadaceae;Rhodoferax;unclassified Rhodoferax;Rhodoferax sp. OV413	SDP88042.1
1871071	Pseudomonadota;Betaproteobacteria;Burkholderiales;Comamonadaceae;unclassified Comamonadaceae;Comamonadaceae bacterium	NCT83013.1	RYF17829.1	RYZ12915.1
1871043	Pseudomonadota;Betaproteobacteria;Burkholderiales;Comamonadaceae;Variovorax;unclassified Variovorax;Variovorax sp.	RZI68712.1	RZL53781.1	RZM02443.1	RZM03095.1
1795631	Pseudomonadota;Betaproteobacteria;Burkholderiales;Comamonadaceae;Variovorax;unclassified Variovorax;Variovorax sp. PAMC 28711	WP_068632338.1
1862326	Pseudomonadota;Betaproteobacteria;Burkholderiales;Comamonadaceae;Variovorax;unclassified Variovorax;Variovorax sp. UMC13	MBB1600843.1
436515	Pseudomonadota;Betaproteobacteria;Burkholderiales;Comamonadaceae;Variovorax;Variovorax boronicumulans	WP_145549416.1
728004	Pseudomonadota;Betaproteobacteria;Burkholderiales;Oxalobacteraceae;Glaciimonas;Glaciimonas immobilis	MBB5199025.1
2021635	Pseudomonadota;Betaproteobacteria;Burkholderiales;Oxalobacteraceae;Glaciimonas;unclassified Glaciimonas;Glaciimonas sp.	NMM28949.1	NMM28951.1	NMM36371.1	NMM37968.1
2807626	Pseudomonadota;Betaproteobacteria;Burkholderiales;Oxalobacteraceae;Glaciimonas;unclassified Glaciimonas;Glaciimonas sp. PAMC28666	WP_205323496.1
2572881	Pseudomonadota;Betaproteobacteria;Burkholderiales;Oxalobacteraceae;Herbaspirillum;unclassified Herbaspirillum;Herbaspirillum sp. SJZ107	WP_141829253.1
1926289	Pseudomonadota;Betaproteobacteria;Burkholderiales;Oxalobacteraceae;Herminiimonas;unclassified Herminiimonas;Herminiimonas sp.	MBC7500143.1	MBC7501544.1	MBC7501560.1	MBC7502146.1	MBC7514544.1	MBC7574599.1
29581	Pseudomonadota;Betaproteobacteria;Burkholderiales;Oxalobacteraceae;Janthinobacterium;Janthinobacterium lividum	WP_010399676.1
2610881	Pseudomonadota;Betaproteobacteria;Burkholderiales;Oxalobacteraceae;Janthinobacterium;unclassified Janthinobacterium	WP_101481580.1
2861284	Pseudomonadota;Betaproteobacteria;Burkholderiales;Oxalobacteraceae;Janthinobacterium;unclassified Janthinobacterium;Janthinobacterium sp. PAMC25594	WP_219890765.1
1365361	Pseudomonadota;Betaproteobacteria;Burkholderiales;Oxalobacteraceae;Janthinobacterium;unclassified Janthinobacterium;Janthinobacterium sp. UMAB-56	WP_219114547.1
2588497	Pseudomonadota;Betaproteobacteria;Burkholderiales;Oxalobacteraceae;Noviherbaspirillum;Noviherbaspirillum aerium	WP_151632948.1	WP_151633970.1
2709383	Pseudomonadota;Betaproteobacteria;Burkholderiales;Oxalobacteraceae;Noviherbaspirillum;Noviherbaspirillum galbum	WP_163960328.1	WP_163968707.1
1688639	Pseudomonadota;Betaproteobacteria;Burkholderiales;Oxalobacteraceae;Noviherbaspirillum;Noviherbaspirillum humi	WP_089397483.1	WP_089399839.1	WP_089401255.1
1260987	Pseudomonadota;Betaproteobacteria;Burkholderiales;Oxalobacteraceae;Noviherbaspirillum;Noviherbaspirillum malthae	WP_194722227.1	WP_194726978.1
2801341	Pseudomonadota;Betaproteobacteria;Burkholderiales;Oxalobacteraceae;Noviherbaspirillum;Noviherbaspirillum pedocola	WP_200593641.1	WP_200593759.1
1064518	Pseudomonadota;Betaproteobacteria;Burkholderiales;Oxalobacteraceae;Noviherbaspirillum;Noviherbaspirillum soli	WP_194712427.1
2850560	Pseudomonadota;Betaproteobacteria;Burkholderiales;Oxalobacteraceae;Noviherbaspirillum;unclassified Noviherbaspirillum;Noviherbaspirillum sp. L7-7A	WP_217346025.1	WP_217348004.1
2895353	Pseudomonadota;Betaproteobacteria;Burkholderiales;Oxalobacteraceae;Telluria group	WP_161073901.1
2703883	Pseudomonadota;Betaproteobacteria;Burkholderiales;Oxalobacteraceae;Telluria group;Duganella;Duganella aceris	WP_166107822.1
2728021	Pseudomonadota;Betaproteobacteria;Burkholderiales;Oxalobacteraceae;Telluria group;Duganella;Duganella dendranthematis	WP_110850088.1
2692170	Pseudomonadota;Betaproteobacteria;Burkholderiales;Oxalobacteraceae;Telluria group;Duganella;Duganella margarita	MYM71904.1	WP_202423771.1
762836	Pseudomonadota;Betaproteobacteria;Burkholderiales;Oxalobacteraceae;Telluria group;Duganella;Duganella phyllosphaerae	WP_070247247.1
551988	Pseudomonadota;Betaproteobacteria;Burkholderiales;Oxalobacteraceae;Telluria group;Duganella;Duganella radicis	WP_155465549.1
2636909	Pseudomonadota;Betaproteobacteria;Burkholderiales;Oxalobacteraceae;Telluria group;Duganella;unclassified Duganella	WP_070273339.1	WP_092270139.1
2806572	Pseudomonadota;Betaproteobacteria;Burkholderiales;Oxalobacteraceae;Telluria group;Duganella;unclassified Duganella;Duganella sp. 1411	WP_209713905.1
1881038	Pseudomonadota;Betaproteobacteria;Burkholderiales;Oxalobacteraceae;Telluria group;Duganella;unclassified Duganella;Duganella sp. CF517	WP_090313711.1
2654636	Pseudomonadota;Betaproteobacteria;Burkholderiales;Oxalobacteraceae;Telluria group;Duganella;unclassified Duganella;Duganella sp. FT27W	WP_152879926.1
1736266	Pseudomonadota;Betaproteobacteria;Burkholderiales;Oxalobacteraceae;Telluria group;Duganella;unclassified Duganella;Duganella sp. Leaf126	WP_056159776.1
1736227	Pseudomonadota;Betaproteobacteria;Burkholderiales;Oxalobacteraceae;Telluria group;Duganella;unclassified Duganella;Duganella sp. Leaf61	WP_056147454.1
2587016	Pseudomonadota;Betaproteobacteria;Burkholderiales;Oxalobacteraceae;Telluria group;Duganella;unclassified Duganella;Duganella sp. SG902	WP_176648424.1
149698	Pseudomonadota;Betaproteobacteria;Burkholderiales;Oxalobacteraceae;Telluria group;Massilia	WP_005670224.1
373040	Pseudomonadota;Betaproteobacteria;Burkholderiales;Oxalobacteraceae;Telluria group;Massilia;Massilia aurea	WP_123071439.1	WP_183553628.1
1485217	Pseudomonadota;Betaproteobacteria;Burkholderiales;Oxalobacteraceae;Telluria group;Massilia;Massilia eurypsychrophila	WP_099791022.1	WP_099793958.1
2728020	Pseudomonadota;Betaproteobacteria;Burkholderiales;Oxalobacteraceae;Telluria group;Massilia;Massilia forsythiae	WP_170204782.1
544911	Pseudomonadota;Betaproteobacteria;Burkholderiales;Oxalobacteraceae;Telluria group;Massilia;Massilia niastensis	WP_020652132.1
945844	Pseudomonadota;Betaproteobacteria;Burkholderiales;Oxalobacteraceae;Telluria group;Massilia;Massilia oculi	WP_109343719.1	WP_208277621.1
2026176	Pseudomonadota;Betaproteobacteria;Burkholderiales;Oxalobacteraceae;Telluria group;Massilia;Massilia phosphatilytica	WP_105377839.1
1603353	Pseudomonadota;Betaproteobacteria;Burkholderiales;Oxalobacteraceae;Telluria group;Massilia;Massilia psychrophila	WP_099914574.1	WP_099917596.1
2784389	Pseudomonadota;Betaproteobacteria;Burkholderiales;Oxalobacteraceae;Telluria group;Massilia;Massilia rhizosphaerae	WP_198115176.1
2792854	Pseudomonadota;Betaproteobacteria;Burkholderiales;Oxalobacteraceae;Telluria group;Massilia;Massilia soli	MBZ2208791.1
47229	Pseudomonadota;Betaproteobacteria;Burkholderiales;Oxalobacteraceae;Telluria group;Massilia;Massilia timonae	WP_071363917.1
457921	Pseudomonadota;Betaproteobacteria;Burkholderiales;Oxalobacteraceae;Telluria group;Massilia;Massilia varians	MBP2163125.1
1164594	Pseudomonadota;Betaproteobacteria;Burkholderiales;Oxalobacteraceae;Telluria group;Massilia;Massilia yuzhufengensis	WP_091876483.1
2609279	Pseudomonadota;Betaproteobacteria;Burkholderiales;Oxalobacteraceae;Telluria group;Massilia;unclassified Massilia	WP_047822770.1	WP_047824002.1	WP_056131464.1	WP_182988337.1	WP_192050370.1
1882437	Pseudomonadota;Betaproteobacteria;Burkholderiales;Oxalobacteraceae;Telluria group;Massilia;unclassified Massilia;Massilia sp.	HAV35977.1	HBF49576.1	HBZ06085.1	MBC7452329.1	MBW8898692.1
2653152	Pseudomonadota;Betaproteobacteria;Burkholderiales;Oxalobacteraceae;Telluria group;Massilia;unclassified Massilia;Massilia sp. 9I	WP_159697908.1	WP_159703883.1
2823371	Pseudomonadota;Betaproteobacteria;Burkholderiales;Oxalobacteraceae;Telluria group;Massilia;unclassified Massilia;Massilia sp. AB1	WP_211526161.1
1549812	Pseudomonadota;Betaproteobacteria;Burkholderiales;Oxalobacteraceae;Telluria group;Massilia;unclassified Massilia;Massilia sp. BSC265	WP_036247174.1
2562316	Pseudomonadota;Betaproteobacteria;Burkholderiales;Oxalobacteraceae;Telluria group;Massilia;unclassified Massilia;Massilia sp. HP4	WP_137176022.1
1519190	Pseudomonadota;Betaproteobacteria;Burkholderiales;Oxalobacteraceae;Telluria group;Massilia;unclassified Massilia;Massilia sp. JS1662	KGF82396.1	WP_036238984.1
1955422	Pseudomonadota;Betaproteobacteria;Burkholderiales;Oxalobacteraceae;Telluria group;Massilia;unclassified Massilia;Massilia sp. KIM	WP_078031908.1
1736272	Pseudomonadota;Betaproteobacteria;Burkholderiales;Oxalobacteraceae;Telluria group;Massilia;unclassified Massilia;Massilia sp. Leaf139	WP_056345463.1
2769491	Pseudomonadota;Betaproteobacteria;Burkholderiales;Oxalobacteraceae;Telluria group;Massilia;unclassified Massilia;Massilia sp. LPB0304	WP_193686102.1
2079199	Pseudomonadota;Betaproteobacteria;Burkholderiales;Oxalobacteraceae;Telluria group;Massilia;unclassified Massilia;Massilia sp. Mn16-1_5	WP_136218129.1
1881046	Pseudomonadota;Betaproteobacteria;Burkholderiales;Oxalobacteraceae;Telluria group;Massilia;unclassified Massilia;Massilia sp. PDC64	WP_091660784.1
1736522	Pseudomonadota;Betaproteobacteria;Burkholderiales;Oxalobacteraceae;Telluria group;Massilia;unclassified Massilia;Massilia sp. Root351	WP_057154651.1
1736532	Pseudomonadota;Betaproteobacteria;Burkholderiales;Oxalobacteraceae;Telluria group;Massilia;unclassified Massilia;Massilia sp. Root418	WP_056389163.1
2824903	Pseudomonadota;Betaproteobacteria;Burkholderiales;Oxalobacteraceae;Telluria group;Massilia;unclassified Massilia;Massilia sp. ST3	WP_211519868.1
1337838	Pseudomonadota;Betaproteobacteria;Burkholderiales;Oxalobacteraceae;Telluria group;Massilia;unclassified Massilia;Massilia sp. UMI-21	QOY96423.1	QOY96722.1
1593482	Pseudomonadota;Betaproteobacteria;Burkholderiales;Oxalobacteraceae;Telluria group;Massilia;unclassified Massilia;Massilia sp. YMA4	WP_112938215.1
2824904	Pseudomonadota;Betaproteobacteria;Burkholderiales;Oxalobacteraceae;Telluria group;Massilia;unclassified Massilia;Massilia sp. ZL223	WP_211528136.1
321983	Pseudomonadota;Betaproteobacteria;Burkholderiales;Oxalobacteraceae;Telluria group;Pseudoduganella;Pseudoduganella albidiflava	WP_131147310.1
2072590	Pseudomonadota;Betaproteobacteria;Burkholderiales;Oxalobacteraceae;Telluria group;Pseudoduganella;Pseudoduganella armeniaca	WP_107141116.1
1949069	Pseudomonadota;Betaproteobacteria;Burkholderiales;Oxalobacteraceae;Telluria group;Pseudoduganella;Pseudoduganella buxea	WP_155469109.1
321982	Pseudomonadota;Betaproteobacteria;Burkholderiales;Oxalobacteraceae;Telluria group;Pseudoduganella;Pseudoduganella dura	WP_155708265.1
871742	Pseudomonadota;Betaproteobacteria;Burkholderiales;Oxalobacteraceae;Telluria group;Pseudoduganella;Pseudoduganella flava	WP_145872944.1
1036180	Pseudomonadota;Betaproteobacteria;Burkholderiales;Oxalobacteraceae;Telluria group;Pseudoduganella;Pseudoduganella lurida	WP_145649675.1
321985	Pseudomonadota;Betaproteobacteria;Burkholderiales;Oxalobacteraceae;Telluria group;Pseudoduganella;Pseudoduganella lutea	WP_130185845.1
321984	Pseudomonadota;Betaproteobacteria;Burkholderiales;Oxalobacteraceae;Telluria group;Pseudoduganella;Pseudoduganella plicata	WP_134387302.1
864828	Pseudomonadota;Betaproteobacteria;Burkholderiales;Oxalobacteraceae;Telluria group;Pseudoduganella;Pseudoduganella umbonata	WP_137316465.1
2717319	Pseudomonadota;Betaproteobacteria;Burkholderiales;Oxalobacteraceae;Telluria group;Telluria;Telluria antibiotica	WP_166856607.1
2725995	Pseudomonadota;Betaproteobacteria;Burkholderiales;Oxalobacteraceae;Telluria group;Telluria;Telluria aromaticivorans	WP_171088215.1
1871070	Pseudomonadota;Betaproteobacteria;Burkholderiales;Oxalobacteraceae;unclassified Oxalobacteraceae;Oxalobacteraceae bacterium	RYE76759.1	RYE95671.1	RYF02421.1	RYF11584.1	RYF12728.1	RYF13417.1	RYF14767.1	RYF24316.1
2775292	Pseudomonadota;Betaproteobacteria;Burkholderiales;Oxalobacteraceae;unclassified Oxalobacteraceae;Oxalobacteraceae sp. CFBP 13730	MBD8655395.1
2775280	Pseudomonadota;Betaproteobacteria;Burkholderiales;Oxalobacteraceae;unclassified Oxalobacteraceae;Oxalobacteraceae sp. CFBP 8761	MBD8542866.1
2775278	Pseudomonadota;Betaproteobacteria;Burkholderiales;Oxalobacteraceae;unclassified Oxalobacteraceae;Oxalobacteraceae sp. CFBP 8763	MBD8562697.1
391952	Pseudomonadota;Betaproteobacteria;Burkholderiales;Sphaerotilaceae;Aquincola	WP_046113783.1
391953	Pseudomonadota;Betaproteobacteria;Burkholderiales;Sphaerotilaceae;Aquincola;Aquincola tertiaricarbonis	WP_198156981.1
1872589	Pseudomonadota;Betaproteobacteria;Burkholderiales;Sphaerotilaceae;Aquincola;unclassified Aquincola;Aquincola sp.	MBQ1761791.1	MBQ1762730.1
2590212	Pseudomonadota;Betaproteobacteria;Burkholderiales;Sphaerotilaceae;Azohydromonas;Azohydromonas aeria	WP_157267410.1
2742824	Pseudomonadota;Betaproteobacteria;Burkholderiales;Sphaerotilaceae;Caldimonas;Schlegelella koreensis	WP_176071185.1
513160	Pseudomonadota;Betaproteobacteria;Burkholderiales;Sphaerotilaceae;Ideonella;Ideonella azotifigens	WP_211361303.1
2707176	Pseudomonadota;Betaproteobacteria;Burkholderiales;Sphaerotilaceae;Ideonella;Ideonella livida	NDY90499.1
34029	Pseudomonadota;Betaproteobacteria;Burkholderiales;Sphaerotilaceae;Leptothrix;Leptothrix cholodnii	WP_012348548.1
2735897	Pseudomonadota;Betaproteobacteria;Burkholderiales;Sphaerotilaceae;Leptothrix;unclassified Leptothrix @@in& b-proteobacteria@@;Leptothrix sp. C29	NRT58356.1
2067992	Pseudomonadota;Betaproteobacteria;Burkholderiales;Sphaerotilaceae;Methylibium;unclassified Methylibium;Methylibium sp.	MBA2724127.1	MBA3590282.1	MBA3590284.1
28068	Pseudomonadota;Betaproteobacteria;Burkholderiales;Sphaerotilaceae;Rubrivivax;Rubrivivax gelatinosus	WP_200230624.1
2315236	Pseudomonadota;Betaproteobacteria;Burkholderiales;Sphaerotilaceae;Rubrivivax;Rubrivivax pictus	WP_137732930.1	WP_137735519.1
50259	Pseudomonadota;Betaproteobacteria;Burkholderiales;Sphaerotilaceae;Rubrivivax;unclassified Rubrivivax;Rubrivivax sp.	MBC7938367.1	MBC7940042.1	MBC7941015.1	MBC7941383.1	MBC7942266.1	MBL8359607.1
744406	Pseudomonadota;Betaproteobacteria;Burkholderiales;Sphaerotilaceae;Sphaerotilus;Sphaerotilus hippei	PXW95467.1	WP_110399918.1
47994	Pseudomonadota;Betaproteobacteria;Burkholderiales;Sphaerotilaceae;Sphaerotilus;Sphaerotilus mobilis	WP_130480986.1	WP_207224879.1
522889	Pseudomonadota;Betaproteobacteria;Burkholderiales;Sphaerotilaceae;Sphaerotilus;Sphaerotilus montanus	WP_179632868.1
34103	Pseudomonadota;Betaproteobacteria;Burkholderiales;Sphaerotilaceae;Sphaerotilus;Sphaerotilus natans	WP_037477986.1	WP_037485669.1	WP_220785636.1
639200	Pseudomonadota;Betaproteobacteria;Burkholderiales;Sphaerotilaceae;Sphaerotilus;Sphaerotilus sulfidivorans	WP_149504124.1
2093942	Pseudomonadota;Betaproteobacteria;Burkholderiales;Sphaerotilaceae;Sphaerotilus;unclassified Sphaerotilus;Sphaerotilus sp.	MBP8175841.1	MBP8271881.1
1891238	Pseudomonadota;Betaproteobacteria;Burkholderiales;unclassified Burkholderiales;Burkholderiales bacterium	MBC7711018.1	MBC8008441.1	MBK6852657.1	MBU6257971.1	MBU6492141.1
2653183	Pseudomonadota;Betaproteobacteria;Burkholderiales;unclassified Burkholderiales;Burkholderiales bacterium 8X	VWX58311.1
2015563	Pseudomonadota;Betaproteobacteria;Burkholderiales;unclassified Burkholderiales;Burkholderiales bacterium PBB1	OYT98730.1	OYT98734.1
2015566	Pseudomonadota;Betaproteobacteria;Burkholderiales;unclassified Burkholderiales;Burkholderiales bacterium PBB4	OYU41683.1
60	Pseudomonadota;Betaproteobacteria;Neisseriales;Neisseriaceae;Vitreoscilla;unclassified Vitreoscilla;Vitreoscilla sp.	MBC7665509.1
359408	Pseudomonadota;Betaproteobacteria;Nitrosomonadales;Methylophilaceae;Methylotenera;Methylotenera mobilis	HBA09071.1
666681	Pseudomonadota;Betaproteobacteria;Nitrosomonadales;Methylophilaceae;Methylotenera;Methylotenera versatilis;Methylotenera versatilis 301	ADI30454.1
1119528	Pseudomonadota;Betaproteobacteria;Nitrosomonadales;Sterolibacteriaceae;Methyloversatilis;Methyloversatilis discipulorum	MBT9517999.1	MBV5286136.1	WP_019915835.1
378211	Pseudomonadota;Betaproteobacteria;Nitrosomonadales;Sterolibacteriaceae;Methyloversatilis;Methyloversatilis universalis	WP_008063119.1
2569862	Pseudomonadota;Betaproteobacteria;Nitrosomonadales;Sterolibacteriaceae;Methyloversatilis;unclassified Methyloversatilis;Methyloversatilis sp.	MBC7207003.1	MBL8475447.1
1842540	Pseudomonadota;Betaproteobacteria;Nitrosomonadales;Sterolibacteriaceae;Methyloversatilis;unclassified Methyloversatilis;Methyloversatilis sp. RAC08	WP_069038263.1
1970538	Pseudomonadota;Betaproteobacteria;Nitrosomonadales;unclassified Nitrosomonadales;Methylophilales bacterium 28-44-11	OYY48679.1
1236	Pseudomonadota;Gammaproteobacteria	WP_111915483.1	WP_151439548.1
2614992	Pseudomonadota;Gammaproteobacteria;Alteromonadales;Alteromonadaceae;Alteromonas/Salinimonas group;Alteromonas;unclassified Alteromonas	WP_032094334.1
1916082	Pseudomonadota;Gammaproteobacteria;Alteromonadales;Alteromonadaceae;unclassified Alteromonadaceae;Alteromonadaceae bacterium	MBE1300995.1
1249554	Pseudomonadota;Gammaproteobacteria;Alteromonadales;Idiomarinaceae;Aliidiomarina	WP_126790130.1
2249428	Pseudomonadota;Gammaproteobacteria;Alteromonadales;Idiomarinaceae;Aliidiomarina;Aliidiomarina celeris	WP_113907645.1
880057	Pseudomonadota;Gammaproteobacteria;Alteromonadales;Idiomarinaceae;Aliidiomarina;Aliidiomarina minuta	WP_126803739.1
135575	Pseudomonadota;Gammaproteobacteria;Alteromonadales;Idiomarinaceae;Idiomarina	WP_034822699.1
86102	Pseudomonadota;Gammaproteobacteria;Alteromonadales;Idiomarinaceae;Idiomarina;Idiomarina abyssalis	WP_054490088.1
1327752	Pseudomonadota;Gammaproteobacteria;Alteromonadales;Idiomarinaceae;Idiomarina;Idiomarina aquatica	WP_126819944.1	WP_133539343.1
135577	Pseudomonadota;Gammaproteobacteria;Alteromonadales;Idiomarinaceae;Idiomarina;Idiomarina loihiensis	WP_011235611.1
1096243	Pseudomonadota;Gammaproteobacteria;Alteromonadales;Idiomarinaceae;Idiomarina;Idiomarina piscisalsi	MTJ02732.1	WP_088767303.1
263724	Pseudomonadota;Gammaproteobacteria;Alteromonadales;Idiomarinaceae;Idiomarina;Idiomarina ramblicola	WP_126782828.1
281739	Pseudomonadota;Gammaproteobacteria;Alteromonadales;Idiomarinaceae;Idiomarina;Idiomarina seosinensis	WP_126784469.1
1445662	Pseudomonadota;Gammaproteobacteria;Alteromonadales;Idiomarinaceae;Idiomarina;Idiomarina tyrosinivorans	WP_126841268.1
1874361	Pseudomonadota;Gammaproteobacteria;Alteromonadales;Idiomarinaceae;Idiomarina;unclassified Idiomarina;Idiomarina sp.	MAB21404.1	NQZ16756.1
2183988	Pseudomonadota;Gammaproteobacteria;Alteromonadales;Idiomarinaceae;Idiomarina;unclassified Idiomarina;Idiomarina sp. 017G	WP_114982259.1
2508877	Pseudomonadota;Gammaproteobacteria;Alteromonadales;Idiomarinaceae;Idiomarina;unclassified Idiomarina;Idiomarina sp. 29L	WP_129497596.1
1889913	Pseudomonadota;Gammaproteobacteria;Alteromonadales;Idiomarinaceae;Idiomarina;unclassified Idiomarina;Idiomarina sp. MD25a	WP_071463396.1
2055892	Pseudomonadota;Gammaproteobacteria;Alteromonadales;Idiomarinaceae;Idiomarina;unclassified Idiomarina;Idiomarina sp. X4	WP_100691326.1
1323738	Pseudomonadota;Gammaproteobacteria;Alteromonadales;Idiomarinaceae;Pseudidiomarina;Pseudidiomarina planktonica	WP_086435407.1
1898113	Pseudomonadota;Gammaproteobacteria;Alteromonadales;Idiomarinaceae;unclassified Idiomarinaceae;Idiomarinaceae bacterium	MAD54730.1	MAK70501.1
504901	Pseudomonadota;Gammaproteobacteria;Chromatiales;Chromatiaceae;Allochromatium;Allochromatium humboldtianum	WP_176976997.1
572477	Pseudomonadota;Gammaproteobacteria;Chromatiales;Chromatiaceae;Allochromatium;Allochromatium vinosum;Allochromatium vinosum DSM 180	ADC63966.1
61595	Pseudomonadota;Gammaproteobacteria;Chromatiales;Chromatiaceae;Allochromatium;Allochromatium warmingii	WP_091332420.1
1632859	Pseudomonadota;Gammaproteobacteria;Chromatiales;Chromatiaceae;Arsukibacterium;unclassified Arsukibacterium;Arsukibacterium sp. MJ3	KKO50221.1
2699430	Pseudomonadota;Gammaproteobacteria;Chromatiales;Chromatiaceae;Caldichromatium;Caldichromatium japonicum	WP_166272637.1
61644	Pseudomonadota;Gammaproteobacteria;Chromatiales;Chromatiaceae;Chromatium;Chromatium okenii	MBV5307805.1	WP_200154493.1
626372	Pseudomonadota;Gammaproteobacteria;Chromatiales;Chromatiaceae;Chromatium;Chromatium weissei	WP_200207337.1
391920	Pseudomonadota;Gammaproteobacteria;Chromatiales;Chromatiaceae;Halochromatium;Halochromatium roseum	WP_201218657.1
49447	Pseudomonadota;Gammaproteobacteria;Chromatiales;Chromatiaceae;Halochromatium;Halochromatium salexigens	AAB36386.1	P81046.1
2049430	Pseudomonadota;Gammaproteobacteria;Chromatiales;Chromatiaceae;Halochromatium;unclassified Halochromatium;Halochromatium sp.	NEX18428.1
61598	Pseudomonadota;Gammaproteobacteria;Chromatiales;Chromatiaceae;Lamprocystis;Lamprocystis purpurea	WP_020504190.1
506534	Pseudomonadota;Gammaproteobacteria;Chromatiales;Chromatiaceae;Rheinheimera;unclassified Rheinheimera;Rheinheimera sp. A13L	EGM77247.1
1050	Pseudomonadota;Gammaproteobacteria;Chromatiales;Chromatiaceae;Thermochromatium;Thermochromatium tepidum	WP_153975496.1
61597	Pseudomonadota;Gammaproteobacteria;Chromatiales;Chromatiaceae;Thiocystis;Thiocystis minor	WP_201096231.1
2730918	Pseudomonadota;Gammaproteobacteria;Chromatiales;Chromatiaceae;Thiocystis;Thiocystis minor	WP_215864236.1
73141	Pseudomonadota;Gammaproteobacteria;Chromatiales;Chromatiaceae;Thiocystis;Thiocystis violascens	WP_014780428.1
1431688	Pseudomonadota;Gammaproteobacteria;Chromatiales;Chromatiaceae;Thiohalocapsa;unclassified Thiohalocapsa;Thiohalocapsa sp. ML1	WP_058554967.1
1385625	Pseudomonadota;Gammaproteobacteria;Chromatiales;Chromatiaceae;Thiohalocapsa;unclassified Thiohalocapsa;Thiohalocapsa sp. PB-PSB1	QQO55736.1
2049432	Pseudomonadota;Gammaproteobacteria;Chromatiales;Chromatiaceae;unclassified Chromatiaceae;Chromatiaceae bacterium	MBN2886179.1	MBN2886915.1
406100	Pseudomonadota;Gammaproteobacteria;Chromatiales;Ectothiorhodospiraceae;Aquisalimonas;Aquisalimonas asiatica	WP_091645121.1
2740807	Pseudomonadota;Gammaproteobacteria;Chromatiales;Ectothiorhodospiraceae;Aquisalimonas;unclassified Aquisalimonas;Aquisalimonas sp. 2447	WP_167783536.1
85108	Pseudomonadota;Gammaproteobacteria;Chromatiales;Ectothiorhodospiraceae;Halorhodospira	WP_201170371.1	WP_201241917.1
1053	Pseudomonadota;Gammaproteobacteria;Chromatiales;Ectothiorhodospiraceae;Halorhodospira;Halorhodospira halophila	1UWN_X	2I9V_A	2KX6_A	6MKT_A	6UMY_A	7AV6_A	MBK1728261.1	MBK5944135.1	WP_011814122.1
168379	Pseudomonadota;Gammaproteobacteria;Chromatiales;Ectothiorhodospiraceae;Halorhodospira;Halorhodospira neutriphila	MBK1726717.1	WP_200261175.1
1335746	Pseudomonadota;Gammaproteobacteria;Chromatiales;Ectothiorhodospiraceae;Spiribacter;Spiribacter salinus	TQE98777.1
154347	Pseudomonadota;Gammaproteobacteria;Chromatiales;Ectothiorhodospiraceae;Thiorhodospira;Thiorhodospira sibirica	WP_006788557.1
1914406	Pseudomonadota;Gammaproteobacteria;Chromatiales;Ectothiorhodospiraceae;unclassified Ectothiorhodospiraceae;Ectothiorhodospiraceae bacterium WFHF3C12	MBA1145973.1
2771012	Pseudomonadota;Gammaproteobacteria;Chromatiales;Wenzhouxiangellaceae;Wenzhouxiangella;unclassified Wenzhouxiangella;Wenzhouxiangella sp. AB-CW3	WP_190975668.1
152573	Pseudomonadota;Gammaproteobacteria;Gammaproteobacteria incertae sedis;Alkalimonas;Alkalimonas amylolytica	WP_091338811.1
2026751	Pseudomonadota;Gammaproteobacteria;Kangiellales;Kangiellaceae;unclassified Kangiellaceae;Kangiellaceae bacterium	MAZ67055.1
2303549	Pseudomonadota;Gammaproteobacteria;Methylococcales;Methylococcaceae;Methylomicrobium;unclassified Methylomicrobium;Methylomicrobium sp.	MBE0435790.1
702114	Pseudomonadota;Gammaproteobacteria;Methylococcales;Methylococcaceae;Methylomonas;Methylomonas koyamae	ATG89870.1	WP_221053205.1
1727196	Pseudomonadota;Gammaproteobacteria;Methylococcales;Methylococcaceae;Methylomonas;unclassified Methylomonas;Methylomonas sp. DH-1	WP_064021206.1
271065	Pseudomonadota;Gammaproteobacteria;Methylococcales;Methylococcaceae;Methylotuvimicrobium;Methylotuvimicrobium alcaliphilum	WP_014148153.1
95641	Pseudomonadota;Gammaproteobacteria;Methylococcales;Methylococcaceae;Methylotuvimicrobium;Methylotuvimicrobium buryatense	WP_017841657.1
2745	Pseudomonadota;Gammaproteobacteria;Oceanospirillales;Halomonadaceae;Halomonas	WP_007111627.1	WP_066447085.1	WP_075879266.1	WP_160898505.1	WP_199284623.1
447567	Pseudomonadota;Gammaproteobacteria;Oceanospirillales;Halomonadaceae;Halomonas;Halomonas andesensis	WP_126948264.1
480814	Pseudomonadota;Gammaproteobacteria;Oceanospirillales;Halomonadaceae;Halomonas;Halomonas ilicicola	WP_072818795.1
553386	Pseudomonadota;Gammaproteobacteria;Oceanospirillales;Halomonadaceae;Halomonas;Halomonas jeotgali	WP_017431221.1
1816686	Pseudomonadota;Gammaproteobacteria;Oceanospirillales;Halomonadaceae;Halomonas;Halomonas massiliensis	WP_075880815.1
2282306	Pseudomonadota;Gammaproteobacteria;Oceanospirillales;Halomonadaceae;Halomonas;Halomonas rituensis	WP_114488406.1
1449798	Pseudomonadota;Gammaproteobacteria;Oceanospirillales;Halomonadaceae;Halomonas;Halomonas salicampi	WP_179929345.1
86177	Pseudomonadota;Gammaproteobacteria;Oceanospirillales;Halomonadaceae;Halomonas;Halomonas utahensis	WP_077531353.1
2609666	Pseudomonadota;Gammaproteobacteria;Oceanospirillales;Halomonadaceae;Halomonas;unclassified Halomonas	WP_009100820.1
1486246	Pseudomonadota;Gammaproteobacteria;Oceanospirillales;Halomonadaceae;Halomonas;unclassified Halomonas;Halomonas sp.	HDZ48870.1	MBR2513993.1	TVP43354.1
1635257	Pseudomonadota;Gammaproteobacteria;Oceanospirillales;Halomonadaceae;Halomonas;unclassified Halomonas;Halomonas sp. 54_146	KUJ87742.1
1403540	Pseudomonadota;Gammaproteobacteria;Oceanospirillales;Halomonadaceae;Halomonas;unclassified Halomonas;Halomonas sp. BC04	EWG99527.1	EWH03836.1
1479235	Pseudomonadota;Gammaproteobacteria;Oceanospirillales;Halomonadaceae;Halomonas;unclassified Halomonas;Halomonas sp. HL-48	KPQ25309.1
1666906	Pseudomonadota;Gammaproteobacteria;Oceanospirillales;Halomonadaceae;Halomonas;unclassified Halomonas;Halomonas sp. HL-93	WP_074397419.1
1471202	Pseudomonadota;Gammaproteobacteria;Oceanospirillales;Halomonadaceae;Halomonas;unclassified Halomonas;Halomonas sp. PR-M31	WP_048308558.1
1123773	Pseudomonadota;Gammaproteobacteria;Oceanospirillales;Halomonadaceae;Halomonas;unclassified Halomonas;Halomonas sp. QHL1	WP_071695341.1
2749040	Pseudomonadota;Gammaproteobacteria;Oceanospirillales;Halomonadaceae;Halomonas;unclassified Halomonas;Halomonas sp. SH5A2	WP_222105023.1
2032626	Pseudomonadota;Gammaproteobacteria;Oceanospirillales;Halomonadaceae;Halovibrio;Halovibrio salipaludis	WP_095616845.1
31910	Pseudomonadota;Gammaproteobacteria;Oceanospirillales;Halomonadaceae;Halovibrio;Halovibrio variabilis	WP_146874836.1
148454	Pseudomonadota;Gammaproteobacteria;Oceanospirillales;Oceanospirillaceae;Marinospirillum;Marinospirillum alkaliphilum	WP_072326338.1
1122252	Pseudomonadota;Gammaproteobacteria;Oceanospirillales;Oceanospirillaceae;Marinospirillum;Marinospirillum celere	WP_091957642.1
1982602	Pseudomonadota;Gammaproteobacteria;Oceanospirillales;Oceanospirillaceae;Marinospirillum;Marinospirillum perlucidum	WP_114416189.1
2183934	Pseudomonadota;Gammaproteobacteria;Oceanospirillales;Oceanospirillaceae;Marinospirillum;unclassified Marinospirillum;Marinospirillum sp.	MBE0505180.1	MBE0508980.1
1571224	Pseudomonadota;Gammaproteobacteria;Oceanospirillales;Oceanospirillaceae;Nitrincola;Nitrincola alkalilacustris	WP_151703208.1
1853216	Pseudomonadota;Gammaproteobacteria;Oceanospirillales;Saccharospirillaceae;Salinibius;Salinibius halmophilus	WP_119395087.1
202772	Pseudomonadota;Gammaproteobacteria;Oceanospirillales;Zooshikellaceae;Zooshikella;Zooshikella ganghwensis	WP_212721374.1
1982043	Pseudomonadota;Gammaproteobacteria;Pseudomonadales;Marinobacteraceae;Mangrovitalea;Mangrovitalea sediminis	WP_097461249.1
1697557	Pseudomonadota;Gammaproteobacteria;Pseudomonadales;Marinobacteraceae;Marinobacter;Marinobacter confluentis	WP_135803444.1
1305731	Pseudomonadota;Gammaproteobacteria;Pseudomonadales;Marinobacteraceae;Marinobacter;Marinobacter excellens;Marinobacter excellens HL-55	KPQ26750.1
2743	Pseudomonadota;Gammaproteobacteria;Pseudomonadales;Marinobacteraceae;Marinobacter;Marinobacter nauticus	WP_220269744.1
83889	Pseudomonadota;Gammaproteobacteria;Pseudomonadales;Marinobacteraceae;Marinobacter;unclassified Marinobacter	WP_219908237.1
1761794	Pseudomonadota;Gammaproteobacteria;Pseudomonadales;Marinobacteraceae;Marinobacter;unclassified Marinobacter;Marinobacter sp. es.042	WP_197694039.1
1524254	Pseudomonadota;Gammaproteobacteria;Pseudomonadales;Pseudohongiellaceae;Pseudohongiella;Pseudohongiella acticola	WP_070116313.1
1249552	Pseudomonadota;Gammaproteobacteria;Pseudomonadales;Pseudohongiellaceae;Pseudohongiella;Pseudohongiella spirulinae	WP_058020923.1
1979412	Pseudomonadota;Gammaproteobacteria;Pseudomonadales;Pseudohongiellaceae;Pseudohongiella;unclassified Pseudohongiella;Pseudohongiella sp.	HDZ07560.1	HDZ08283.1	MAO39960.1
286	Pseudomonadota;Gammaproteobacteria;Pseudomonadales;Pseudomonadaceae;Pseudomonas	WP_057436473.1	WP_122840561.1	WP_138725582.1	WP_215001574.1
702115	Pseudomonadota;Gammaproteobacteria;Pseudomonadales;Pseudomonadaceae;Pseudomonas;Pseudomonas arsenicoxydans	WP_208668268.1	WP_208668715.1	WP_222840253.1
294	Pseudomonadota;Gammaproteobacteria;Pseudomonadales;Pseudomonadaceae;Pseudomonas;Pseudomonas fluorescens group;Pseudomonas fluorescens	WP_214382579.1
104087	Pseudomonadota;Gammaproteobacteria;Pseudomonadales;Pseudomonadaceae;Pseudomonas;Pseudomonas frederiksbergensis	WP_123402793.1
1628277	Pseudomonadota;Gammaproteobacteria;Pseudomonadales;Pseudomonadaceae;Pseudomonas;Pseudomonas gregormendelii	WP_205893681.1
425504	Pseudomonadota;Gammaproteobacteria;Pseudomonadales;Pseudomonadaceae;Pseudomonas;Pseudomonas guineae	WP_090244576.1
306	Pseudomonadota;Gammaproteobacteria;Pseudomonadales;Pseudomonadaceae;Pseudomonas;unclassified Pseudomonas;Pseudomonas sp.	RZI69931.1
2201356	Pseudomonadota;Gammaproteobacteria;Pseudomonadales;Pseudomonadaceae;Pseudomonas;unclassified Pseudomonas;Pseudomonas sp. 31-12	WP_109630440.1	WP_109631411.1
2738843	Pseudomonadota;Gammaproteobacteria;Pseudomonadales;Pseudomonadaceae;Pseudomonas;unclassified Pseudomonas;Pseudomonas sp. B14-6	WP_172792149.1
2797534	Pseudomonadota;Gammaproteobacteria;Pseudomonadales;Pseudomonadaceae;Pseudomonas;unclassified Pseudomonas;Pseudomonas sp. MF6776	WP_200617852.1
2767798	Pseudomonadota;Gammaproteobacteria;Pseudomonadales;Pseudomonadaceae;Pseudomonas;unclassified Pseudomonas;Pseudomonas sp. N40@@2020@@	WP_187680572.1	WP_187680975.1
1304275	Pseudomonadota;Gammaproteobacteria;Salinisphaerales;Salinisphaeraceae;Salinisphaera;Salinisphaera hydrothermalis;Salinisphaera hydrothermalis C41B8	KEZ78180.1
2183911	Pseudomonadota;Gammaproteobacteria;Salinisphaerales;Salinisphaeraceae;Salinisphaera;unclassified Salinisphaera;Salinisphaera sp. LB1	WP_109993106.1	WP_179950655.1
2321229	Pseudomonadota;Gammaproteobacteria;Salinisphaerales;Salinisphaeraceae;Salinisphaera;unclassified Salinisphaera;Salinisphaera sp. Q1T1-3	WP_120098030.1
381300	Pseudomonadota;Gammaproteobacteria;Thiohalospirales;Thiohalospiraceae;Thiohalospira;Thiohalospira halophila	WP_093428297.1
566466	Pseudomonadota;Gammaproteobacteria;unclassified Gammaproteobacteria;gamma proteobacterium NOR5-3	EED34035.1
1913989	Pseudomonadota;Gammaproteobacteria;unclassified Gammaproteobacteria;Gammaproteobacteria bacterium	MAY57143.1	MBC52521.1	MBD3670457.1	MBU1358969.1	MBU2099153.1	MBU2570045.1	NBC23343.1
1778437	Pseudomonadota;Gammaproteobacteria;unclassified Gammaproteobacteria;Gammaproteobacteria bacterium LSUCC0112	TFH74877.1
662	Pseudomonadota;Gammaproteobacteria;Vibrionales;Vibrionaceae;Vibrio	WP_160931174.1
1926873	Pseudomonadota;Gammaproteobacteria;Xanthomonadales;Xanthomonadaceae;unclassified Xanthomonadaceae;Xanthomonadaceae bacterium	RYD22872.1	RZA31080.1
1977087	Pseudomonadota;unclassified Pseudomonadota;Pseudomonadota bacterium	MBS0641560.1	MBS0644613.1	MBW4025739.1	MBW4034740.1	MBW4036827.1	RZA07124.1
2052180	PVC group;Planctomycetota;Phycisphaerae;Phycisphaerales;unclassified Phycisphaerales;Phycisphaerales bacterium	MBY0261368.1
2026779	PVC group;Planctomycetota;Planctomycetia;Planctomycetales;Planctomycetaceae;unclassified Planctomycetaceae;Planctomycetaceae bacterium	MBI1380538.1
2528008	PVC group;Planctomycetota;unclassified Planctomycetota;Planctomycetes bacterium Pla163	QDU84479.1
2528018	PVC group;Planctomycetota;unclassified Planctomycetota;Planctomycetes bacterium Poly30	QDV06144.1
2026780	PVC group;Planctomycetota;unclassified Planctomycetota;Planctomycetota bacterium	HBP19272.1	MBL6720508.1	MBL8725739.1	MBX3468847.1
2006848	PVC group;Verrucomicrobiota;Opitutae;Opitutales;Opitutaceae;unclassified Opitutaceae;Opitutaceae bacterium	MBC8010378.1
2026772	PVC group;Verrucomicrobiota;Opitutae;Opitutales;unclassified Opitutales;Opitutales bacterium	NRA27329.1
171	Spirochaetota;Spirochaetia;Leptospirales;Leptospiraceae;Leptospira	WP_100715885.1	WP_100718673.1	WP_135568461.1
2810036	Spirochaetota;Spirochaetia;Leptospirales;Leptospiraceae;Leptospira;Leptospira abararensis	WP_205285922.1
2810033	Spirochaetota;Spirochaetia;Leptospirales;Leptospiraceae;Leptospira;Leptospira ainlahdjerensis	WP_205280784.1
2484903	Spirochaetota;Spirochaetia;Leptospirales;Leptospiraceae;Leptospira;Leptospira bandrabouensis	WP_135743765.1
172	Spirochaetota;Spirochaetia;Leptospirales;Leptospiraceae;Leptospira;Leptospira biflexa	WP_012476631.1	WP_135580034.1
2484911	Spirochaetota;Spirochaetia;Leptospirales;Leptospiraceae;Leptospira;Leptospira bouyouniensis	WP_135742664.1
1917822	Spirochaetota;Spirochaetia;Leptospirales;Leptospiraceae;Leptospira;Leptospira ellinghausenii	WP_108961094.1
2023189	Spirochaetota;Spirochaetia;Leptospirales;Leptospiraceae;Leptospira;Leptospira harrisiae	WP_100744974.1
2484931	Spirochaetota;Spirochaetia;Leptospirales;Leptospiraceae;Leptospira;Leptospira jelokensis	WP_135644281.1
2484942	Spirochaetota;Spirochaetia;Leptospirales;Leptospiraceae;Leptospira;Leptospira kemamanensis	WP_135617768.1
2023178	Spirochaetota;Spirochaetia;Leptospirales;Leptospiraceae;Leptospira;Leptospira levettii	WP_100727941.1	WP_135593014.1
29508	Spirochaetota;Spirochaetia;Leptospirales;Leptospiraceae;Leptospira;Leptospira meyeri	WP_004787871.1	WP_135609087.1	WP_135631144.1
2484964	Spirochaetota;Spirochaetia;Leptospirales;Leptospiraceae;Leptospira;Leptospira noumeaensis	WP_135601092.1
2484945	Spirochaetota;Spirochaetia;Leptospirales;Leptospiraceae;Leptospira;Leptospira ognonensis	WP_135621440.1	WP_135621444.1
1917863	Spirochaetota;Spirochaetia;Leptospirales;Leptospiraceae;Leptospira;Leptospira ryugenii	WP_108974150.1	WP_108974156.1
2202203	Spirochaetota;Spirochaetia;Leptospirales;Leptospiraceae;Leptospira;Leptospira stimsonii	WP_118968579.1	WP_118982421.1
293075	Spirochaetota;Spirochaetia;Leptospirales;Leptospiraceae;Leptospira;Leptospira terpstrae	WP_002975717.1
293085	Spirochaetota;Spirochaetia;Leptospirales;Leptospiraceae;Leptospira;Leptospira vanthielii	WP_002980601.1	WP_135660736.1
29511	Spirochaetota;Spirochaetia;Leptospirales;Leptospiraceae;Leptospira;Leptospira wolbachii	WP_015682828.1
293069	Spirochaetota;Spirochaetia;Leptospirales;Leptospiraceae;Leptospira;Leptospira yanagawae	WP_015679238.1
178	Spirochaetota;Spirochaetia;Leptospirales;Leptospiraceae;Leptospira;unclassified Leptospira;Leptospira sp.	MBL0954124.1	NCS92709.1	PJE02278.1
2026757	Spirochaetota;Spirochaetia;Leptospirales;Leptospiraceae;unclassified Leptospiraceae;Leptospiraceae bacterium	MBI39478.1	MBK6605022.1	MBK8397221.1	MBP6740137.1	MBP6740241.1	MBP7280310.1	MBP9886791.1
1307761	Spirochaetota;Spirochaetia;Spirochaetales;Spirochaetaceae;Salinispira;Salinispira pacifica	WP_024269642.1
46355	Spirochaetota;Spirochaetia;Spirochaetales;Spirochaetaceae;Spirochaeta;Spirochaeta africana	WP_041397211.1
1480694	Spirochaetota;Spirochaetia;Spirochaetales;Spirochaetaceae;Spirochaeta;Spirochaeta lutea	WP_037548978.1
1898206	Spirochaetota;Spirochaetia;Spirochaetales;Spirochaetaceae;unclassified Spirochaetaceae;Spirochaetaceae bacterium	MBR32731.1	MBU42778.1	TVQ24304.1	TVR72936.1	TVR91557.1
2026792	Spirochaetota;Spirochaetia;Spirochaetales;unclassified Spirochaetales;Spirochaetales bacterium	NCN05717.1	NNM53905.1	NNM67528.1
1802184	Spirochaetota;unclassified Spirochaetota;Spirochaetes bacterium GWE1_32_154	OHD39537.1
2202144	Spirochaetota;unclassified Spirochaetota;Spirochaetota bacterium	NBB90191.1	NBB90345.1	NBC29828.1	NBC30406.1	NBF40252.1	NBF41108.1
1333667	Terrabacteria group;Actinomycetota;Actinomycetes;Geodermatophilales;Geodermatophilaceae;Geodermatophilus;Geodermatophilus poikilotrophus	WP_091439124.1
642762	Terrabacteria group;Actinomycetota;Actinomycetes;Propionibacteriales;Nocardioidaceae;Nocardioides;Nocardioides rubriscoriae	WP_170286145.1
1847	Terrabacteria group;Actinomycetota;Actinomycetes;Pseudonocardiales;Pseudonocardiaceae;Pseudonocardia	WP_062401855.1
685828	Terrabacteria group;Armatimonadota;Armatimonadia;Armatimonadales;Armatimonadaceae;Armatimonas;Armatimonas rosea	WP_184202966.1
2033014	Terrabacteria group;Armatimonadota;unclassified Armatimonadota;Armatimonadota bacterium	MBC7809034.1	MBC7809062.1	MBC8135823.1	MBC8138905.1	MBC8142724.1
2762020	Terrabacteria group;Cyanobacteriota/Melainabacteria group;Candidatus Sericytochromatia;unclassified Candidatus Sericytochromatia;Candidatus Sericytochromatia bacterium	MBC7542733.1	MBC7545615.1	MBC7545619.1
2052317	Terrabacteria group;Vulcanimicrobiota;unclassified Candidatus Eremiobacterota;Candidatus Eremiobacteraeota bacterium	MBD5604487.1	MBD5604527.1	MBD5606322.1	MBD5633364.1	MBD5634478.1	MBD5635783.1	MBD5654431.1	MBD5655885.1	MBV9407417.1	NNM98220.1	NNM99091.1
2006184	Thermodesulfobacteriota;Desulfobacteria;Desulfobacterales;Desulfobacteraceae;Desulfamplus;unclassified Desulfamplus;Desulfamplus sp.	MBF0376327.1
1934248	Thermodesulfobacteriota;Desulfobacteria;Desulfobacterales;Desulfobacteraceae;unclassified Desulfobacteraceae;Desulfobacteraceae bacterium IS3	OQX11205.1	OQX21078.1	OQX26171.1
